# Supplementary material for: Identification of Y-Box Binding Protein 1 As a Core Regulator of MEK/ERK Pathway-Dependent Gene Signatures in Colorectal Cancer Cells
Source: PLoS Genet. 2010 Dec 2;6(12):e1001231. doi: 10.1371/journal.pgen.1001231 (PMC2996331; doi:10.1371/journal.pgen.1001231)
Supplement: Table S1 — Normalized expression values obtained by microarray analysis of colorectal cancer cell lines treated with inhibitors. Columns indicate the probe set-ID on Affymetrix HG-U95A microarrays, gene symbol, number of cluster (see Figure 3) and the normalized expression values of all 18 experiments with 3 cell lines, 5 inhibitor treatments and DMSO (solvent) control. (2.09 MB XLS) [file pgen.1001231.s006.xls]

## Sheet: Tabelle1
Probe Set ID	Gene Symbol	Cluster	HCT116_DMSO	HCT116_AG1478	HCT116_Sulindac sulfide	HCT116_Sulindac sulfone	HCT116_PD098059	HCT116_U0126	HT29_DMSO	HT29_AG1478	HT29_Sulindac sulfide	HT29_Sulindac sulfone	HT29_PD098059	HT29_U0126	SW480_DMSO	SW480_AG1478	SW480_Sulindac sulfide	SW480_Sulindac sulfone	SW480_PD098059	SW480_U0126
211710_x_at	RPL4		118426	75017.2	99151.7	74412	92530	114253	104017	88619.6	99651.9	114580	106859	111572	75353.7	82228.6	72397	92612.8	84786	95323.4
211952_at	KPNB3		1827.8	2101.9	2007.9	1566.8	1746.3	1571.8	2319.9	2431.4	2030.8	2259.9	1579.8	900.2	1842.8	1651.8	2122.3	2543	1290.2	1434.2
211764_s_at	UBE2D1		2733	3351.1	3070	4027.7	2754	3217.1	2611.4	2361.4	2163.4	1563.3	1419.3	1119.2	2750.4	2811	3343	2953.5	2396.9	2889.4
201908_at	DVL3		2497.4	3752.1	2590	3753.1	3571.7	5313.5	2566.4	3026	2766.5	3221.1	4051.2	4563.8	2687.9	2736	2777.9	3289.6	3899.2	4069.6
201919_at	FLJ10618		6456.6	8199.9	9161.6	9330.1	8358.5	8687.6	10894.3	11415.8	11010.3	12602.7	6628.7	16462.3	9020.8	9242	11877.8	10461.4	7628.3	9303.9
211733_x_at	SCP2		5710	5959.5	7670.9	7501.8	5467.5	8340	6217	6225	5189.4	4254.7	4475.8	12352.6	5210.3	6103.5	7985.2	5457	6813.7	12489.8
201922_at	TINP1		21726.8	13773.8	20907.2	17606	17755.8	20355.7	16010.7	18291.9	17901.5	19552.9	15349.8	19115.7	14263.6	12933.6	15867.9	16253.5	12237.7	15133.2
211797_s_at	NFYC		1837.8	2648.4	1950.8	2422.9	1938.9	1981.4	2154.9	2139.3	2128.4	2138.4	2355.4	2369.9	2326.8	2340.9	2304.8	1587.3	1360.2	3014.4
211715_s_at	BDH		1195.7	1827.8	1818.3	1661.8	2712.5	1830.8	1530.3	1684.3	1498.7	2038.9	1659.3	1965.8	1622.7	1658.3	1218.2	2093.9	1815.8	1419.7
211833_s_at	BAX		1534.8	1426.7	591.6	1548.3	1852.8	2253.4	2362.9	2329.9	2618.9	1910.8	2064.4	1803.3	1758.8	1008.2	2121.8	3199.1	2501.4	1175.7
211697_x_at	LOC56902		5268.4	4447.8	7152.3	5510.9	5277.5	4999.9	4557.3	4974.8	6401.6	6321.1	6119.1	4452.2	2965.4	4715.3	5150.3	4949.9	5226.4	4426.1
211678_s_at	MEG3		5470	6447.1	5457.5	6957.7	6818.7	6798.2	5400.4	5492.9	4776.8	5462.9	8149	7953.8	4945.7	5549.4	7228.1	8874.6	7777.4	7268.1
201937_s_at	DNPEP		3722.6	2916.5	4174.7	4012.2	3526.6	3211.1	3416.6	2794.4	4222.2	3951.2	5100.4	4450.2	3754.1	3908.1	3589.5	4304.3	3393.6	4217.1
211615_s_at	LRPPRC		5962	6544.1	7485.8	5398.9	7872.4	7990.5	6900.7	7510.2	5817.5	6631.6	4487.3	5203.9	5610.3	5834.5	5949.9	6590.2	4846.4	5672.3
201948_at	HUMAUANTIG		4146.2	2290.9	2512.4	2709.5	2718	2362.9	3765.1	2948	3134	3430.6	2544	2105.9	3740.6	3729.6	3963.1	3948.7	3166.6	3045.4
211574_s_at	MCP		3695.6	5060.4	4338.8	5029.8	4906.4	4279.3	5245.4	6064.5	4987.3	5932	5508.5	6190	5237.3	5887	5140.8	5241	6248.1	2308.3
211717_at	MGC15396		5007.4	2710.5	3255.6	2441.9	3164.6	3952.7	2534.9	2297.4	3688.1	2257.9	2286.9	1578.3	1611.7	2475.4	1655.8	2140.4	1776.8	2872.4
201876_at	PON2		6979.2	12073.5	10110.8	10154.2	8523.6	10603.9	8816	7969.8	5914.5	7198.7	6095.6	8552.4	10128.5	10005.2	8444.8	9314.7	14575.6	7617.6
211114_x_at	SIP1		2645.5	2212.4	2210.9	1902.3	1866.3	1687.8	2584.4	2028.3	2711.9	2923	2806.5	1750.3	2514.4	2482.9	2113.3	1675.8	1193.2	2964.4
211946_s_at	XTP2		7784.4	7954.3	9058.6	9119	8607.1	8296.5	9309.1	9412.5	9850.1	9787.7	7034.3	9113.5	10611.6	10345.2	9438.9	7835.4	7096.3	7392.1
201872_s_at	ABCE1		9108.1	8960.5	10337.8	9638.1	7799.9	7839.9	9983.7	9346.5	10468.2	8524	4439.8	3396.6	10473.6	10881.8	13541.1	14800.7	6558.2	9463.9
211943_x_at	TPT1		87938.3	90297.8	110007	87853.3	99126.2	111982	88164.8	80240.3	87047.9	85162.6	87337.9	96613.2	106523	113360	113950	97637.7	79991.1	91746.8
201873_s_at	ABCE1		7399.8	7334.2	7118.8	6801.6	6311.7	5757.5	7208.7	5684.9	5455.9	6104	3000.5	2719	5386.3	4723.8	7159.1	6440.2	2729.5	5176.3
201875_s_at	FLJ21047		5405.4	2438.9	2520.4	2762.5	3677.7	2812.5	2665.4	3519.6	2638.9	2003.8	4131.8	2726.5	2928.4	3394.1	2870.4	2594	3408.1	2869.4
211765_x_at	PPIA		115068	105466	123226	90891.3	126422	103838	114390	117473	102796	121873	131952	124342	124798	158728	107813	121246	107627	104619
211936_at	HSPA5		71871	52095.8	60332.3	44311.5	41058	60143.9	46272.3	49242.3	33059	30633.8	29637.4	17520.9	36758.5	45848.6	86903.7	40667.4	43877.2	82824.1
211561_x_at	---		2003.3	1736.8	1751.8	1833.3	1852.3	1622.3	1322.7	1849.8	2403.9	1763.8	2310.9	2012.8	1539.7	1345.7	1258.7	1582.3	1281.7	1628.7
201880_at	ARIH1		2750.5	3287.1	3672.2	3997.2	3806.2	6659.2	3216.5	3288.5	3104	3487.1	3368.1	4469.7	4505.7	3422.1	4249.1	2749.5	2122.4	3348.5
201881_s_at	ARIH1		1976.3	2381.4	2447.9	2649.4	2387.9	2840.5	2822	2281.9	3363.1	3916.2	2460.4	1981.3	2516.9	2457.4	2766.4	3028.5	2604	2334.3
201886_at	WDR23		2459.4	2659.9	1370.7	2665.4	2222.4	1979.9	2542.4	3011	2997.5	2644	2863.5	2824	2334.3	2110.3	2019.8	1925.3	2048.4	3521
211927_x_at	---		94616	77561.6	90592.7	78062.1	102049	126698	101434	82526.1	86178.7	125820	101980	128515	83512.4	103240	97423.2	103967	98143.3	99569.5
211924_s_at	PLAUR		2559.9	4002.7	3807.2	5656.5	1573.3	5726	2227.4	4024.6	4080.2	7620.3	1424.8	1048.7	3108.5	2220.9	3455	7103.8	2111.4	1646.2
201894_s_at	DCN		7657.8	5599.4	8641	5143.4	6724.7	8959.1	7619.3	6431.5	5159.9	4416.8	4640.8	5684.5	4844.7	5625.4	7961.2	5312.5	3702.7	7895.6
211938_at	EIF4B		11374	10212.7	12609.8	9816.7	12632.3	12304.7	13962.3	15395	15448	14889.6	14110.6	14140.4	16404.9	13154.7	11274.2	15200.3	13425.9	17951.1
202019_s_at	LANCL1		2277.9	1875.8	2145.9	2366.4	1965.9	1184.2	1781.8	2161.8	2492.9	1767.3	2088.4	2404.4	2028.3	1963.8	2046.3	1741.8	1655.3	2234.3
211300_s_at	TP53		2768.5	2686	1592.8	2329.4	2841.5	3007	2027.8	2471.4	1343.7	2530.9	4392.3	2021.8	1840.8	1353.7	1736.3	3254.1	2293.4	1545.7
211296_x_at	UBC		92233	100846	132343	89114.5	110988	132996	95588.1	95468.2	98178.2	121405	101444	137230	94608.1	113261	83061.1	109683	93744.5	100289
211295_x_at	CYP2A6		1084.7	2098.4	1032.7	1783.3	1209.7	894.7	1892.3	1885.3	2063.3	1769.3	1413.8	1181.7	1239.7	1650.8	790.6	1184.7	852.7	1047.7
202013_s_at	EXT2		2289.4	2269.4	3258.6	2499.9	2458.5	2950	2429.9	3036	3358.6	2881.5	2546.5	2875	1792.3	1525.3	2233.8	2584	3093	2085.8
211257_x_at	NP220		4228.7	4974.3	6236.6	3730.6	4550.3	4388.8	5348.9	7547.7	5863.5	5032.4	2293.9	9404.1	6093.9	5231.9	4153.1	3992.2	4367.3	4683.7
211252_x_at	PTCRA		1957.8	2568.9	2349.9	2103.4	1977.9	1848.3	1218.2	2130.8	2915	2416.9	2526.5	2480.4	3207.5	2263.4	3284.5	2394.4	2083.9	3415
211569_s_at	HADHSC		2275.4	3072.5	2769	2281.9	3815.2	2338.9	2257.4	2712.9	2311.9	1390.2	7527.9	4870.8	3766.1	3632.1	2879.4	3290.1	3561.1	2470.4
211241_at	---		1858.3	846.1	1755.8	2419.9	1262.7	727.6	1505.3	2393.9	2446.9	2535.9	1298.7	1436.2	3401.5	3453.6	1646.7	1610.3	1929.8	1878.8
211345_x_at	---		103472	73363.4	85437.8	69705.7	99595.3	119535	91102.3	77253.8	87506.9	112096	96175	125243	77795.6	91687.6	91091.8	85063.9	89101.2	94088.7
211177_s_at	TXNRD2		195.5	1200.7	613.1	1588.8	1553.8	1074.2	2740	2550.4	1871.8	2164.4	3228.1	2115.9	2821.9	2394.9	1539.7	703.1	1135.7	4528.2
202020_s_at	LANCL1		4069.2	4203.2	4346.8	2882.5	7799.4	4619.3	3102.5	3216	2814.5	1607.3	2282.9	4385.7	4626.2	4024.7	6498	3504.6	4873.4	5360.8
202024_at	ASNA1		5598.5	3547.1	2976.5	4691.3	4708.9	2290.9	2867.5	2461.9	3544.6	4398.8	4188.8	3766.1	3215.5	3466.1	2625.4	4308.3	3384.1	3978.1
211150_s_at	---		3757.7	4317.7	3661.2	4453.7	3291.1	2444.4	3517.6	3327	3681.6	3103	3654.7	1448.2	3495.5	3527.1	4080.6	3943.7	2517.4	3065.9
211137_s_at	ATP2C1		1805.8	1911.8	2664	1884.8	1774.8	2170.4	1656.3	2180.3	1795.8	1528.8	1394.3	1567.8	1775.8	1549.8	2371.9	1663.3	1392.7	2056.3
212248_at	LYRIC		5162.9	4706.8	3958.2	4956.8	4062.2	3552.6	3177.5	3202	2715.4	2468.9	2572.5	3039	2777.4	2347.9	4371.2	3694.7	3741.7	5957.4
211251_x_at	NFYC		3492.1	4233.2	3679.2	3571.1	4398.8	3923.2	3544.1	3698.6	3670.1	3793.2	3780.2	3708.1	4133.1	3771.6	2539.9	2011.9	2629.5	2877.9
201980_s_at	RSU1		2907	2806	3769.2	3662.1	2767.5	3603.7	4291.7	5217.3	5799	5153.4	3940.2	2258.4	4300.6	3632.1	3041.5	3770.2	7096.8	3819.1
211960_s_at	RAB7		7709.8	6214	6059.1	6526.1	5046.4	4603.8	7342.7	7779.7	8544.9	6857.7	7662.4	6796.6	5685.3	5842.5	9253.4	5648.5	6727.2	7371.1
201959_s_at	PAM		2720	2694	2645	2507.9	2859	4318.8	3509.1	3720.1	3270.5	3645.1	1830.3	3470.6	3653.5	2717.9	4231.1	2601.5	2168.4	4246.6
211552_s_at	ALDH4A1		1576.8	1501.3	1780.8	1269.7	1541.8	1841.3	2081.8	1682.3	1917.8	1652.8	2068.9	2561.9	351.1	2071.3	1769.8	1044.2	1371.2	1716.2
201964_at	KIAA0625		3798.2	4348.7	3511.1	3517.1	4073.7	2769	4269.2	5010.8	4084.2	3875.2	1691.3	3347.6	3654	4852.8	4538.7	3378.1	4015.7	3687.5
201965_s_at	KIAA0625		2314.9	1855.3	1554.8	1958.3	1783.3	1182.2	1954.8	2064.8	1458.2	1411.7	726.1	1382.7	1718.3	1615.3	2119.8	1908.8	1745.3	2443.9
211530_x_at	HLA-G		3447.6	4428.7	4115.2	4829.3	7289.8	8193.5	4036.7	4347.7	5294.4	4484.8	2343.9	4721.3	8133.7	10141.7	4052.6	3990.7	2440.4	4783.2
211325_x_at	LOC283345		1976.8	2201.9	2212.4	2603.4	2379.9	2893.5	1993.3	3086.5	3151	2969	2724	3138	3338	2460.9	3596	2249.4	2112.4	3519
211501_s_at	EIF3S9		9183.1	9491.6	7968.9	7428.7	10708.5	7947.4	9345.1	7784.2	7857.3	8248.9	9089.7	4741.3	8493.8	9480.1	9136.4	8593.1	7608.8	9655.4
211328_x_at	HFE		2157.4	1611.3	2018.9	1762.8	1872.3	2221.4	945.2	1376.2	671.1	871.6	1482.3	1705.8	2004.3	1368.7	2607.4	1062.2	1562.8	1850.3
201983_s_at	EGFR		1470.8	4960.8	1365.7	3413.6	2794	3389.6	3457.6	6922.1	7325.2	5509.4	2722	3058.5	1940.8	1497.7	9657.5	13409.4	2022.4	2618.4
211445_x_at	FKSG17		12491.7	17356.9	20656.7	21861.2	8317	18224.3	9142.5	10365.2	14070.3	8572.5	5174.9	11309.9	12224.8	11276.4	19141.9	18966.4	11399	9341.9
201987_at	TRAP240		5202.9	5423.4	5810	6019.5	5264	6423.2	6616.6	8064.8	6152	7273.7	1976.9	8658	7493.1	8514.9	8193.2	5254	4499.3	9371.9
211423_s_at	SC5DL		3963.2	4434.2	5675.5	5827	5334	5034.9	5324.9	4057.1	3565.6	4188.2	2953	9090.5	7471.1	7070.2	5586.3	4249.3	6970.7	4752.7
211378_x_at	---		119869	109774	125210	90676.8	142895	113163	118351	117873	108431	129236	135962	126027	128149	168007	113544	127763	112220	110432
201998_at	SIAT1		2109.4	2642.4	1832.3	1945.3	1778.3	2043.9	2223.4	2617.9	2247.4	2200.9	2140.4	4008.7	2534.4	2648.4	2996.5	1647.8	1518.8	3383
211563_s_at	C19orf2		2486.4	3053.5	1679.3	2508.9	2161.4	2786.5	2393.9	2742.9	2490.4	2028.3	3306.6	3604.1	2017.8	2036.3	3318.5	2696.5	2382.9	2391.8
211503_s_at	RAB14		4353.8	5555.4	2978.5	4023.2	4682.9	4124.2	2986.5	4206.7	4919.8	3886.2	4103.2	5235.4	3417	3904.6	4483.7	4095.2	3085	4571.2
212127_at	RANGAP1		3823.7	3289.1	3322.1	2964	2872	2928	3506.1	2264.4	1907.8	2106.4	2487	651.1	4422.2	3551.1	3133.5	1968.9	2231.9	901.6
211949_s_at	NOLC1		3867.7	1843.3	2457.4	2685	2200.4	1245.2	3598.1	2788.4	3593.6	3409.6	3342.6	1947.3	2228.3	2427.9	2015.8	2224.4	1784.3	2027.3
201749_at	---		1746.8	2451.4	2828.5	2288.9	2070.9	2531.5	1332.7	1913.8	2636.9	3785.7	1275.2	1808.8	2855.4	3443.1	2350.9	1528.3	1189.2	3623
212144_at	UNC84B		1985.8	2348.4	1681.3	2186.9	2255.9	1609.8	1798.8	1356.7	1635.8	1818.8	2744	1599.3	2888.4	2456.9	2327.9	1667.8	1874.8	2812.4
212140_at	KIAA0648		5282.4	5469.4	6107.1	5028.3	4804.9	5383.5	5252.4	4480.7	3940.7	4495.3	1802.8	3856.1	6025.4	5426.4	5017.8	5553.5	4749.3	4566.7
201758_at	TSG101		7146.7	8697.5	10085.8	8863.5	7863.4	9681.8	8974.5	9021.9	7250.2	9351.1	7229.3	11048.4	9029.8	6839.1	5486.3	11871.7	11485.5	7903.2
201761_at	MTHFD2		28355.9	25900.4	32826.9	24930.7	22047	28600.7	27105.1	26981.8	28247.2	27380.2	18436.8	3829.6	18201.2	16814.3	33265	27029.4	15476.2	33206.8
201746_at	TP53		5814	5046.4	5105.4	4358.2	5048.4	8797.1	5442.9	6107.5	4491.7	4866.3	10058.8	5480.9	3894.1	4124.7	5338.8	6712.2	5734	5015.2
212128_s_at	DAG1		2117.4	1965.3	1756.3	2234.4	2886.5	2317.9	2248.4	2381.9	2072.3	2182.9	2640.5	2928.5	2523.9	2034.3	2673.4	830.2	1714.3	2969.9
212178_s_at	POM121		5595	4807.8	6363.6	6356.6	4652.9	3600.2	7640.3	6656.1	6006	6264.6	7389.3	4525.3	5610.3	6529.6	5878.9	5270	4789.8	4785.2
212126_at	---		3143.5	4327.2	3539.6	3766.6	3356.6	3165.6	3662.6	4184.7	3460.6	3606.6	5724.5	5077.4	3803.6	5402.9	2600.9	2894.5	4952.9	2615.9
212112_s_at	STX12		2012.8	2603.9	2808	3067.5	2238.9	3562.6	1874.3	2248.9	1906.8	2629	2401.9	3244.5	2230.3	1524.8	2631.4	2413.4	2094.9	4110.1
212110_at	SLC39A14		13176.8	11672.5	11483	10255.2	9884.8	10227.4	16116.7	15108.4	13455.2	14210.9	12011.7	9746.1	11105.7	11874.5	13806.6	9803.3	12778.3	17719.6
212109_at	C16orf34		1202.2	1298.7	1223.7	1092.7	1460.3	1000.7	2073.3	1849.8	1432.2	1319.2	3380.1	2136.4	2313.8	2146.4	1778.3	1093.2	2202.9	2195.8
201773_at	ADNP		12577.7	13296.7	10755.4	12817.2	11176.5	13214.4	12392.6	9432	12279	9646.2	15902.9	11801.5	11078.1	10626.3	11373.2	12357.2	10219.3	16079.3
201777_s_at	KIAA0494		3299.1	1508.3	1589.8	1758.3	1269.7	882.2	1811.3	2059.3	1982.8	1673.3	2517.5	2133.4	1864.8	1739.8	1819.3	1625.8	1398.7	1316.2
212129_at	NIPA2		11243	10225.2	10186.8	9240.1	9499.2	9155.2	13939.3	9625	10080.7	11813.5	11054.5	7380.2	6598.5	7129.2	11395.7	11511.1	13342.9	7672.1
212208_at	KIAA1025		1920.8	1722.3	2067.4	1263.7	1507.8	2212.9	1634.3	1691.3	1767.3	1641.8	1680.8	1703.8	2915.4	2479.4	2198.8	1333.7	1638.3	2078.8
213730_x_at	TCF3		4476.3	4063.2	3950.7	2867	5900.6	5021.9	4085.7	4409.7	4505.2	4685.3	3999.7	3558.1	5138.3	5267.4	3560	4397.8	3088.5	2708.4
212244_at	GRINL1A		3007.5	4271.2	3149.6	3277.1	3672.7	3917.7	4173.7	4466.7	3437.1	3175.5	2651	3518.6	3851.1	3420.1	4289.1	3475.1	2425.9	5495.3
201693_s_at	EGR1		3888.2	4722.3	2468.9	3780.6	1453.3	979.7	1151.2	1267.7	1704.8	840.6	1205.7	409.6	1964.8	1464.2	3425	2756	1111.7	581.1
201694_s_at	EGR1		8990.6	11851.5	8000.9	10880.8	4235.3	1494.3	5978	3965.6	4886.3	4699.8	2657	1345.7	5380.3	5631.4	11673.8	11744.6	3932.7	877.1
212232_at	FNBP4		2022.9	2876	2939	2510.9	2796	3184.1	3682.6	3172.5	3233	3780.1	3487.6	4284.2	3786.1	4234.2	3199.5	3335.1	3112	3909.1
201701_s_at	PGRMC2		2250.9	2555.9	1973.9	2789.5	1696.3	1547.3	1558.8	1543.7	1656.3	592.1	1223.7	1534.3	2001.8	2064.8	2393.4	2121.9	2168.9	2770.4
212164_at	C1orf37		1838.3	1753.8	1470.3	1841.3	1398.3	1661.3	1015.7	965.7	1117.2	806.6	1562.3	1813.8	1137.7	1653.3	1777.8	1007.7	1271.7	1962.3
212213_x_at	OPA1		4292.7	4323.7	4077.7	4552.3	4629.3	4720.9	4979.8	4477.2	3157	4094.7	1446.8	3007	5707.8	6566.6	6203.9	5441.5	4810.8	5371.8
212073_at	CSNK2A1		2716	1950.3	1413.3	1869.3	1905.3	1724.8	1629.8	2107.3	2366.9	2032.3	1614.3	1662.3	2160.3	2007.8	2785.4	2584.5	1616.3	1298.7
212200_at	KIAA0692		1855.8	1962.8	2142.4	2074.3	1824.8	1959.9	1740.3	1887.8	2175.4	2267.4	1983.9	1375.7	2270.3	1785.3	2381.9	1976.9	1666.8	1571.7
212199_at	MGC9651		10311.3	5155.9	4428.3	6063.5	6477.7	4840.9	4735.8	4374.2	5256.9	5729	4981.9	7273.7	6315.9	5672.4	5394.8	7459.9	8344.5	5522.8
201728_s_at	KIAA0100		1903.3	1811.8	1734.3	1748.3	1700.8	1511.8	2211.9	2442.4	2228.9	1869.3	1999.4	2367.9	2317.3	1513.8	1714.3	2015.9	1636.8	1239.7
201730_s_at	TPR		3902.7	4507.8	1845.8	2540.9	3682.2	3781.2	3818.1	4494.7	3825.1	3852.2	862.7	4922.8	1491.2	1966.8	2038.3	2449.9	1506.3	1544.7
201734_at	CLCN3		12176.6	7795.8	8283	7731.8	7176.3	8538.1	8724.5	9214	6488.6	7942.9	3569.6	7066.7	5871.4	5398.9	7547.1	5901.6	5989.1	9313.9
201735_s_at	CLCN3		5725.5	4921.8	6233.6	4091.7	4786.4	4706.4	6863.2	8966.9	5902.5	6343.1	3818.2	4761.3	6019.9	5877	6413.5	3876.7	4743.8	5807.8
201715_s_at	ACINUS		2372.9	2830.5	2012.9	2354.9	2644.5	2095.9	2110.9	1856.8	1749.3	2129.4	3059.1	2045.8	3080	3719.1	3413.5	1329.2	1520.8	2686.9
211978_x_at	PPIA		118746	116028	128355	95765.6	152273	119202	127592	128070	115927	143553	149757	131324	131182	169368	121390	133348	110888	116452
201837_s_at	STAF65(gamma)		3309.1	3361.6	4678.3	4338.2	3609.2	4830.9	3178	3959.1	3929.6	3859.2	3318.6	4513.8	3405	3934.7	4384.2	5405.5	5318.4	5921.4
201839_s_at	TACSTD1		35493.7	35845.1	32728.8	36961.7	29389.9	34459.8	42862.2	40012.9	35283.3	32032	43532.9	35335.9	35570.8	38307.8	43167	42313.7	34805.6	39258.2
212007_at	UBXD2		2241.4	2605.4	2200.4	1972.3	2902	2650	2752	3374.5	2857.5	2367.9	1250.7	3033.5	1681.3	1589.8	2358.4	2361.9	1644.3	2074.3
211996_s_at	MGC70907		4665.3	5825.5	6096.6	6146.5	5890.1	4655.8	6172	7221.2	8020.8	7120.2	6431.7	8424.4	8376.7	7508.2	7345.1	2160.9	1744.3	9452.9
211995_x_at	ACTG1		138956	137166	180784	124616	183743	190747	129855	121645	125765	160385	119765	104680	129148	176109	116472	117542	97856.3	107428
211987_at	TOP2B		3767.7	4818.3	3352.6	4153.7	3651.7	3159.6	6164	5648.4	3561.1	3320.6	1900.8	3869.1	3901.1	4056.7	4292.1	4047.7	4465.8	2731.4
212089_at	LMNA		6638.7	5834.5	9581.2	7585.3	4860.4	4552.8	5090.4	4827.8	4584.3	7726.3	4600.8	4552.8	6311.9	7197.7	4787.7	4869.9	6233.1	4634.7
211983_x_at	ACTG1		141373	142456	170686	128184	173126	195598	128568	116746	123475	154882	110488	93541.7	118608	161703	118780	121041	101888	106111
212025_s_at	FLII		2813	3203.5	3931.7	4496.3	3396.6	4840.9	3162.5	3253	3542.1	4520.3	2820	2579.9	4773.7	5681.4	4133.6	3465.1	4045.2	6865.5
211977_at	---		1927.3	1873.8	2019.4	2032.3	1827.8	1282.7	1744.3	2969.5	2058.3	2057.9	1565.8	1341.7	2374.4	1567.8	1698.3	2097.9	2945	2004.3
211976_at	---		2006.3	3152.5	3533.6	3068.5	3108.1	3211.6	1972.8	3160	2111.3	2012.3	2750	2991.5	3618	2719.9	2207.8	1450.3	2725.5	2582.9
211971_s_at	LRPPRC		13026.3	15268.1	15183.2	14272.4	14449.6	13442.4	18646.6	19264.6	17975.5	17168.9	12716.8	12248.6	12761.4	11886	14912.8	15105.7	8340.5	23177.4
211970_x_at	ACTG1		140484	126552	160235	126969	164529	184186	118111	111045	116928	150743	107073	94130.3	116181	155709	110293	113302	106824	115196
201856_s_at	ZFR		3921.2	3846.1	3936.2	2738	3691.2	2880	3620.6	4057.6	4408.7	4014.2	2551.5	3613.1	3083.5	3268.5	2510.9	2512.5	2316.9	2391.3
211965_at	ZFP36L1		2131.9	3187	1529.3	2974	1273.2	2217.4	1949.8	2298.4	2940.5	2173.9	2840.5	1884.8	2262.3	2405.9	4000.6	3131.1	1402.2	2722.9
201846_s_at	RYBP		2668	2819.5	1527.8	1949.8	2256.9	2773.5	2440.9	3522.1	3782.1	3728.1	3103.6	3225.5	3027	2634.4	5575.8	3607.2	2251.4	4461.1
212046_x_at	MAPK3		1377.2	1773.3	1992.9	2705.5	2089.4	1852.3	924.2	705.1	1184.2	1165.2	943.2	1811.8	1820.8	2252.9	1314.7	910.2	1699.3	2511.4
202025_x_at	ACAA1		3304.6	2799.5	3400.6	3314.1	3339.1	3057.1	4557.3	4232.7	3226.5	4148.7	5557	6818.6	5318.3	6698.1	3504	3328.1	2880	4931.7
212069_s_at	MGC10526		2223.4	2093.9	1875.3	1908.3	1772.8	2188.9	2295.9	2214.9	2138.9	2453.4	1952.9	2935	1766.8	2563.4	1388.2	1633.3	1796.8	1659.2
212066_s_at	USP34		3909.2	5143.9	5758.5	5251.4	4342.3	5229.5	6481.6	6592	6701.1	6010	2586	8874	6862.5	7845.3	6991.6	5365	5900.5	9062.8
201807_at	VPS26		8637	10804.8	13133.8	10085.2	11391.6	13088.4	13450.8	11125.3	12009.5	13110.8	7314.8	13489.8	10344.5	11455.4	13667.6	14939.7	10481.8	14373.1
212059_s_at	TRPC4AP		1889.8	2608.4	1821.3	2275.4	2192.9	2567	2302.9	2068.3	2036.8	2601.4	2167.9	2297.9	1731.8	2072.3	1954.3	1824.8	1577.8	1505.2
201813_s_at	TBC1D5		4035.2	3339.6	2472.4	1918.8	2269.9	3181.6	2190.9	2023.8	3146	1887.8	2296.4	2188.4	2411.9	1693.8	2614.4	3115.6	3237.1	3777.5
201835_s_at	PRKAB1		2548.4	2961	2688.5	2416.4	2314.4	2242.9	1886.8	2997.5	2125.9	2216.9	2285.9	1987.8	2582.4	1961.3	1748.3	1400.8	1532.8	2197.8
212047_s_at	DKFZP566H073		4831.3	5160.4	5665	5008.8	6174.6	4937.9	6005	4676.7	4693.8	6981.7	4967.4	6974.2	5220.3	7610.3	4195.1	10106.8	6167.1	4504.2
201832_s_at	VDP		11167.4	10143.2	11187	8386.4	9421.2	13438.4	10026.7	9405	7671.8	7696.8	2557	8461.4	8576.8	8029.8	9316.4	8196.5	6228.6	12535.3
212037_at	PNN		6103.1	5839.5	6197.1	4806.8	6148.6	5619.5	4899.3	5449.9	4617.8	3661.1	2169.4	3695.6	5521.8	5891	4365.7	2546.5	2918.5	3600.5
212036_s_at	PNN		4420.3	6180.5	7549.3	6129	5665.5	5042.9	6498.6	7858.3	6173	6026.5	2896.5	6305.1	5993.9	7145.2	7037.6	4972.4	6080.1	3413.5
212033_at	RNPC7		5440.4	5484.4	6938.2	4745.8	5044.9	4186.3	7628.8	6575.5	5501.4	4093.2	3177.6	5636.9	6993.5	7023.7	5910.4	4848.4	5008.9	4083.1
212031_at	RNPC7		4970.9	4438.7	3727.2	4701.8	4828.9	3652.7	5280.4	5110.3	3883.6	3801.2	3435.6	4160.7	5185.3	5484.4	3707.6	3266.6	3373.1	2043.3
201821_s_at	TIMM17A		6398.1	6065.5	7369.8	6885.2	6536.2	6019.6	9519.6	7672.7	7738.3	7973.4	6956.8	5873.5	6358.9	7210.7	6184.4	7672.4	7997.9	6262.9
212028_at	RNPC7		2544.4	1851.8	990.7	1213.2	2034.9	917.2	1735.8	2657.9	3397.6	2217.4	1353.7	1895.3	2679.4	2298.4	2243.8	2547	1412.7	1316.7
212075_s_at	CSNK2A1		5442.9	2946.5	1902.3	2913	2567.5	1649.3	2794.5	3864.6	4323.7	4179.7	3580.2	2449.4	3403.5	3846.1	4021.6	3948.2	3022	4973.2
212048_s_at	KIAA1522		20440.1	15109.6	16986	15500.1	11324.1	14549.6	13537.8	13369.1	13123.2	15615.2	13212.4	4204.2	8579.3	8804.5	15483.8	17840.7	9693.7	13599.5
202245_at	LSS		5741	5328.4	4534.8	6504.6	6456.2	4703.9	6036	4721.8	4862.3	5251.4	6057.1	5045.3	6737.5	7225.2	4182.1	5065.9	8774	5975.4
202173_s_at	ZNF161		2341.4	3594.1	1444.8	2423.4	2710.5	3736.2	4073.7	4098.7	3229.5	3309.1	3969.7	5793	2729.9	2128.4	4922.7	5605	3259.6	2188.8
210111_s_at	KIAA0265		4042.2	3996.2	4977.4	5034.3	3641.7	4909.9	4627.3	5188.8	5290.9	5224.9	5727	6586.6	4231.1	4208.7	4317.7	3292.1	7982.4	8621.3
202216_x_at	NFYC		3086.5	4191.7	3429.6	3742.6	4097.8	3702.7	3941.2	3296.5	2969	4003.7	3504.1	3523.1	3686	2793	2993.5	1727.8	2032.9	2940.4
210076_x_at	PAI-RBP1		8339.9	11260.9	9643.7	10988.8	5983.1	5507	9513.6	10060.6	10167.7	5545.5	5409.5	8553.9	5849.4	7055.7	6651	3063.6	6280.6	3945.6
202224_at	---		9306.1	7716.8	5870.5	7298.7	7357.8	7215.3	6632.6	6043.5	6074	7885.4	4724.4	5228.9	5659.8	5085.3	6456.5	7714.9	8742.5	4591.2
210027_s_at	APEX1		22540.4	11113.4	11786.1	10849.8	17304.7	18193.3	12729.6	11120.3	11963.5	12626.2	13861	9505.1	10419	11658.4	8452.3	12573.8	12788.3	12795.4
202212_at	PES1		4528.3	3865.7	3449.1	3470.6	4397.3	1531.3	3145	1958.3	2424.9	3833.2	3355.1	1427.7	3559	3473.1	3795.1	2262.4	2313.9	2369.8
210006_at	DKFZP564O243		1734.8	2121.4	1846.8	1938.3	2307.9	2630.5	1867.3	1982.3	1748.3	1671.3	2799.5	2771	1971.3	1864.3	1848.3	2048.4	2565.5	1780.8
210150_s_at	LAMA5		4642.8	9226.6	3267.1	7476.8	6638.2	9862.3	5901	5736.4	4957.3	4848.3	5012.4	7443.2	10415	13236.2	6673	3569.6	4008.2	10241.5
209945_s_at	GSK3B		1948.8	1835.8	2035.4	1814.3	1705.8	1882.3	1701.8	2070.3	3023	3202.6	1758.3	2217.9	2750.4	2487.4	2226.3	2759.5	1842.3	1862.8
202255_s_at	SIPA1L1		1235.7	2172.4	788.6	1231.2	1807.3	1981.9	1981.3	2380.4	1231.2	1879.8	2906.5	2873.5	1565.2	2044.3	2300.8	2461.4	1737.8	1473.2
209935_at	ATP2C1		1392.7	1895.8	2309.9	1891.3	1867.8	2632.5	1742.8	1871.8	1341.2	1501.8	1476.3	1904.3	1600.7	1011.7	1680.8	510.6	1581.8	1308.2
202257_s_at	CD2BP2		2540.9	2356.4	2777	2972	2690.5	3133.1	2338.9	1629.8	2383.9	3197.5	1332.7	2132.9	3074	3934.7	2845.9	3004.5	2165.4	3641
202259_s_at	CG005		1210.7	1664.8	1853.8	1413.2	1309.2	1754.3	1322.7	1447.2	1188.2	1077.2	970.2	2357.9	1905.3	1651.3	2131.3	1444.8	1250.2	2483.9
209907_s_at	ITSN2		2400.4	2415.4	2398.4	2735.5	1669.3	1937.9	2688	2741.9	2261.9	3691.6	2049.9	3152	2121.8	1583.3	2359.4	1654.8	2244.4	1925.8
202239_at	ADPRTL1		12270.1	11013.4	12261.7	11950	9350.2	9316.7	7900.3	8297.3	10328.2	9691.2	8147	12408.1	11321.2	9757.6	9377.4	10076.3	7384.3	6075.9
202183_s_at	KIF22		2962.5	2742.5	1756.3	1924.3	2684	1099.2	2011.3	1704.3	2133.4	1614.3	2807	1035.7	3265	3075	1851.8	1763.8	1795.3	990.1
211115_x_at	SIP1		3578.1	3312.6	3234.1	3126.5	3580.2	2616.5	3434.1	3031.5	3283	3289.1	3049.6	2388.4	3643.5	3668.1	3212	2917	2701	3610.5
210312_s_at	LOC90410		1318.7	3519.1	3752.7	3643.1	2883	5138.9	4811.8	4347.2	4893.3	4582.8	4503.8	5788	3063	2837	5417.8	5718	5481	6774
210283_x_at	PAIP1		10274.3	8698	9655.7	9252.6	7800.4	8792.1	9736.1	11336.3	11205.8	10261.8	8194	7852.3	9121.9	10127.7	10624.1	8920.6	6952.2	10697.6
210275_s_at	ZNF216		15476.2	19962.4	18811.9	21078	20466.8	29339.8	19353.8	22189	21751.6	23682.1	17599.2	21678.1	20581.1	23092.3	17323.1	21880	20432.1	17746.6
210266_s_at	TRIM33		4644.8	3685.1	6771.7	4886.8	6103.1	4276.3	4650.8	5018.3	4774.8	3618.1	2541.5	5043.8	5187.8	3694.6	2974	2937.5	2676.5	3199
202182_at	GCN5L2		2938	3778.1	3672.2	4290.2	2967.5	3244.1	4566.8	3944.1	3629.6	3148.5	6447.7	3195.5	5497.3	4982.8	4052.1	2836.5	3018	4671.2
210130_s_at	TM7SF2		3428.1	3365.1	3448.1	3266	5192.5	6733.2	2363.9	1745.8	1285.7	1136.2	2798	9121.5	4292.6	4992.8	2256.8	2210.9	6729.7	3347.5
210250_x_at	ADSL		6249.6	6583.6	8219.5	7076.2	4864.4	4452.3	7085.7	6599.1	5894	6814.7	9819.8	4130.2	5686.8	6704.6	6180.4	6659.2	5444.5	5132.7
202264_s_at	TOMM40		6534.6	5990.5	5991.1	5800	6447.2	4626.3	7736.8	7381.7	6414.6	6840.7	8811.1	3865.1	8570.8	7616.8	6193.4	3786.2	3289.1	6366.9
210220_at	FZD2		1039.2	1418.2	1026.7	978.2	2105.9	2328.4	1014.2	892.1	244.5	271.5	1667.8	2717.5	1561.2	1191.2	484.6	1111.7	2864	3012.4
210213_s_at	ITGB4BP		12663.7	9267.6	10083.3	12966.2	9793.8	5858.1	16418.8	13469.1	14052.8	16878.4	13132.4	10000.7	11778.3	11511.9	10422.1	17647.2	10013.8	10457
210212_x_at	MTCP1		2028.9	1858.8	1555.8	1615.3	2094.9	2341.9	2688.5	2553.9	2836.5	1865.3	3064.6	2995.5	1875.8	2044.3	2075.3	3032.6	2215.4	3001.4
202194_at	CGI-100		6222.6	6576.1	7391.3	7360.2	5228.5	4468.8	10304.2	9937.1	8060.3	9591.1	3499.6	8595.9	5406.8	5965.5	9614.5	8147.5	6143.6	10124
210200_at	WWP2		1839.3	1723.8	1596.3	2086.4	898.2	1238.7	1262.7	1302.7	2289.4	1688.3	1494.3	1335.7	1998.8	1719.8	2134.3	983.2	1529.3	1615.2
210186_s_at	FKBP1A		4188.7	4655.3	3503.6	5111.4	4780.9	5065.9	3819.1	2952.5	3041	3540.1	4740.9	3759.1	5404.3	5269.9	4344.2	5545.5	3748.2	4920.7
210252_s_at	MADD		1682.8	1895.8	2351.4	1397.7	1891.8	2013.4	2352.4	2776.9	2250.9	2575.9	2966	3105.5	2763.9	2939	1841.3	1379.8	2260.9	2231.8
202322_s_at	GGPS1		2789	3655.6	2820	2542.9	3089.6	4166.8	3900.2	4219.7	4182.2	4472.3	2088.4	5675.5	5146.3	4693.3	4723.7	5309.5	5179.9	4058.1
209746_s_at	COQ7		3229.1	2486.4	2601.5	1884.3	2935	2226.4	2018.8	2097.8	1042.2	1254.2	1841.3	1727.8	3219.5	2005.3	1912.8	1432.8	1884.8	2749.4
209736_at	SOX13		1272.7	1309.2	1197.7	1192.2	1208.7	1548.8	1609.3	1783.3	2195.9	1275.2	917.7	2262.9	1687.3	1895.3	2143.8	2065.4	997.2	1785.3
209717_at	EVI5		1288.7	1179.7	1111.2	1078.2	1071.2	1263.2	1977.8	2235.4	1847.3	1284.7	1168.7	902.2	1230.7	2244.9	2367.9	1260.2	791.1	2136.8
202317_s_at	UBE4B		4070.7	3455.6	5729	4414.2	4257.8	3353.6	3178	3198	3399.1	3212.1	3736.2	5463.9	4209.1	5939.5	1989.8	2384.4	4833.9	4536.7
202318_s_at	SUSP1		3506.1	4622.8	4964.9	4647.8	4370.8	3879.7	3866.1	3859.6	3508.1	3478.1	1276.2	2531.9	3444.5	3319	4580.2	3148.1	2237.4	4150.6
209707_at	PIGK		2217.4	2020.3	1779.8	1252.7	1458.8	1522.3	2236.4	2301.9	2391.9	1871.3	1300.2	1843.3	1436.7	1681.3	2778.4	1410.3	2451.9	1865.8
202262_x_at	DDAH2		1984.3	2237.4	2579	1885.8	3363.6	4376.3	2239.9	2255.4	1287.2	2196.4	2676.5	5864	2786.9	3395.1	511.1	2991	4490.8	6259.9
209702_at	FTO		3610.1	3564.1	4067.2	4506.8	4116.8	2989	2801	3086	3993.7	3135.5	3918.7	5864	3272.5	4235.2	3992.6	3502.1	4573.8	3408.5
209786_at	HMGN4		8267.4	7941.8	8083.4	8895.5	6682.2	7552.4	5604.9	7132.1	6919.6	7599.3	7428.3	6946.2	5156.3	5592.4	7105.1	8254.5	6541.7	9492.9
202324_s_at	ACBD3		2526.9	3130	3373.6	3272.1	3568.7	4212.8	4149.2	4590.2	3407.1	4289.7	2151.9	4819.3	3262.5	2611.9	3225.5	2367.4	2019.9	3390
202330_s_at	UNG		6702.2	6514.6	6605.7	4693.8	8166.5	6271.6	6471.1	4878.8	4309.7	2994.5	11634.1	3626.6	7579.6	7300.7	4927.2	5859.6	5747	3328
209668_x_at	CES2		2508.9	3200	2818	3332.1	2760.5	3944.7	2337.9	2228.4	3448.1	2727.5	3252.6	4142.2	2403.9	2406.4	2903.4	2585.5	2175.9	3120
202334_s_at	UBE2B		3477.1	3072.5	2944	3540.6	2525.5	3325.6	3467.6	3663.6	2858	3354.6	2450.9	2782.5	3297.5	2871.5	4244.6	3836.2	4248.2	3301.5
209654_at	KIAA0947		5326.9	5390.9	5540.5	5048.3	5619.5	5484.5	4911.3	5282.8	5039.3	4849.8	2646	3961.7	7613.1	6867.1	5605.3	4503.8	5464.5	6539
209643_s_at	PLD2		1727.3	2490.4	2922	2177.4	2546	2803	1688.8	2161.3	1682.3	2011.3	1883.8	2111.4	3059.5	1671.3	2689.4	1082.7	1276.2	1997.8
209705_at	M96		1791.8	2180.9	1765.8	2344.4	2434.9	2195.9	2236.4	2799.9	1481.7	1770.8	1558.3	2182.4	1574.7	1693.3	942.6	922.2	768.6	1591.2
209836_x_at	---		7642.8	6719.6	9418.2	11136.9	6888.8	6503.7	7220.2	4629.2	7545.7	7754.3	8680.6	2862.5	4335.1	5248.9	5192.3	8084	7816.4	5021.2
202171_at	ZNF161		6149.6	6352.1	6609.2	5204.4	5430.5	6586.2	5385.4	5309.8	5418.9	5240.9	5139.9	7726.3	5975.4	6478.1	4576.2	5357.5	6769.2	5617.3
209885_at	ARHD		2977.5	5090.9	1805.3	4055.7	3515.1	3449.1	3794.1	3315.5	9704.6	6783.2	1780.8	2686.5	2369.9	1824.8	2696.9	3265.1	1145.2	2300.3
209873_s_at	PKP3		6882.2	8144.9	6975.7	9848.2	7692.4	7115.8	5458.4	6460.5	8553.9	8259.9	5289	4178.7	7508.6	6592.1	6084.9	6905.3	4989.4	8391.2
209868_s_at	RBMS1		3204.1	3960.2	3755.2	3733.1	3401.6	4386.8	3160	3622.1	4076.7	4896.3	2610	4573.8	3671	3576.6	3642.1	3427.1	3605.1	3336.5
202277_at	SPTLC1		15482.2	10354.7	13342.4	10719.8	11766.2	10675.4	12793.7	11897.4	12260	11888	9807.8	10976.3	16328.4	16949.8	16517	8813.1	15285.7	15514.3
202278_s_at	SPTLC1		4157.2	1946.3	2151.4	1727.3	2093.4	1458.8	2906.5	2492.4	3112	2775	2615.5	2767.5	3538	3347.1	3446	3212.6	3584.1	3854.1
209765_at	ADAM19		7301.3	7114.7	7141.3	7531.3	1627.8	1631.3	4782.3	5421.9	4850.3	7932.9	1235.2	1280.7	4753.2	2896	3351	4128.2	4627.8	3690.5
209853_s_at	PSME3		4795.8	4950.8	3346.1	6698.1	5163.4	4333.8	4054.7	4133.7	6099	4602.3	5947.6	4518.8	5027.7	4694.3	4150.6	6013.1	5502	3970.1
202304_at	KIAA0970		3898.2	2881	3122.1	3516.6	3093.6	4589.8	4294.7	4941.8	4347.7	2942.5	1319.2	4638.8	3743.6	3587.6	6332.5	4863.4	1605.3	6658
209820_s_at	TBL3		2380.9	2654.9	2730.5	2054.3	1807.3	1826.3	1855.3	1376.7	1955.3	2213.9	1294.2	606.6	2071.8	2102.3	1783.8	1318.7	1173.7	1363.7
209817_at	PPP3CB		1703.3	2431.4	1956.3	2523.9	1670.8	3419.1	1841.3	1799.8	2349.4	2086.9	2949.5	1675.3	2695.9	2324.4	2879.9	3217.1	2111.4	2830.9
209808_x_at	ING1		2629	3321.6	2431.4	3015	2579	1985.9	2713.5	2133.8	2152.4	2050.4	2448.4	1829.3	4005.6	3061	3917.6	2137.4	2047.9	2274.8
209805_at	PMS2		1863.8	1176.7	1751.3	1587.3	2019.4	1710.3	1512.3	1403.7	1822.8	1235.7	1449.3	1678.3	354.6	489.1	676.1	1657.8	1516.8	2023.3
202300_at	HBXIP		10482.8	10331.7	14865.7	14551.4	11439.1	14319.6	15000.5	12645.5	15124.5	15936.7	16438	18730.1	11857.8	12651.6	9290.9	11359.6	19861.5	15530.8
202302_s_at	FLJ11021		5581	5336.9	4755.8	4829.3	4026.7	4310.8	6625.1	6600.6	5620.9	5481.9	3681.7	7141.2	6122.9	6575.1	6172.9	5984.6	5310.4	5747.3
202263_at	CYB5R1		2208.9	1928.8	2626.5	3678.1	1386.8	1651.3	1755.8	1786.3	1626.8	1875.8	2365.9	4090.2	1877.3	1880.3	1899.3	1706.8	3470.1	2716.9
209860_s_at	ANXA7		11443.5	7818.8	11212	9850.2	7791.9	7906.4	10540.3	9167.5	11711.9	11376.5	10571.9	9775.1	9820.5	12742.1	11690.8	13096.9	11805.1	10989.6
210849_s_at	VPS41		3632.6	3599.1	3008.5	4091.2	3590.7	4224.3	3393.1	4311.2	4342.7	4271.2	4212.3	4992.3	3954.6	3447.1	4813.2	4736.4	4375.3	5887.4
210334_x_at	BIRC5		4561.8	4322.2	3027	3360.1	4334.8	1887.3	2912.5	3289	3538.1	2244.9	3450.6	1119.7	3784.6	3338.1	2503.9	2487	3492.6	320.5
202069_s_at	IDH3A		8689	4017.7	4708.3	4743.8	3196.1	3937.2	6679.1	5911.4	7442.7	5430.9	5626.5	4103.2	4444.7	3953.2	5157.3	5073.9	5127.9	4161.6
202071_at	SDC4		10377.3	12744.2	11660.6	18917.7	10140.4	12750.8	8154.4	8942.4	10074.2	11113.9	5774	9361.6	9005.8	9879.1	8286.8	10468.9	10997.9	7233.1
210935_s_at	WDR1		2526.9	2677	3913.2	4055.7	2443.4	3375.6	2948	1799.8	2004.8	2660	1649.8	808.6	2640.9	3012	1650.2	1525.3	1086.7	3096.5
202076_at	BIRC2		7106.2	8366.9	8618.5	8582.9	8068	10833	8550.4	10138.6	9720.6	10199.8	2594	10989.3	6513	6950.6	8302.3	8028.5	9292.6	10985.1
210892_s_at	GTF2I		2355.9	2709.5	1243.7	1917.8	2754.5	2090.4	2039.8	2357.9	2020.3	1541.8	2526.5	2673.4	2003.8	2306.4	2163.8	1562.8	1648.3	4080.6
210951_x_at	RAB27A		1428.7	1167.2	1033.2	1764.3	708.6	1351.2	1719.8	1051.7	2037.8	1975.3	1543.3	2101.4	1517.2	2378.9	2559.9	1444.3	1213.2	1394.2
202093_s_at	PD2		1698.3	2701.5	2851.5	2965	2803.5	2183.9	2094.9	2157.8	1873.3	2524.4	2615.5	1652.8	2960.9	3351.1	2683.4	1669.8	2822	1893.3
210959_s_at	SRD5A1		2096.4	1912.3	1430.3	2347.4	2246.9	2598	1811.3	2180.3	2011.8	2024.8	2347.4	1313.7	2034.3	1790.3	2212.8	3586.7	2987	1421.2
210830_s_at	PON2		5756	7436.8	6643.2	5370.4	6912.8	7816.9	6021	6004.5	4892.3	5599.5	4821.9	7801.8	7351.6	6944.1	5006.8	5663.5	9091.6	3897.1
210817_s_at	NDP52		5441.9	6765.1	6640.7	7885.8	5216.5	4047.7	4442.7	5091.3	6148	5986	4353.3	4609.8	3869.1	6238.5	4796.7	5680.5	4505.3	6797.5
202102_s_at	BRD4		3669.6	5619.4	3779.7	4642.3	4592.8	6528.7	4213.7	4601.2	5490.4	4879.3	5196.4	4774.8	2867.4	2234.9	5123.8	4060.7	3014	4470.7
210775_x_at	CASP9		3064.5	3505.6	3081.6	3947.2	3281.6	2798.5	2750	3214	3017	3340.6	3089.6	3039.5	3190.5	2845	3221	2820.5	2466.4	4042.1
210774_s_at	NCOA4		11075.9	13223.2	14441.6	13987.4	13529.5	16509.5	12849.7	10271.1	15836.1	18372.7	15123.7	21590.1	14390.6	13527.2	15781.4	16644.5	14682.6	19043.3
210768_x_at	LOC54499		3279.6	3825.6	3623.6	4436.7	3843.2	2631.5	3433.1	4329.2	4965.8	2923	5961.6	3461.6	4724.7	4248.7	4073.6	2972	3931.2	4126.1
210879_s_at	GAF1		1654.8	1996.3	2328.4	2128.9	2122.9	2409.9	1742.3	1902.3	2265.4	2849.5	1939.4	1917.8	2779.4	2732	1908.8	1485.8	1210.7	3134
202045_s_at	GRLF1		845.1	1440.7	1362.7	1215.7	1645.3	1725.8	1845.8	1955.3	2013.8	2028.3	1683.8	2341.9	2712.9	2400.4	1728.3	1125.7	1216.2	2175.3
211090_s_at	---		4275.7	3255.1	2185.4	2473.4	2855	1684.8	4464.8	3869.6	3922.1	3404.1	1796.8	3236	3382	4152.7	3493.5	2722.5	2903	2352.8
211063_s_at	NCK1		2638	3070.5	2948	2754	2273.9	3084.6	3540.1	3800.1	3831.6	3722.1	2004.9	3302.6	2462.4	2826	3291	3307.6	3180.6	3775.5
211061_s_at	MGAT2		3957.2	3739.1	2810.5	3235	2931.5	2929	3824.6	3546.6	2828	2375.4	3491.6	3425.6	3383.5	2858	2644.9	2996	4132.7	2545.4
202038_at	UBE4A		6766.7	8450.4	9320.7	9031	6829.3	8176.5	9781.6	9912.6	9514.1	8495.5	9322.2	11339.4	9248.4	8826.5	9693.5	11627.6	8489.5	11579.7
211056_s_at	SRD5A1		1863.8	1130.7	1740.8	1776.3	1978.4	5058.9	1394.7	2461.9	3559.6	2395.9	2362.4	2693	592.1	1416.2	1697.3	3525.6	3684.1	522.6
211048_s_at	ERP70		22756.5	22180.7	18110.7	14463.4	23875.9	20139.7	25367.8	23624.8	10166.7	13900.9	22494.6	14737	10105.5	10769.8	22349.9	9431.7	14695.6	14297.1
202068_s_at	LDLR		12202.6	10324.7	13180.9	18735.7	10065.8	5788.6	10557.3	10697.2	9739.6	10524.3	5040.9	2993.5	10622.6	9380.6	10360.1	13021.9	11724.1	1974.8
202042_at	HARS		8292.9	6180	6970.7	8363.9	5885.1	3166.1	6655.1	7714.7	8345.4	5464.9	6135.1	3931.7	6932.5	7060.2	6645	8601.1	8014.9	3625
210734_x_at	MAX		1545.3	2042.3	1593.8	1854.3	1862.3	3140.1	1715.8	1610.8	1666.8	1162.2	1611.8	1087.2	1528.2	1622.3	2187.8	1293.2	1859.3	3343
202049_s_at	ZNF262		1761.8	1700.8	1826.8	1960.8	1660.3	1952.9	1867.8	2171.3	1915.8	1608.3	1636.8	2150.4	1501.2	1592.8	1298.2	1454.8	1911.3	2583.4
211023_at	PDHB		11752.5	13397.8	13514.4	13738.3	16012.9	14027	13058.2	13050.6	13221.2	15672.2	18729.9	17832.5	13685.5	12171.5	11713.8	17968.8	23243.1	14801.7
210993_s_at	MADH1		2011.3	2531.4	964.7	1469.7	3491.1	3353.6	1589.3	1382.2	1377.2	949.2	1512.3	1971.3	2327.8	2509.9	2564.4	3153.1	2311.9	1805.8
210976_s_at	PFKM		15058.6	10020.2	8516.5	8109.9	11996.2	10826.5	9958.2	9544	9459.6	9623.7	11912.7	8781.5	8332.2	6729.1	8349.3	11371.1	9765.7	13352.4
210970_s_at	IBTK		3090	2799.5	2482.9	3880.7	2803.5	2829.5	4704.3	4686.7	4058.2	4264.7	1002.7	1801.8	3342	3575.1	5525.8	3879.2	2600	5755.3
202067_s_at	LDLR		1928.3	1149.7	1471.8	2572.9	1033.7	719.1	1787.3	2100.8	1892.8	2039.9	779.6	80	1227.7	1570.3	1478.7	1224.2	1399.2	288.5
211042_x_at	---		3438.6	4282.2	3155.1	3894.7	4822.4	2584.5	5341.4	3635.1	2350.9	2307.9	5938.6	4603.8	3316.5	3945.2	3149.5	2469.4	2812	2192.8
210427_x_at	ANXA2		68649.4	83251.1	95675.1	87803.8	111444	120612	87826.3	72313.5	77477.8	106397	59891.9	68093.4	109956	149227	116161	125704	113673	119180
202133_at	TAZ		3386.6	4411.7	5032.9	6035	2155.4	3556.1	5110.4	3156.5	613.1	1425.7	2834	3506.6	3535	4317.7	6421.5	7866.4	5174.9	3893.1
202134_s_at	TAZ		2770	2495.4	3299.1	4004.2	1628.3	2295.4	4860.3	3984.6	1584.3	2646.5	3321.1	1836.8	3114.5	2516.9	2768.9	2996.5	2517.9	1368.2
202137_s_at	BS69		1899.3	1869.8	2014.4	1949.8	1418.3	1428.3	1927.3	1661.3	2314.9	1213.7	1994.4	1334.7	1621.7	1402.2	1124.7	781.6	880.7	1797.3
210524_x_at	MT1F		7132.7	6217.6	7695.9	7209.2	5741.1	6368.2	5456.4	5041.3	4080.2	3793.7	6213.6	5173.9	5286.3	4557.8	3590	5740.5	4811.8	7944.7
210502_s_at	PPIE		9379.6	3867.2	4214.8	3791.1	4926.9	4383.8	4088.2	4158.2	4219.2	4370.3	4950.4	4221.2	3182	2892	3439	3878.7	3163.6	4687.7
202142_at	COP9		3583.6	5360.9	6507.2	6385.1	4418.8	6116.1	5297.4	5920.9	6781.6	7833.3	5819.1	6470.1	5219.3	4609.3	5573.8	5332.5	3499.1	4701.7
210764_s_at	CYR61		1892.3	3055	2367.9	2545.4	2350.4	4014.7	2259.4	2737.4	4039.2	5342.4	1568.8	1695.3	4437.7	4423.7	2795.9	2405.9	6106.1	6779.5
210453_x_at	ATP5L		26934.2	25597.8	27139.8	23636	32568	31227.2	32390.9	30204.8	25231.7	32005	41089.5	39142.1	30081	35946.9	25287.8	31797.8	49053.7	25205.2
210570_x_at	MAPK9		1555.3	2113.9	2228.4	1701.3	1788.3	2179.9	2123.9	1873.3	2056.3	1808.8	2054.9	1415.2	2230.8	2371.4	2195.8	2334.9	2424.9	2253.8
202167_s_at	MMS19L		5303.9	3591.1	4039.2	4741.3	4074.2	2434.9	3469.6	4025.6	2440.9	3378.6	3609.7	3317.1	3072.5	3912.1	3073	2452.4	3212.6	2524.9
210389_x_at	TUBD1		1588.8	1791.8	1225.7	1454.7	1837.8	745.6	1302.2	1512.7	1300.7	789.6	1221.2	1083.7	2826.9	1475.7	1963.3	800.1	1292.2	2062.8
202169_s_at	AASDHPPT		14000.9	12327.1	10205.8	12820.7	12944.9	9443.2	12361.6	10320.6	13016.1	10999.9	7636.4	8722	7005	10711.3	11909.3	10331.9	7884.9	12468.3
210378_s_at	SSNA1		3675.6	3997.2	4709.3	4817.8	4788.9	3050.6	4116.2	3427.5	4196.7	4152.7	4646.8	3737.1	5099.8	5074.8	3861.1	3984.2	4215.2	2492.4
202170_s_at	AASDHPPT		5661.5	4085.7	4048.7	4882.3	5225.5	2219.4	5741.5	5720.4	5594.4	5197.4	2882	2188.4	3973.1	3996.2	4054.6	5045.4	3718.2	2934.9
210371_s_at	RBBP4		9982.2	11579	9538.7	8286.4	11716.1	11712.6	7601.8	7221.7	4132.7	5105.4	9988.8	6003	9242.9	12856.1	12097.8	8936.1	7792.9	8057.7
202155_s_at	NUP214		2463.9	2441.4	2985.5	2178.4	2098.9	2014.9	2847	2871.5	2688.4	2903.5	2102.9	2537.4	3376	3946.2	2436.4	3043.6	3193.1	3616.5
210638_s_at	FBXO9		2739	3914.7	4855.4	2650.4	4779.4	5198.9	5096.4	4759.3	4884.3	3683.1	4893.4	6713.6	5698.8	5174.9	5189.3	3771.2	6598.7	2710.4
212255_s_at	ATP2C1		3723.1	4250.2	4076.2	3437.6	3934.7	4653.8	4453.7	5646.4	4856.8	3760.6	4752.9	4152.2	3505	3931.1	4836.7	3214.1	3602.6	5244.8
202114_at	SNX2		2548.9	2596.9	3484.6	3256	2993	2322.4	2476.4	2143.8	1399.2	1431.2	1360.2	2791.5	2448.9	2827.5	2680.9	2554.5	2281.4	3901.6
202116_at	DPF2		4442.8	2810	3380.6	3424.6	3244.6	2595	3836.6	2921.5	3407.6	3564.6	4082.7	4118.2	2824.4	3804.1	3836.6	4675.3	4945.4	3946.1
210681_s_at	USP15		2747.5	2133.4	3085.1	3184	2131.9	1570.8	2294.4	2281.9	3023	2388.9	931.2	1821.8	2120.8	2519.9	2734.4	1696.3	1581.3	2178.8
210658_s_at	GGA2		1880.8	2013.3	1739.8	1543.3	2665.5	1894.3	3003.5	2760.4	2115.8	2228.9	3548.1	2178.4	3138	3210.5	2599.9	1261.7	1393.2	2885.4
210651_s_at	EPHB2		1090.7	1898.3	1609.3	1690.3	1362.7	1712.3	1324.2	1454.7	1552.8	1887.8	1780.3	1644.3	2509.4	2014.8	1761.8	957.7	1064.7	2283.8
210561_s_at	WSB1		3330.1	5791	3045.5	4658.8	3483.1	3481.1	5235.4	6701.6	4252.7	5229.4	6429.7	4306.2	3226.5	3201	3712.1	2395.9	1925.8	6804
202127_at	PRPF4B		1858.8	1799.3	2075.4	1905.3	1364.8	1068.2	1548.8	1607.8	1334.7	1165.7	993.2	1438.7	1699.8	2110.8	1806.8	860.7	822.1	1541.2
202132_at	TAZ		1230.2	1202.2	1675.3	1512.8	780.1	747.6	1747.8	1222.7	950.2	575.6	1155.7	1284.7	2144.3	2130.4	2049.8	1944.9	1069.2	1449.2
210627_s_at	GCS1		2171.4	2453.9	1741.3	2373.9	2197.4	2742	3222.5	2707.4	2423.9	2610.4	2233.4	2624.4	2783.4	1754.3	1842.3	2178.4	2810	1780.8
202128_at	KIAA0317		3557.1	2830.5	4129.2	3309.6	4002.7	4161.8	3289.6	3069.5	2916.5	3522.1	3406.1	3567.1	3490.5	3738.1	3349.5	4755.4	4857.9	2768.4
210609_s_at	TP53I3		4557.3	4174.2	5402.5	6638.1	4337.3	6714.7	3207	3489.6	5025.8	4945.3	3613.7	6284.6	4482.7	3509.6	3939.1	4411.3	5624.5	4872.7
210596_at	DKFZp564K142		1598.3	1880.3	1744.8	1615.3	2048.9	1694.3	2101.9	2672.9	1844.8	1471.8	1722.8	1975.8	1698.3	2016.3	2746.4	2124.9	2683.5	1833.3
210594_x_at	MPZL1		2262.9	2248.9	2359.4	2434.9	2206.9	2336.9	2801.5	2467.9	2540.4	1717.8	2376.9	1653.8	2135.8	2319.4	2334.9	1914.3	1540.3	1992.3
210573_s_at	RPC62		2773	1566.3	1949.3	2647.4	1911.4	1904.3	2252.4	2941.5	2510.9	2590.9	1799.3	2079.3	2659.9	2541.9	3152	3221.6	2778.5	3285.5
210740_s_at	ITPK1		4652.8	4330.7	4704.8	6066	4327.8	5684.5	6075	5072.3	6662.6	6611.1	6806.7	6952.7	6713	5735.4	4688.2	7021.8	5768.5	6675
210647_x_at	PLA2G6		1780.3	2933.5	2601.5	2071.8	2065.4	2871.5	1382.7	2404.4	2132.4	1147.2	1887.3	2140.4	2373.9	1836.8	1932.8	1133.7	1228.2	1893.3
201310_s_at	C5orf13		1331.2	1795.3	1778.3	1603.8	2240.9	3268.6	1151.2	1625.3	1216.2	914.2	2300.4	4891.8	1882.8	1657.8	1178.2	1223.7	2828	4460.1
213266_at	76P		1510.8	1852.3	1531.8	1546.8	1408.8	1375.2	1173.7	1756.8	1664.8	1366.2	2039.9	2596.9	1102.7	1327.2	1488.7	1095.7	1185.2	2395.8
213165_at	CAP350		2226.4	2925	3040.5	2747.5	3047.1	2689	2682.5	2873	2417.9	2359.4	611.1	2602.9	3633.5	3825.6	3458	2730.5	3322.6	2747.9
213161_at	---		1993.8	2119.9	1853.3	1883.8	1935.9	2961	2319.4	2925.5	2613.4	3277.1	1874.3	2595.9	1797.3	2309.4	3064.5	2160.4	2029.4	3020.4
213151_s_at	CDC10		9577.2	13392.8	12934.3	13438.3	14311.6	13350.9	15747.1	14457.8	12785.1	14602	4938.9	14448.9	14889.7	17574.4	13772.1	11377.6	14006.5	11460.7
201304_at	NDUFA5		4605.3	4615.8	4240.3	5464.4	4949.4	4783.9	6014.5	5065.3	3861.1	3725.1	2044.4	5701	4959.2	5164.9	7248.6	4757.9	3991.2	7406.1
213140_s_at	SS18L1		2124.4	2547.4	1765.3	2542.4	2130.4	2500	2614.9	2646.4	2331.9	2493.9	2675	2026.8	2150.8	2623.9	1954.3	2476.4	2442.9	2186.3
213180_s_at	GOSR2		2324.4	1493.8	1543.3	1555.3	1430.8	1125.2	1611.3	1707.3	1959.8	1798.8	1750.8	1980.8	1903.8	1975.8	1472.2	1881.3	1912.3	2301.8
201307_at	FLJ10849		7441.3	5951.5	5595.5	5703.5	6296.2	4979.4	5666	5158.3	5270.9	5075.9	3889.2	5702	6774.5	6765.1	5534.3	5541.5	5541.5	4728.7
213185_at	KIAA0556		3089	3590.6	4478.3	3050	4050.7	3724.7	3148	3773.1	4104.7	4023.2	3769.7	5388.9	4397.2	4060.7	2841.9	2824.5	4765.3	3626
213112_s_at	SQSTM1		2197.9	1590.3	4034.2	5912	1506.8	3291.6	1240.7	2008.8	3194.5	5396.9	428.6	2190.4	1177.2	2101.3	2331.9	2624	1108.2	4446.1
201313_at	ENO2		2917.5	3379.1	2147.4	2219.9	2729.5	2578	2046.3	2352.9	2981.5	3347.6	1412.8	1690.8	1717.3	2073.8	1341.2	2410.9	2966.5	2510.4
201316_at	PSMA2		1278.2	1973.3	1729.8	1480.2	1581.3	1758.8	1513.8	1543.7	922.7	808.6	1513.8	1986.3	2899.9	2841	1955.3	1251.7	2460.4	1615.2
213105_s_at	MGC24381		3128	2214.4	3784.7	3218	3137.1	3534.1	2152.4	3143.5	2231.9	2063.9	2756.5	2071.3	2265.8	1688.8	1441.2	2839.5	2398.4	1206.7
213104_at	MGC24381		2391.4	2003.3	2667	3309.1	2228.9	3575.6	2670.9	1957.3	2376.9	2706.5	2909.5	2369.4	2160.3	2336.4	2647.9	1651.3	1691.8	2050.8
213102_at	ACTR3		10298.3	11666.5	11842.6	13770.3	9320.7	9598.7	12527.6	13165.1	14865	13905.4	8812.1	9127.5	12397.3	13698.8	11991.3	12134.2	12529.7	11455.2
213128_s_at	UBE3A		2632.5	2772.5	3146.1	3992.7	2633.5	2396.4	2370.4	2496.4	2801	2399.9	2092.4	2518.9	2570.4	2435.4	3981.6	2816	2078.4	3898.6
213215_at	---		1555.8	1532.8	1234.7	1803.3	2554.5	1541.8	1722.3	2322.9	2630.4	2250.4	2884.5	2851	890.6	1685.8	2168.3	1870.8	2892	728.1
212900_at	SEC24A		1665.3	1410.7	2100.4	2118.4	1567.8	1572.3	2783.5	2844.5	2511.4	1790.8	1679.8	2970	1650.2	4729.3	2766.9	2967	2456.4	4244.6
201273_s_at	SRP9		25476.4	22118.7	25807.1	23774	23351.3	22701.1	25565.8	29027.1	26326.8	22560.4	24837.5	23169.4	27115.5	28815.3	31477.8	31846.8	23625.2	24212.5
213251_at	SMARCA5		3148	3360.1	2858	2169.4	2856	2803	2899.5	2524.4	2026.3	1387.2	963.2	2644.4	3886.1	3038.5	3603.5	2303.4	2851	3221
201281_at	ADRM1		13187.3	12411.1	13990	15715.1	14597.2	13771	11595.9	10248.6	10813.8	15829.2	10520.9	8193.9	13036.9	13289.7	10144	17862.7	15516.7	6187.9
213242_x_at	KIAA0284		3227.1	5287.4	5375.5	6298.1	4403.3	6307.6	4306.7	3643.6	3938.6	5439.4	4717.4	4075.7	7457.6	6268	9077.4	3280.1	3644.1	5133.2
213233_s_at	KIAA1354		3050.5	3066	3571.6	3657.1	3156.6	5000.4	3251	5039.8	3529.1	3151	4056.7	4926.8	3683.5	3167	4442.7	1905.3	2767	5414.3
213168_at	SP3		6279.6	6531.1	6164.6	5831	6514.2	5984.1	4831.3	5196.8	4913.3	5384.4	2935	7137.2	6565	6925.6	7787.2	5881.1	5772.5	8608.8
213221_s_at	SIK2		1004.7	958.2	1368.7	876.1	1222.2	1543.8	1949.8	1585.8	985.7	1869.3	1811.8	1981.3	1448.7	1896.8	1570.2	1619.3	1649.8	1960.8
213092_x_at	KIAA0974		3185.1	2111.9	3599.6	2871	2646	2294.4	2688	2280.4	2857.5	2491.4	2553	1226.7	3452.5	3067	3687.1	3489.1	3635.6	2641.4
213214_x_at	ACTG1		145257	148848	168916	131384	175619	192001	134862	118930	122696	152362	104917	84922.2	122633	161917	118804	121588	101310	107026
201289_at	CYR61		2467.4	4935.3	2801	4495.3	4114.3	8603.6	3702.1	4427.7	6184	8734.5	1567.8	2125.4	5554.8	6393.1	3750.1	5369	9615.7	14025
201293_x_at	PPIA		115657	117231	126623	95724.1	154761	121478	127418	124352	111755	138840	144905	124730	134974	173865	123001	136522	107578	110560
213190_at	COG7		1225.7	1850.8	1309.7	1844.8	1639.3	1583.8	1157.7	1383.2	1227.2	983.7	1752.8	2154.9	1926.8	1801.3	1303.2	544.6	693.6	1337.7
213187_x_at	FTL		79466.3	50095	72752	77076	68895.6	107291	60166.1	54814.7	79732.7	75790.5	77994.7	112651	62715.3	68952.4	80337.2	81398.3	57935.7	129469
201299_s_at	C2orf6		3843.7	2286.4	1237.2	1373.2	2596.5	1525.8	2892.5	2418.4	2020.8	1517.3	1882.3	3217	3275.5	3433.6	2688.9	1743.3	2761	3625
213230_at	HUMPPA		2619	1531.8	2011.9	2387.4	2099.4	2211.9	1932.8	1954.3	2420.9	2348.9	1889.8	1172.2	2526.4	3047	2909.4	2043.4	2089.4	3991.1
212946_at	KIAA0564		3269.1	3664.1	4134.7	4090.7	3045.6	2776	2858.5	3299	3246	3108	2885	3029.5	3597.5	3364.1	2982	2675	2384.9	3784.6
212988_x_at	ACTG1		129008	123618	152488	120124	139507	165729	110885	108036	112449	130838	102969	90507.7	106937	149390	102634	106698	96911.1	105244
201349_at	SLC9A3R1		7944.4	6685.6	6343.6	8036.4	6575.7	6573.2	8241.4	6535	5066.3	5334.4	9331.7	12567.1	7891.2	7355.7	4599.7	4746.4	10457.3	4928.7
201354_s_at	BAZ2A		1235.2	1550.3	1069.2	317.1	1458.3	108	170.5	1297.7	1664.3	2142.4	2237.9	1428.7	2656.9	2593.9	2390.9	1259.7	2532.4	2757.9
212971_at	CARS		24387.7	22682.8	33680	27402.6	18123.8	24464.9	15542.6	16893.7	21472.5	24168.2	10705.4	9658.6	17002	16450.7	32181.4	30269	16696.4	34171.5
201362_at	IVNS1ABP		1547.8	1412.7	1151.7	1921.3	1707.3	3664.7	2606.4	1847.3	2036.3	2576.9	1872.8	4261.7	1698.3	1523.3	2301.8	2962	1500.8	4885.2
201363_s_at	IVNS1ABP		1710.8	1898.8	1070.2	1864.8	1571.8	2917.5	2655.4	1713.3	1714.3	2564.4	2416.4	2968	1404.7	1206.7	2622.4	2568	1479.3	2970.9
213101_s_at	ACTR3		40143.5	43908.9	41485.9	47556.5	39879.8	33530.1	45523.7	40745	51552.5	51730.4	33559.6	35871.5	47277	56056.8	49237.5	42103.1	41350.3	46015.7
201364_s_at	OAZ2		7508.8	6092	4216.8	6064	7958	6772.7	5002.3	4045.1	2812	3024.5	6437.7	8970.5	4588.7	5155.4	3451.5	2405.4	5674.5	3179.5
201343_at	UBE2D2		6310.1	7548.8	9252.7	8813	7468.4	9814.8	9454.1	8719.4	9742.6	8476	12624.8	6698.1	10648.1	9721.1	9410.9	9481.2	8888.6	9556.4
201366_at	ANXA7		7336.3	5373.9	6279.6	5886	3927.7	5151.9	5905.5	5940.4	6529.6	5854.5	6450.7	5704.5	7065.6	6794.6	7203.6	7088.8	7968.4	11361.2
201371_s_at	CUL3		12354.6	14159.4	13035.3	13805.3	17119.1	14949.7	12916.2	12767.5	13372.7	12552.2	9510.2	11262.9	16000.9	13564.7	11888.8	12674.3	11860.6	11968.2
212931_at	TCF20		3303.6	3941.2	3116.1	4493.3	4936.4	4297.8	2719.5	2410.9	3620.1	2805.5	4849.9	5433.9	3418.5	2828.5	3862.1	2959	3525.6	4112.1
212923_s_at	C6orf145		1223.7	732.1	1708.3	1788.3	1263.7	1430.3	1343.7	1887.3	2320.9	2060.4	1570.8	1604.8	1290.2	1341.2	2212.8	1789.3	1748.8	3526.5
212910_at	THAP11		2777.5	2580.4	2511.4	2756	3120.1	3012	2579.9	2480.4	1681.3	2287.9	4317.3	2771.5	3694.5	3004.5	3014	3655.7	4054.7	3260
212246_at	MCFD2		3826.7	2176.4	2054.9	3108.5	2209.9	1357.2	3665.1	3715.6	3396.1	3054.5	2777.5	1883.3	3147.5	3719.1	4106.6	4252.8	4029.7	4479.2
212959_s_at	MGC4170		5306.4	3767.1	4014.7	4131.2	3751.2	3441.6	3223	4245.7	3691.6	2738	2895.5	4104.7	3233	2329.9	2745.9	2543.5	3308.1	3477.5
213074_at	IRAK1BP1		2740	3665.1	3128.6	3120	3951.2	4067.7	4978.3	4625.7	3038.5	3764.1	1897.3	5121.4	4992.2	5734.9	3925.6	1961.4	1799.8	3127.5
213272_s_at	LOC57146		2340.9	1619.8	1056.2	1017.2	1239.7	1646.3	1071.7	1944.8	1714.3	1098.7	2040.4	2719.5	1722.3	1491.7	1406.7	1050.2	1319.2	2719.9
201319_at	MRCL3		6339.1	6883.7	7336.8	9024	5617.5	11322.6	7381.7	8920.9	9255.5	6420.1	10972.5	9313.1	6298.9	5074.8	9150.9	10257.9	12512.7	11186.6
213086_s_at	---		13334.8	15101.1	17826.2	16790.3	11503.6	13218.4	9896.2	11158.3	15316	15565.7	8840.1	8359.9	11743.2	11257.9	16521.5	19068.5	12294.2	12217.8
213084_x_at	RPL23A		121673	120713	157896	114056	162140	197858	121632	111223	111782	153914	128160	170172	144991	164686	133914	146034	112929	148694
213083_at	SLC35D2		2591.5	3513.1	4498.8	4052.2	2757.5	2724.5	2753	4395.7	3114	3625.6	2510.5	2758.5	3921.1	3264.5	5623.4	3858.2	3615.6	4479.7
201320_at	MYL6		2246.9	1436.7	1708.8	2151.9	2123.9	1780.3	1831.3	1724.8	1699.8	1496.8	3167.6	3224	1914.8	1594.8	1523.7	2145.4	2074.4	1497.2
212997_s_at	TLK2		3373.6	3248	2346.9	3296.1	2769	3270.1	1825.8	2626.4	2134.9	1631.8	1623.3	2019.3	3292.5	3005	3596.5	1386.8	2632.5	1005.1
213076_at	ITPKC		1842.3	2213.4	2069.4	2931	1781.8	1750.8	1796.3	1865.8	2215.9	2155.4	1835.8	2291.4	2443.9	1994.3	1753.3	1560.8	1369.7	2424.4
213015_at	BBX		931.7	1038.7	571.1	860.6	970.2	805.1	1440.2	2241.9	1882.3	1256.2	736.6	2108.4	1454.2	757.6	2179.3	1767.3	926.2	953.6
201334_s_at	ARHGEF12		6151.6	5022.3	6773.2	7300.7	6229.1	9853.8	5704.5	4757.8	7600.3	6872.2	7500.9	12118	5035.7	7171.2	8648.3	7257.8	11540	9328.4
201336_at	VAMP3		11887.1	8988	9251.7	9708.6	11293.6	11068.5	8991.5	6782.1	9520.1	12197.1	7883.9	13978.3	7486.6	9827.6	8759.8	14126.6	13106.3	10003
213034_at	KIAA0999		2370.9	1908.3	3082.1	2192.4	2429.9	3088.1	1932.3	2169.3	2190.4	1865.3	2276.9	2413.9	2244.3	2158.9	2290.8	2493	2730.5	3361.5
213028_at	---		1764.8	2002.8	1822.8	1935.3	2293.9	1470.8	2189.9	1757.8	1250.7	2047.9	3234.1	2658.9	625.1	940.2	1545.2	3386.1	3292.6	2154.3
213020_at	GOSR1		1931.3	2276.9	2090.4	2257.9	1401.3	1732.8	2227.9	1885.3	2620.4	1663.8	2408.4	2346.4	1490.7	1487.2	1902.3	1727.3	1870.8	2048.8
213019_at	RANBP6		1477.8	2148.9	1987.9	2387.4	1695.8	1942.9	1980.3	1885.3	2736.5	2302.4	1262.2	1897.3	1967.3	2269.9	2431.9	1256.2	1059.2	2691.4
213093_at	PRKCA		2141.4	2079.4	2629	2654.9	2039.4	3508.1	3030	3318	2805	2809	2262.4	3393.1	2206.8	2239.9	1697.3	2121.9	4075.2	5973.4
213077_at	FLJ21940		1870.3	2110.4	2107.4	2251.4	1619.8	2519	2043.3	1695.3	1923.8	1681.8	636.1	1486.2	1947.8	2197.4	2277.8	2031.9	1822.3	2429.9
201179_s_at	GNAI3		4869.8	5602.9	5658	6536.6	5380.5	3573.6	4754.8	5002.3	5030.8	4242.7	2980.5	2937.5	5427.3	5690.4	5840.4	4319.3	4135.2	4084.1
201270_x_at	KIAA1068		6088.6	7447.8	6195.6	6659.6	4352.8	4740.4	5119.4	4468.7	4739.8	4625.3	5168.4	4844.3	5561.3	5341.9	6228.9	6984.3	6539.2	5694.8
213604_at	TCEB3		4268.7	4374.7	4244.8	5183.9	4153.8	3435.6	5314.4	5834.9	5812.5	4619.8	5521.5	4875.8	4624.7	4457.2	3774.6	5788.6	4142.7	4363.1
201167_x_at	ARHGDIA		3694.6	4684.8	2537	3515.6	4437.8	3327.6	3683.1	3233.5	4743.3	4813.3	3743.7	2096.9	2592.9	2684.4	3124	1574.8	1205.7	2741.4
201170_s_at	BHLHB2		4655.3	8294.4	4034.2	8536.4	3442.1	3308.6	3179	3518.1	4156.2	3767.1	626.6	153.5	5993.4	5319.9	5386.3	8151.5	7256.8	5331.8
213594_x_at	FUSIP1		4722.8	5589.4	4073.7	4017.2	5770.6	2815.5	4400.2	3645.1	4432.7	3728.6	4929.4	3616.6	5699.8	5544.4	4697.2	3339.1	5711	2615.4
213588_x_at	RPL14		52690.7	41139	55144.8	45978.2	45128.8	68116.9	39107.1	39375.8	48661.5	52434	54000.8	59618.5	50933.1	52815.2	58815.9	52669.1	51245.5	65210
213608_s_at	TFIP11		2965.5	3247	4035.7	3894.7	2716.5	2772.5	2594.4	2528.9	3969.2	4217.7	2002.9	1425.7	3731.1	3001	3537	3209.6	1765.3	2927.4
213583_x_at	EEF1A1		94374.4	90636.8	120831	88217.3	100624	121297	97553.4	92610.3	100512	99367.1	107024	118847	118062	143324	117798	105001	88747.7	159490
213612_x_at	LOC149013		14395.5	15402.6	16668.5	18079.5	16079.9	22623.6	18234.6	14908.9	16611.7	18892.2	18429.8	18285.1	12451.4	14408.4	17140.6	15031.2	14834.6	29126.2
213572_s_at	SERPINB1		4349.8	5449.9	6049.6	9614.6	4411.3	7639.9	7412.7	8241.3	7898.8	9283.6	6787.7	11358.4	3487.5	3577.1	5434.3	7528.4	7209.3	5016.7
213571_s_at	EIF4EL3		3513.6	3650.6	4855.4	5134.4	4249.3	3861.7	3949.2	4481.7	5109.3	5957.5	5755.5	6633.6	3796.1	4835.8	3236.5	5834.1	7751.4	3215
213564_x_at	LDHB		60800.1	61787.9	67727.6	55986.4	64048.2	66163	64578.9	57122.6	61159.6	65287.2	79737.5	54526.2	60390.5	67381.6	61924.4	61497.7	52438.8	64822.9
213557_at	---		999.7	1182.7	1764.3	1085.2	1218.2	1782.8	1022.2	1489.7	1585.8	1175.7	1156.7	2286.4	1911.3	1407.7	1154.2	708.6	939.7	1921.8
213538_at	SON		2180.9	3091.5	2715	2804.5	2314.4	2968	2197.4	2637.9	2671.4	1717.3	2465.9	1906.3	2933.9	1368.2	2128.8	2314.4	2906.5	2556.4
201195_s_at	SLC7A5		25708.5	27744.2	39494.6	26163.4	20261.2	49851.6	23718.5	23950.8	33566	28484.9	11122.5	1405.2	24030.1	16073.7	11375.7	22983.2	29152.6	16986
213587_s_at	C7orf32		6529.6	6548.6	5672.5	5799.5	6373.2	4889.9	7742.8	6901.6	4341.2	4449.8	8256.5	6363.1	6605	6109	3655.6	4558.3	4570.8	4767.7
213654_at	TAF5L		2821.5	2459.4	4087.2	2824.5	1855.3	1846.8	3263	3282.5	2867.5	2473.4	2165.9	3181.5	1991.3	2156.4	1486.2	2262.4	1755.3	2655.4
213708_s_at	HUMGT198A		9387.6	5253.4	7309.3	6652.1	5102.4	4852.4	7688.8	7927.3	7050.2	9398.1	7464.9	5467.9	5178.8	4824.8	6041.9	7774.9	6364.6	5086.2
213701_at	DKFZp434N2030		1714.8	2222.9	2227.9	1366.7	2284.9	2191.4	2331.9	1978.8	1319.7	1787.8	580.6	1049.2	900.1	1484.7	1593.2	954.7	1173.2	936.1
213700_s_at	PKM2		1528.3	1953.3	2443.9	1162.2	1738.3	1470.8	1884.8	3371	2314.4	2268.9	2686.5	1909.3	3176	2598.9	2200.8	1470.8	1150.2	1235.2
213687_s_at	RPL35A		36458.8	45404.7	47713	43472.3	49740.6	57944	39455.1	40836	49352.1	43071.4	53223.2	47482.5	53288.4	54549.5	62556.5	57243.9	54655.6	57832.4
213682_at	NUP50		6484.1	6922.7	5982.1	7718.8	6684.7	5195.9	4801.3	4675.7	6662.6	6097.5	4827.4	3179.5	7621.1	7164.2	8311.3	6797.7	3922.7	5680.8
213677_s_at	PMS1		3583.1	4619.8	4954.9	3745.1	4413.3	4915.9	3527.1	3558.1	3551.6	3067.5	1190.7	3886.2	4202.1	3620.6	4460.2	3322.1	2777	3586.5
213607_x_at	---		1454.3	2015.3	1646.8	2555.4	1762.3	2409.9	1539.3	1534.7	1643.8	1168.2	1867.8	1632.3	1490.7	1059.2	1194.2	1587.8	1331.2	2023.8
201160_s_at	CSDA		33093.3	39673.7	32659.8	37462.8	38071.5	42637.3	33344.1	32913.7	31672.2	35038.5	31802.3	23508.4	30218.5	33300	39945.5	48276.3	29573.7	23341.4
213491_x_at	RPN2		34479.5	28799.4	31242.1	22119.2	35280.5	38156.9	45958.7	44582.1	29959.4	35593.6	46115.4	36190.1	35576.8	38652.4	40520.1	37457.8	46742.7	46334.2
213646_x_at	K-ALPHA-1		94343.9	79651.5	73205.1	62019.9	128138	78379.2	92643.1	72403	69395	105102	106324	50364.9	102261	122678	99460.6	113398	98470.4	60760.3
201164_s_at	PUM1		5814	4629.8	4054.2	4365.2	6516.2	5273.5	4138.7	4386.7	4133.2	4407.3	3812.2	4884.8	5467.3	5796	4520.7	5237	6473.1	3579
213637_at	---		2266.4	2150.9	1803.8	2001.8	2043.9	1263.7	2345.9	3003.5	2483.9	2023.3	1809.8	2202.9	2203.8	2424.4	2201.8	2002.4	2962	1499.7
201165_s_at	PUM1		7567.3	11197.9	11014.5	13288.7	8917.6	10173.3	8299.9	9659	7744.8	7519.3	10180.3	9410.6	7766.2	8957	9496.4	5796.1	7437.8	8101.7
213626_at	FLJ14431		2661	1964.3	2042.9	1235.7	2081.9	1516.3	1517.8	1438.7	758.6	670.6	931.2	2022.8	1499.2	1568.3	1792.8	1019.7	1428.3	1406.7
213614_x_at	---		126692	107944	120060	107542	119257	143643	125184	115345	130237	121154	124349	128857	146190	184219	152916	139762	102732	158469
213671_s_at	MARS		13519.9	9893.2	18081.2	11279.4	9037.7	9566.7	10791.8	12185.4	15609.1	13000.2	7462.4	2477.9	10175	11669.4	17165.6	27574.5	11399	13638
201254_x_at	RPS6		94289.4	109994	129287	107844	114349	160265	114225	112629	130791	136874	148731	148612	106940	110743	121427	119940	87862.5	130884
213356_x_at	HNRPA1		59233.8	64556.4	65521.2	51589.2	78420.9	64695.3	65981.1	56539	51945.6	67815.6	67259.2	59167.4	63064.9	71134.8	70131.6	74273.5	66972.3	28888.2
213352_at	KIAA0779		1018.2	1265.7	895.7	983.2	1339.7	2111.9	1220.7	1856.8	1927.8	3853.7	1439.3	1839.8	999.6	971.2	1362.7	1198.7	1132.7	2374.8
213351_s_at	KIAA0779		668.6	1043.2	761.1	1151.2	1859.8	2243.9	1089.2	1370.2	2018.3	2326.9	874.2	1782.8	679.6	839.1	1366.2	1212.2	1402.7	1746.8
201246_s_at	OTUB1		1720.8	2115.9	1409.8	1513.8	2807	2073.9	1816.8	1589.8	759.6	1395.2	2016.9	1800.8	1604.7	1586.3	1073.2	1243.7	1634.3	962.1
213349_at	KIAA0779		1648.8	2377.9	1083.2	1585.8	2309.9	1748.3	1581.8	2177.3	2835	2131.4	1293.7	1324.7	2147.8	1927.3	2428.4	2011.4	1287.7	1894.8
213347_x_at	RPS4X		70410.2	74595.6	87406.6	76398.9	79592.1	106897	72509.7	68397.4	82834.2	78732.5	89060.2	92279.5	83525.9	98505.8	107485	87837.9	70903.5	126290
213514_s_at	DIAPH1		1868.3	1835.8	1865.8	2303.9	2030.9	1131.2	3118.5	2568.4	2045.8	2315.4	2316.4	1579.3	3431	3188	2578.9	1072.2	922.2	1936.3
201252_at	PSMC4		6980.7	3280.1	4273.3	7217.7	5372	3114.6	6242	4054.1	5993.5	7073.7	5976.6	3928.7	6894	7698.3	4988.3	8416.5	8063.4	4874.2
213374_x_at	HIBCH		2751	3568.6	3571.1	3480.1	3333.1	2852	3750.6	3001.5	2134.9	1986.8	3146.1	5284.4	4145.6	6459.6	4706.2	3661.7	4175.7	6199.4
213302_at	PFAS		2493.4	2150.4	2135.9	1599.8	1858.3	1871.3	2384.9	2283.9	1466.2	1219.2	2837.5	789.1	2218.8	2216.4	2055.8	3048.6	2233.9	1645.7
213300_at	KIAA0404		2130.9	2169.9	2116.4	1692.8	1604.8	1947.9	1997.3	1820.8	2243.9	3447.6	2658	3921.7	3208.5	3274.5	2829.4	1941.9	2349.4	3121.5
201258_at	RPS16		80247.9	66739.3	64210	70757.9	74808.7	73448.4	67015.8	59978.1	77095.2	76219.1	95715.9	99268.2	60899.1	57445.5	79181	74200.5	63702.2	90729.2
213294_at	FLJ38348		3371.6	3875.7	4280.8	3996.7	5420.5	7011.8	4453.2	3892.1	3862.1	3967.2	3865.2	5661.4	4975.7	5631.4	5127.8	4463.8	5291.9	4999.7
213292_s_at	SNX13		2320.4	2849.5	2832.5	2791	2275.9	2498	2395.4	2897	2389.9	2354.9	1103.7	2657.4	2340.8	2530.9	2790.4	2619	1965.3	3340.5
213291_s_at	UBE3A		5270.4	5600.4	5111.4	5494.9	4895.4	4419.8	6288.6	5123.3	5416.4	5549	4835.4	5285.4	3312	5072.8	4256.6	5354	3073.5	5376.8
213333_at	MDH2		3239.6	3638.1	2548.5	2861.5	2576.5	3678.7	3081	2849.5	3140	3314.6	4106.7	4329.2	3681.5	3419.1	3322	3377.6	3041.5	3477.5
201228_s_at	ARIH2		1814.3	1537.8	1333.2	1582.8	1594.8	988.2	1748.3	1808.3	1572.3	1462.3	1279.7	1401.7	1394.7	1764.3	1577.7	2007.9	1309.2	2246.8
212898_at	KIAA0406		4837.3	6809.2	6226.6	4924.8	4808.4	3558.1	5411.4	4207.2	5071.8	4770.3	6802.2	4280.2	4827.7	5498.4	5490.8	5647	4701.8	4876.2
213477_x_at	EEF1A1		129552	130207	155622	121343	141852	172663	123915	120502	127316	133961	123990	152040	148861	177695	148392	136159	113258	153556
201212_at	LGMN		3324.6	4094.7	4711.3	4667.3	2469	3094.1	3596.6	2787.9	2172.4	2267.4	4686.9	4215.2	3700.6	3272.5	3500	3258.1	6305.1	5453.8
213453_x_at	GAPD		131107	103027	101255	94852	133726	129779	97044.3	90019.3	95274.2	117656	100835	113382	100495	117035	88714.9	115950	105827	88101.8
213440_at	KIAA0582		2149.9	2150.9	2139.9	1978.3	2402.9	2205.4	2820.5	3057	1949.3	1708.3	1772.3	2537.9	3007.9	2971.5	2943.9	2203.9	2710	2982.4
213434_at	EPIM		1804.3	1785.3	1383.2	1822.3	2377.4	1726.3	2050.8	1930.8	1548.3	2613.4	1618.8	1378.2	1337.7	1163.2	1460.7	1476.8	1515.8	1523.7
201244_s_at	RAF1		6006.5	4708.3	4946.9	4529.8	5792.6	5737.5	4913.8	5984	5304.9	5422.9	7128.8	5732	6611.5	6740.1	5448.8	4977.4	5350.9	4399.1
213409_s_at	RHEB		1347.2	1055.7	1281.7	1339.7	1261.7	1106.7	1450.2	1276.2	2045.3	1837.8	1867.3	1178.7	1792.3	1332.2	2435.9	1368.2	1953.8	2969.4
213367_at	---		1221.7	1559.8	2079.4	2216.9	1207.2	2049.9	639.6	1193.7	1228.2	1079.2	1580.8	2281.9	1796.8	1691.3	2689.4	789.6	877.2	2327.8
201230_s_at	ARIH2		3091	3259.6	2901	2972	3060.6	3017.5	3049	3971.6	3440.6	3429.1	4463.8	3307.1	3335.5	3390.6	3898.6	3360.1	3910.7	4614.2
213399_x_at	RPN2		34160.4	29011.9	30878	23809.5	36555.2	39952.8	48638.2	42439.3	32577.9	39814.3	46980.5	36073.1	39005.8	41665.9	40338.1	43915.5	46738.2	52100.1
213396_s_at	AKAP10		2205.9	1660.3	1553.3	1560.3	1741.8	1972.9	1542.8	1782.3	2205.4	2197.9	1619.3	2225.4	2113.3	2076.8	1685.3	2629.5	2685.5	1647.7
213390_at	C19orf7		3614.1	4352.2	3606.6	2755	4123.8	3889.2	3914.2	4876.8	3636.1	2501.9	6412.2	4537.8	4488.7	4032.7	3373.5	3464.6	4994.9	3307
213379_at	CL640		3726.6	3374.1	3010	3272.6	3975.7	4277.3	3660.1	3526.1	2869.5	3053	4287.3	1490.3	3655.5	3649.1	3301	3800.2	4229.2	3138
213376_at	ZBTB1		2846.5	3224	2370.9	2819	2674.5	3218.6	2519.4	2649.9	2431.9	2298.4	1560.3	2829.5	3271.5	3152	2860.9	2549.5	2772	2125.3
213513_x_at	ARPC2		16729.9	17405.9	19034.9	17148.9	14553.2	16596.5	18513.6	18980	18586.6	16421.3	20536.2	18785.7	15099.2	15149.5	16208	18662.4	21967.9	18531.7
213414_s_at	RPS19		121446	120825	116990	133048	158549	154297	106367	99503.4	120845	130458	143164	143957	109482	130611	124114	133444	115579	138364
212446_s_at	LOC253782		4075.2	2876	2919.5	2819.5	3299.6	2564.5	4275.2	4513.7	2892	3182.5	3183.1	4127.2	4028.6	4566.3	5544.3	3241.1	5719	4187.6
201500_s_at	PPP1R11		5421.9	5985.5	8273	7959.3	5534.5	7982	6398.6	6491.5	9074	9531.6	6557.7	9826.1	5338.8	5507.4	5598.8	6993.8	6663.2	6906
201568_at	QP-C		38452.7	31708.4	29910.3	31886.4	39457.2	28453.7	28074.2	26246.7	28581.7	33278.2	42857.3	39560.1	32037.3	33348.5	31104.7	46410.9	50454.4	41455
201570_at	CGI-51		5770.5	5816	3585.1	5723.5	3815.7	5838.6	5080.4	3783.6	5363.4	5688	6082.6	4502.3	4885.2	6759.1	4666.7	5560.5	5973.1	3934.6
201573_s_at	ETF1		9267.6	7794.3	7977.9	7577.8	9820.3	6843.7	9115.5	9371.5	9787.1	10835.4	6239.1	5107.9	12002.3	10151.2	10172	11636.6	10110.3	6570
212479_s_at	FLJ13910		1854.8	1621.8	1375.7	1735.8	1552.8	1351.2	1847.8	1444.7	1837.8	973.2	2515.5	1855.3	1439.7	1119.7	1692.8	1793.3	1874.3	1737.8
212462_at	MYST4		1036.2	1286.2	1768.3	1069.2	1054.2	2506.5	2623.4	2796.4	1965.8	2422.4	1791.8	2830	1649.2	1484.2	1347.2	1400.8	1112.7	1940.3
212533_at	WEE1		3184.6	2979	2027.9	2061.8	4774.9	3424.6	2634.9	3691.6	2501.9	3127.5	5083.9	2394.4	2254.3	2889	2205.8	2840	2517.9	1184.7
212455_at	YT521		7019.2	7134.7	7115.8	7714.8	7580.4	8396.5	7436.2	8538.4	7459.7	6003.5	6829.7	9590.1	11155.7	10563.2	6082.9	8568.1	8337	8124.2
212534_at	ZNF24		3246.1	3958.2	4027.7	3386.1	3942.2	4075.2	3067.5	4069.1	3571.1	3519.1	2094.9	4197.2	3348.5	3091.5	2511.9	1587.8	1988.9	2943.4
201596_x_at	KRT18		81914.7	91661.5	99443.3	90363.2	113268	136611	128190	118590	123886	135202	123167	157998	139853	173191	127409	135845	123060	79345
212439_at	GMPPB		2138.9	1917.8	1888.8	2043.3	1983.9	2158.9	1840.3	2070.3	1913.3	2144.9	2190.9	1730.3	1689.8	2141.9	965.6	2005.4	2088.4	1705.2
201603_at	PPP1R12A		2665	2729.5	2471.9	2630.4	3207.6	2714.5	2273.4	2504.9	2546.4	2733	1557.8	2608.9	2155.8	2943.5	2470.9	2815	2423.9	2766.9
212435_at	---		1820.3	2489.4	2116.4	2502.4	2187.4	2346.4	2103.4	2148.3	2263.9	1932.3	1293.2	2889	1734.3	2037.8	1671.8	1182.2	813.6	1809.3
212434_at	GRPEL1		7248.3	4644.8	3679.2	5049.3	4831.9	4748.9	5367.9	4989.3	4744.8	4856.3	3296.1	2487.4	5174.8	4868.8	6978.6	5260	3983.2	4245.6
201613_s_at	RUVBL1		1979.3	2190.9	1495.3	2789	2146.4	2048.4	1187.2	1137.2	1826.3	1497.8	1550.3	2656.9	1502.2	1130.2	1509.7	1233.2	785.1	2026.8
201590_x_at	ANXA2		77360.9	83902.2	99526.8	84657.7	100692	116411	91963.5	78333.5	85794.2	106986	63416.5	76259.3	113650	154882	114181	120157	111514	128820
201527_at	ATP6V1F		11405.5	8840.5	8842.1	12826.7	9698.8	6628.7	8295.4	9176.5	14819.4	12430.6	14205.1	16188.7	11117.7	8321.4	7965.2	9380.7	12574.2	14028
212907_at	SLC30A1		2465.9	3304.6	3007.5	3079	3563.2	3796.7	3732.1	3968.6	3858.6	6722.2	1493.8	3204.5	2858.9	2701.4	646.6	2791.5	2195.9	1869.3
212605_s_at	---		2151.4	2062.3	1232.2	1407.2	1926.4	1720.3	1468.7	1630.8	1630.8	1320.2	1715.8	1922.3	1367.2	1631.3	1572.7	1133.2	1650.8	1867.8
212601_at	KIAA0399		1991.8	2172.4	2106.4	2172.4	1309.2	1826.3	1981.3	2012.8	2575.4	2603.4	1698.8	1589.8	1576.7	1823.3	312.5	2657.5	4053.2	2210.3
212591_at	---		5901.5	3682.6	4551.3	4959.3	4443.3	4923.9	5467.4	5351.4	5963.5	6488.6	3088.1	4825.8	3144	3198	3675.1	6310.6	5618	3983.6
201522_x_at	SNRPN		1357.2	1679.3	1677.3	1820.8	1160.7	622.1	1358.2	1351.2	1416.7	1082.2	1294.7	537.6	2180.3	2588.9	2152.8	1277.7	1802.8	1439.2
212581_x_at	GAPD		123575	103339	102536	96459.7	155600	161925	102998	105688	111355	136213	116239	132083	118650	140592	104970	124197	110136	114767
212515_s_at	DDX3X		7405.8	11276.9	7667.9	9239.6	8773.1	8525.6	7014.2	5548.4	5564.9	6121.1	5143.9	4797.3	10198.5	8538.9	11556.2	8733.1	6072.6	8987.3
212578_x_at	---		71830	67346.4	93630.7	63287.6	93823.2	128065	79322.3	73742.2	89563.8	103566	95186.3	112166	67690.6	77910.9	84921.9	78173.7	70086.9	96945.6
212416_at	SCAMP1		5433.9	6589.1	7198.3	6444.6	6114.6	7035.8	6192	7047.1	7144.7	7937.9	3019	8643.5	5667.3	5482.4	6521.5	6394.2	5222.9	6950
212569_at	KIAA0650		1348.2	1636.8	1777.3	1577.3	1727.3	1226.2	2452.9	1820.3	1815.3	1693.8	829.7	1193.7	1919.8	1985.3	2448.9	2189.9	1890.3	1643.7
201528_at	RPA1		11719.5	10347.2	10573.9	9547.1	13128.4	9415.7	8858	8628.4	7579.8	7430.3	14746.7	9132	11197.2	11484.4	8240.7	11600.1	16775	5881.9
212567_s_at	MAP4		2767	3208.5	2953	3664.6	2853	2785.5	2760.5	2744.9	2562.9	3167	3975.7	4873.8	3853.1	3328	2795.9	1315.2	1473.8	4082.1
201529_s_at	RPA1		8026.4	10665.8	9245.2	7721.8	12785.8	5895.1	10881.8	8209.8	5745.9	6429.6	10784.5	5789	8421.8	8240.9	6509	6905.8	9019.6	4315.6
212542_s_at	PHIP		3252.6	3534.6	2726.5	2503.9	3129.6	3535.1	3406.1	2769.9	2099.8	2073.4	748.6	3399.6	4940.7	5586.4	4278.1	2166.9	2704	2629.9
201550_x_at	ACTG1		146833	146740	183596	128191	188551	201872	128052	117377	125875	158172	121720	93607.7	115934	170402	118348	115172	101505	114796
212579_at	KIAA0650		1605.3	2106.4	1682.8	1790.3	1247.2	1543.3	2502.4	2354.9	2562.4	2203.4	670.1	1549.8	1750.8	2098.8	1972.3	1873.3	1140.7	1844.8
212298_at	NRP1		1894.3	2446.9	4278.3	1746.8	736.6	899.2	2402.9	3187	2592.9	1854.8	365.1	710.1	1788.3	1828.3	5079.3	4600.8	449.6	573.6
212322_at	SGPL1		6200.1	6161	8142	8200.4	6453.2	7542.9	5939.5	5650.4	9613.6	5889	5580	4785.3	6073.9	8078.3	5677.4	4583.3	10734.4	6190.9
212321_at	SGPL1		4364.3	4331.7	4577.3	3884.7	4053.7	4747.9	3925.2	4381.7	4885.8	5502.4	4413.3	6061	3934.6	3985.7	2864.9	2986	7872.4	5477.8
212315_s_at	NUP210		1437.7	1422.7	1403.8	1252.2	2351.4	2290.4	1828.3	1649.8	1810.3	2077.4	2105.9	851.6	2012.8	1968.8	1754.3	841.7	562.1	1216.2
212314_at	KIAA0746		6938.2	6213.5	6677.7	4951.8	6378.2	8822.6	8118.9	8619.4	10016.7	12132.6	8659.1	12010.5	5863.9	6938.1	7520.6	11000.5	9291.1	12096.8
212305_s_at	FLJ39207		3083.5	2091.9	2899	2348.4	2564.5	2385.9	1896.8	3141.5	2816.5	2052.9	2131.9	3753.6	1753.8	1812.8	2053.8	1409.3	992.7	2323.3
201658_at	ARL1		2186.4	2471.4	2271.9	2158.4	1752.3	1348.2	2101.4	2282.9	1888.8	1305.2	1908.8	3135	2564.9	2255.4	2863.9	1679.8	1639.8	3338.5
212429_s_at	GTF3C2		6258.6	5344.9	6557.7	5702	7543.9	7411.3	6902.2	5301.8	5753.9	6653.1	6894.3	6170.5	6069.4	5816.5	5315.3	5903.6	5694	4166.6
212300_at	DKFZp451J0118		2219.9	2750.5	3393.1	2775.5	2815	2802	2705.5	2066.3	2132.9	3017.5	3218.1	2259.9	2600.4	2102.8	2204.3	2217.4	2947	1945.3
212340_at	MGC21416		2511.9	2861	3152.6	3335.6	2251.4	3109.1	3064	4018.1	3662.1	3654.6	2453.9	3458.6	3395	3176.5	3708.1	2739	2682.5	4211.1
201660_at	FACL3		6655.2	3931.2	7333.8	5707.5	6012.1	7206.8	6205	6744.6	6638.1	6342.6	2278.4	6411.6	3920.6	4411.2	5271.8	4967.4	3020.5	4680.2
212295_s_at	SLC7A1		17537	16915.4	20666.7	18984.2	14153.1	17011.6	21437.1	24417.9	25527.2	28834	20534.7	8878.5	14970.2	14793.4	30713.2	32597.4	13483.4	32051.2
212284_x_at	TPT1		126296	123101	140750	121373	132534	165627	104420	104523	116942	124898	122948	160771	124951	143562	141384	116229	101680	171176
201677_at	DC12		1420.7	1706.8	1098.2	1540.8	1663.3	1899.8	1363.2	1869.8	1560.8	1105.2	2197.4	2183.9	2498.9	1910.3	1579.7	807.6	1008.2	2152.3
201679_at	ARS2		1869.3	1955.3	1267.7	1088.2	2401.9	928.2	1699.8	1550.2	1231.2	944.7	1489.3	779.6	2542.4	3083.5	1254.2	762.1	1105.7	936.6
212276_at	LPIN1		2234.4	2534.9	2645	3716.6	1843.8	1596.3	3684.6	2674.9	2322.4	1821.3	2072.4	719.6	2976.4	2865.5	2073.8	2408.9	3134.1	2529.9
201659_s_at	ARL1		4048.2	4060.7	3742.2	4273.2	3538.6	3026.6	5191.4	4396.2	4629.3	4089.7	4592.3	4402.7	2918.9	3653.1	4053.6	3715.2	4331.8	4397.1
201632_at	EIF2B1		6229.1	5353.4	5506.5	7214.2	3481.6	5633.5	6927.7	5581.9	6029.5	7324.3	6676.2	6396.1	4675.7	4315.7	4349.7	6794.7	6285.6	4218.1
201494_at	PRCP		5125.9	6769.6	5516.5	5721	6083.6	6002.1	4526.8	5890.9	3803.1	4750.8	6879.7	9375.6	4717.7	5792	4648.2	6580.2	11531	6648
212412_at	LIM		6879.2	7388.2	5858.5	7587.8	8282	7321.8	6878.7	8171.3	11480.4	9669.2	5820.1	6460.1	8090.2	5278.4	7227.6	4651.8	4737.3	5872.4
212407_at	CGI-01		2233.9	2371.9	1992.9	1959.3	3547.2	3295.6	2578.4	2348.4	2163.4	1849.8	4081.2	2871	3824.6	2874	3114	3026.5	3468.1	2047.8
201626_at	INSIG1		10218.3	5242.4	8030.4	11179.9	6803.7	3516.6	3597.1	3907.6	2592.4	2670	7732.4	3438.1	5144.8	6693.1	6292.5	4229.3	13258.3	6026.4
201628_s_at	RRAGA		6408.6	7260.2	8777.1	6785.6	7452.4	9330.7	7135.7	6727.6	9397.1	7213.7	6630.2	9662.1	7212.6	8279.9	6648.5	8181.5	10623.4	5513.8
212383_at	ATP6V0A1		3966.7	5535.9	4807.4	5284.4	4765.4	5016.9	4550.8	5675.9	4200.2	4593.8	4272.8	4270.2	4626.2	5094.8	5264.3	2378.4	2745.5	5143.2
212329_at	SCAP		4159.2	4541.8	4180.7	4851.3	3975.2	5084.9	4374.2	4549.2	3992.2	3975.7	4410.8	4021.7	4362.1	4420.2	3569	3387.6	3230.1	3970.1
212376_s_at	EP400		2757	2657.4	2207.9	3161.5	2459	3214.6	2399.9	2111.8	2360.9	2294.9	2928.5	1755.3	3633	3166.5	3344	2276.9	2073.9	2555.4
212331_at	RBL2		2628.5	2728	2867.5	3195.5	1654.3	3935.2	2801.5	4348.2	3025.5	2664.5	3351.1	3661.6	2472.9	3272	3253.5	4035.7	2736	4443.6
212370_x_at	FLJ10824		4730.3	5832	5827.5	5896.5	6312.2	4866.4	4936.8	5684.9	5921	6988.2	6339.7	7088.7	5982.4	7693.3	6136.4	5464.5	5385.5	7764.1
212368_at	ZNF292		1195.7	2958.5	998.7	1527.8	2373.4	2167.9	2022.3	2396.4	1754.3	1426.7	426.1	3143	1779.3	1931.3	2037.3	2250.9	916.2	2796.4
212367_at	FEM1B		1716.8	1435.2	1956.3	2086.9	1326.7	1651.8	2043.3	2110.8	1972.8	1858.3	1004.2	2094.9	2203.8	2059.8	2277.8	1862.3	1719.8	2584.9
212364_at	MYO1B		2887.5	2941	2297.9	2784	3836.2	5022.9	3750.1	3523.1	2166.9	2451.9	1802.8	1969.8	2261.3	2107.3	2616.9	1816.3	1391.7	2116.8
212363_x_at	ACTG1		141305	141092	173279	128350	175376	188883	122741	112281	119757	149266	114041	100142	102760	158324	99810.1	112596	101870	101634
212345_s_at	CREB3L2		4107.2	4173.2	3169.6	3929.7	3396.6	3789.7	3741.1	3700.1	2408.9	3291.1	4651.8	4531.3	3289.5	3231	3895.6	3725.2	3497.1	5565.8
212418_at	ELF1		1512.8	691.1	1469.3	1957.3	2038.4	4143.3	3431.1	2649.4	3310	2409.9	3491.6	4040.2	2561.9	3123.5	2354.9	2926	2344.9	3298.5
212380_at	KIAA0082		2334.4	1418.7	1279.7	1274.2	1996.9	1853.3	1052.2	1141.7	951.2	1143.7	1992.9	1379.2	2531.9	1543.3	1680.8	1677.8	1566.3	1898.8
212804_s_at	DKFZP434C212		2945.5	1903.8	2362.9	2240.4	1846.8	1045.7	2179.9	2328.9	2623.4	1771.3	2177.4	1941.3	2174.8	2224.9	2472.4	2923.5	3251.6	2527.9
212608_s_at	---		2627	2311.4	1099.2	1305.2	2398.9	2369.9	2172.9	1913.8	1564.8	1711.3	3075.6	2842	2707.9	3440.1	2403.9	1372.7	3517.6	3168.5
201410_at	PLEKHB2		10789.4	9880.7	14845.2	13918.3	12192.7	11158	15460.6	16626.6	13511.7	13959.4	10961	9225	10705.6	11545.9	13194.5	14645.2	13700.4	12889.9
212834_at	DDX52		1681.8	1711.8	1932.3	1785.8	1731.8	1242.7	2518.4	1832.8	1836.3	2507.4	1255.7	1888.8	2583.9	2108.3	1411.2	1883.3	2252.9	1407.2
212833_at	LOC91137		3811.2	3879.7	4377.3	4459.3	3527.6	3546.6	4745.3	4098.2	4230.2	3523.6	3544.1	4059.7	4861.7	4667.3	4577.2	4100.7	4149.2	5449.8
201419_at	BAP1		3487.6	3577.1	3137.1	5988.5	3456.1	2854.5	4051.2	2208.4	4569.3	3833.7	4351.8	3056	3560	3178	3444	5394.5	3821.2	3439
201421_s_at	MEP50		5633.5	6293.1	4962.9	5678.5	3747.7	4846.4	5866	6076	7022.7	5885	4818.9	4067.2	7772.7	4654.8	5096.3	7447.9	6186.6	3180.5
212845_at	SAMD4		1367.7	1289.2	1677.8	1817.8	1444.3	4077.2	2225.9	3591.1	2553.9	5167.4	2463.9	2048.8	4853.7	3978.7	3002	4019.2	6823.7	3194
212814_at	KIAA0828		1807.3	1963.3	2368.9	2225.9	1433.3	2162.9	2059.3	1843.3	2690.9	2188.4	2182.9	3113	1662.7	1367.2	1373.2	1925.8	1789.8	3455.5
201406_at	RPL36A		63086.5	65515.1	117069	71645	87206.5	123514	89902.6	84329.4	93671	102685	84730.9	101030	116748	130374	113987	118050	98425.4	108717
201428_at	CLDN4		3538.1	4157.7	3578.6	5447.4	4945.9	6269.1	3578.6	3455.1	3952.7	5027.4	3684.7	6650.6	5396.3	3555.6	3722.6	3201.1	3023	4399.6
212795_at	KIAA1033		3379.6	3733.1	4751.8	3985.2	2590.5	2718	4516.3	4440.2	5549.4	5205.9	1512.8	5008.3	3698	4458.2	5410.3	3144.6	2100.4	5375.3
201429_s_at	RPL37A		117492	119388	157654	112277	162788	183384	110146	100336	119334	142228	126796	161916	139511	187446	143790	130894	115819	187813
201435_s_at	EIF4E		5895.5	6156.5	6640.7	7032.2	6042.1	4715.4	9717.1	8488.4	9468.1	9974.2	5955.1	4921.3	8724.8	8702.4	8429.3	6362.2	5081.9	6021.4
212784_at	CIC		1663.8	2301.4	2315.9	2711.5	1831.3	1544.3	1049.7	2387.9	2585.4	1474.8	1787.8	2902.5	2675.4	3251.5	2211.8	941.7	1100.2	3127
201437_s_at	EIF4E		4937.4	4122.7	5821.5	5580.9	3888.2	2675	4019.7	3851.6	4751.8	2362.9	2317.9	1633.8	5008.7	4985.3	4974.8	2678	3651.6	3865.1
212820_at	RC3		1508.8	2046.3	2360.4	2076.8	1546.3	2589.5	2431.4	2712.4	2336.9	2392.9	1047.2	2909	2327.8	2015.8	1592.7	1608.3	1881.3	2559.9
212870_at	C14orf138		1041.7	1381.2	1780.3	1577.3	1324.7	2222.4	1220.2	1803.3	1443.2	823.1	641.1	1931.8	1781.8	1515.3	2066.8	1865.3	1707.8	2557.9
201392_s_at	IGF2R		1627.8	2715	2288.9	1885.8	2801	3251.6	2463.4	3372	2597.4	3196	2042.4	2061.3	1237.7	1337.7	2882.9	1895.8	1922.8	3524
201393_s_at	IGF2R		6265.1	7486.8	9319.7	7720.3	6611.2	9690.8	6418.6	7337.2	7556.2	7439.3	5558.5	4282.7	4805.2	4216.7	6136.4	6140.1	8691.5	12632.3
212894_at	SUPV3L1		5066.4	4546.3	5501	4457.2	4049.7	4846.9	4954.3	5038.8	4222.7	3227.1	5036.9	3060	4702.7	4904.8	4668.2	3943.7	3363.6	6386.4
212893_at	DKFZP564I052		5397.4	4867.3	6574.7	4825.8	3981.2	5385.5	4520.3	5849.4	6330	4560.3	2310.9	4308.2	5250.3	5082.3	5521.3	3347.6	4408.3	6505.9
201395_at	RBM5		5586.5	3600.1	2913	3873.2	4572.3	4428.3	3562.6	4123.7	2976.5	3721.6	3663.7	4718.8	4129.6	5104.3	3472	3996.7	5106.9	6317.4
201397_at	PHGDH		10186.3	9066	11819.1	6824.6	9339.2	10358.4	6784.1	6939.1	8043.8	8228.9	6060.6	1529.3	6709.5	6524.1	8288.8	9243.7	5656	8080.2
212842_x_at	RANBP2L1		5694.5	4910.8	6080.1	4882.8	4391.3	6194.1	5085.9	5370.9	4890.3	3980.7	2508	7089.2	6961	5316.9	4525.2	3918.2	5261.9	6817
212875_s_at	C21orf25		3812.7	3365.6	3830.2	5270.9	3558.2	3017	2241.4	3281	3470.6	4771.3	2383.9	1636.8	3631.5	3793.1	4071.6	4186.8	3060	5679.8
212767_at	LOC92170		871.7	1889.8	1544.3	1345.7	1349.7	1310.2	1625.8	1442.7	1167.7	2119.9	1831.8	1684.3	2210.8	2235.9	2167.3	1583.3	1823.3	2145.8
212869_x_at	TPT1		136578	132057	179440	131907	157469	204618	126816	120286	143226	155555	140138	178880	163636	165134	121586	140879	110310	151278
212861_at	MGC11308		2973	2992	2610.5	3422.1	2485	3213.1	2056.3	2592.4	3312.5	2783	3162.1	3601.6	2505.9	2334.4	2542.4	2186.9	2405.9	3220
201404_x_at	PSMB2		4919.9	3857.7	2951	5159.9	4865.4	3112.1	3523.1	3288	3943.7	2314.4	3906.7	3406.6	4409.2	4778.8	3072	1917.3	3111	2519.4
212858_at	PKMYT1		2617.5	3205.5	3956.7	2556.4	1813.3	3095.6	1665.3	3285	2306.4	2903	3338.1	2230.9	3477.5	3160	2636.9	1979.9	2035.9	1601.2
212857_x_at	PC4		23914.2	28030.7	24323.3	31330.3	27070	22191.5	30365.1	27810.4	26813.9	21981.3	22271	21579.6	22411.3	30209.5	29886.5	26059.7	24243.8	21243.1
212854_x_at	FLJ20719		11244	10764.3	12818.8	8823.5	11165	16293	9818.2	9954.6	8727.9	11015.4	10625.4	12774.6	8285.2	11058.3	12803.9	12392.8	12125.6	17692.6
212882_at	KIAA0795		2492.4	2551.9	2703.5	2911	2305.4	2017.4	2439.4	2367.4	2939.5	2602.9	2780	1958.8	2888.9	2391.9	2768.9	1832.3	2768.5	2735.9
212635_at	KPNB2		2867.5	3231.5	2426.4	3572.6	2339.9	1892.8	4817.8	3517.6	4660.3	7062.7	1428.8	3251	3279	5291.4	4339.2	3589.7	3148.6	2720.4
201466_s_at	JUN		658.1	982.2	1210.2	1153.7	520.6	3310.1	1528.3	1350.7	2213.9	2390.4	1196.2	2720	1233.7	1036.2	1187.2	1636.8	1502.8	3882.6
212692_s_at	LRBA		7659.3	5760.5	5663.5	5044.3	5326	6191.6	4402.2	4832.3	5195.9	3030.5	3630.2	7431.7	3888.1	3702.1	3416.5	3295.1	5193.4	6818.5
212689_s_at	JMJD1		2037.4	4051.2	2593	3078	2947	1716.8	1482.7	1736.3	2403.4	2115.4	1928.4	3746.1	2147.3	2157.9	2057.3	2376.9	1758.8	4286.6
212665_at	TIPARP		6667.2	6714.1	12865.3	9307.1	10952	17109.6	7855.3	8185.8	15284.5	12103.1	11281	21658.6	11980.3	12418.6	15432.8	11981.7	16791.5	21038.1
212661_x_at	PPIAL3		108529	115746	119542	96297.7	151255	117420	125365	120359	113787	139914	145036	114603	128911	154706	109277	132174	96768.1	106069
201475_x_at	MARS		21311.7	14601.5	27410.9	16070.7	12959.4	14776.2	23400.9	23640.8	28059.1	29106.5	15999.9	5875.5	12037.3	13356.2	18982.9	27322	14462.1	19336.3
212781_at	RBBP6		2839.5	3412.6	2292.4	2898	2339.9	1977.4	1691.8	1501.7	2412.9	1096.7	751.1	1839.3	2408.4	3040	3299	1711.8	2501.4	2374.3
201482_at	QSCN6		2023.4	2670	1867.3	2125.4	2012.4	2456.9	2720.5	2958	4049.2	4273.2	1751.3	3483.1	2759.4	3788.1	384.1	2401.9	3193.1	1889.3
201464_x_at	JUN		3184.1	5846.5	4882.9	9263.1	4054.7	21717.4	9362.6	8945.4	16307.2	11973.6	7767.9	12775.6	7603.1	6889.1	11751.8	7715.4	6370.6	13210.4
212630_at	SEC6		2055.9	931.7	2011.9	2040.8	1681.8	2690	1905.3	1574.8	1515.8	2177.9	2084.9	4103.2	2155.3	2825.5	3425	1776.3	1818.3	2241.3
201488_x_at	KHDRBS1		6952.7	8014.9	9175.1	11720	9766.3	3785.2	6862.2	10791.7	8313.4	5290.9	8888.1	7081.7	4341.1	4909.3	5677.4	5115.9	4963.9	5335.8
212628_at	PRKCL2		2868.5	2901.5	3029.5	3539.6	2444.9	2535	4520.3	4812.8	3944.2	3055	2096.9	3314.1	3379.5	4408.7	3850.6	1967.4	1660.8	3787.6
212623_at	KIAA0033		9255.1	6939.2	8784.1	9357.1	7165.3	7415.3	11257.9	9609	7582.3	8078.9	5602.5	7557.8	5808.4	6111	6058.9	5976.1	7507.3	6156.9
212622_at	KIAA0033		5868	4601.3	6897.2	6983.2	6263.1	5685	10276.2	9174	6587.1	7928.4	6091.1	10093.2	4259.1	6147	7731.2	5822.1	7698.4	5660.8
201492_s_at	RPL41		113489	127943	162548	122185	154181	190921	128444	114141	133368	139836	133784	170013	136646	177251	123195	143023	120766	135767
201480_s_at	SUPT5H		4234.2	4100.2	3848.7	4337.2	3617.2	3548.1	2891.5	4088.7	4482.7	4511.8	5763.5	5319.9	3142	3861.1	3285.5	2868	3111.5	3640
212721_at	SFRS12		6094.6	7585.8	6415.6	6527.1	5398.5	5066.4	7043.7	5705.9	5471.4	5110.4	2798.5	7706.3	4890.2	6047	5378.3	3618.2	3068	5997.9
209609_s_at	MRPL9		7384.3	7818.8	8449	8305.4	6627.7	8360.5	8075.4	7337.2	7786.3	8241.9	8725.6	5609.9	6384.4	6773.6	7809.2	8365	8707.5	6163.9
212760_at	C6orf133		2582.9	2624.9	2562	2895	2119.4	2607	2319.4	2685.4	2645.9	1600.8	2114.9	3716.6	2527.4	3010	3053	2501	2822	4078.1
201450_s_at	TIA1		1624.3	1785.8	2486.4	1082.2	1538.8	1940.4	1770.3	1680.3	1233.7	1105.2	896.2	2514.9	1137.7	1223.7	1620.7	1096.2	2062.4	2176.8
212754_s_at	KIAA1040		2218.9	2050.3	2466.9	2099.9	2137.9	2296.4	2559.4	2757.9	2682.4	2621	2757	3581.6	1440.7	1438.2	1458.7	1812.3	1392.2	3763.5
201454_s_at	NPEPPS		3158.5	5189.9	3525.6	3239	3565.7	3867.7	2647.9	1938.3	3797.1	2997.5	3261.6	4407.7	2870.9	4087.7	2833.4	3310.1	4055.7	2646.4
212752_at	CLASP1		3088	4334.7	3176.6	4073.7	3309.1	3787.2	2934.5	3023	2927.5	2720.5	2472.9	3006.5	3938.1	3407.1	3162.5	2747	5131.9	4125.6
212697_at	LOC162427		5075.9	5932.5	5773	5180.9	4516.3	4386.3	5399.9	4811.8	5234.9	5602	6236.6	7144.7	6196.9	5425.9	4777.2	5515.5	6064.1	5236.8
201460_at	MAPKAPK2		3820.2	3689.1	4157.2	4080.2	3064.1	4924.9	3495.6	3265.5	3983.2	5622.5	3494.1	5316.9	4440.7	4307.2	3626	3691.2	3359.1	3332.5
212698_s_at	SEPT10		12279.6	14760.5	10855.9	14892	11952.2	8633.6	11913.5	11905.9	12983.6	11582.5	6465.2	11529.9	10517.1	11429.4	11843.3	15160.3	10786.9	10293
212717_at	KIAA0356		1320.2	1431.2	2722	2309.4	1982.4	2036.9	1610.3	1585.3	1602.8	1650.8	1291.7	2142.4	1848.8	1622.3	1732.3	2241.9	2456.4	6226.4
212712_at	CAMSAP1		2594.5	2512.4	2292.9	2760.5	2722.5	2278.9	2979	2434.4	1639.3	3566.1	2536.5	1649.8	2705.9	1810.8	2882.9	2549.5	2419.9	1940.8
212711_at	CAMSAP1		2427.4	2981.5	3121.1	4205.2	2608.5	2591	2711.5	2855.5	3006	3539.6	2359.9	1921.3	1854.8	2016.3	2895.9	3905.2	3362.1	2701.4
212710_at	CAMSAP1		2058.9	2115.4	2490.4	2981.5	1895.3	1963.4	2972.5	2812.4	2508.4	2367.4	2587.5	1562.8	2109.8	2444.9	1782.3	2000.9	2205.4	2529.4
212709_at	NUP160		2184.9	2375.9	1940.3	2393.4	1608.3	1526.3	3050	3265	2715.9	1725.8	3298.6	1244.2	2530.9	2376.4	2907.9	2320.9	2253.9	2171.8
212704_at	KIAA0191		4157.7	2637.4	3835.2	2187.9	3451.6	3580.2	1995.8	2843	2178.9	2437.9	2569	2582.4	3135.5	2604.9	2606.4	2107.9	1916.3	3660
212780_at	SOS1		1405.2	1896.8	2063.4	1939.8	1844.8	1343.7	1844.8	2042.8	1609.3	1610.3	1096.2	1582.3	1785.3	2458.4	1635.7	1764.8	2431.4	1299.2
212751_at	UBE2N		3510.6	3275.6	3547.6	2503.9	2848	3212.1	3387.6	3185	3410.6	2599.4	4387.3	3988.7	2668.4	2746	3255.5	2179.9	1959.3	2490.4
205633_s_at	ALAS1		6390.1	6080	10631.9	11950	5513	4215.3	5418.4	5785.9	6594.6	5830.5	5476	5675	4783.2	4511.2	4837.7	7565.9	6005.6	5934.4
206015_s_at	KIAA1041		5067.9	4332.7	4645.3	5205.9	6371.2	5371.5	5773	4947.3	5199.4	6437.1	5870.1	6240.5	5215.8	4281.2	5193.3	5461	4877.4	5483.8
205677_s_at	DLEU1		3122	3488.1	3669.2	2582.4	3139.1	2724	4285.7	4399.7	3965.2	3964.2	4543.3	3724.6	3485.5	3612.1	4497.7	5375.5	3568.6	3161.5
205676_at	CYP27B1		1916.8	1916.8	1926.8	1943.8	1808.3	1620.8	1502.3	1221.2	1816.8	1513.3	2023.9	1229.7	1533.2	1606.3	1580.2	1111.7	1123.2	1185.2
205664_at	KIN		1321.2	1277.7	1248.2	1795.3	1009.2	1021.7	1332.7	1265.2	1538.8	1297.7	960.7	1875.3	1441.2	1901.8	2325.9	1627.3	1382.2	2317.3
203350_at	AP1G1		1856.3	1763.3	2302.4	2135.9	1784.3	1890.3	2061.8	2032.8	2448.4	1806.3	2160.9	2484.9	2079.3	2479.9	1366.7	1769.3	2230.9	2180.8
203351_s_at	ORC4L		3257.1	3916.2	4910.9	4022.2	5246.5	5245.5	3983.2	4842.3	4671.8	5099.4	2386.4	4700.3	5239.3	6083	6107.9	7423.8	5592.5	4807.7
203348_s_at	ETV5		3322.6	3674.6	1719.3	2596.4	2315.9	1153.7	2467.4	3806.6	2974.5	2040.9	1285.2	271.5	2886.9	2677.9	5812.9	9218.7	2693.5	1362.2
205634_x_at	LENG4		1948.3	2044.8	1793.3	2332.4	1607.3	2285.4	2205.4	1415.7	2474.4	2347.9	2133.9	2588.9	2568.9	2748.5	2961.4	2875.5	2182.9	1984.3
203346_s_at	M96		1632.3	1647.8	825.1	1490.8	1900.8	1355.7	1901.3	1865.8	1843.8	1090.7	1576.3	1916.3	1950.3	1909.3	2186.8	1463.8	1341.2	1327.7
205627_at	CDA		794.6	1139.2	1416.8	2109.4	1030.7	2039.9	182	132	1185.7	2457.4	110.5	1898.3	167.5	223.5	154.5	1820.8	1940.3	5382.3
205601_s_at	HOXB5		2003.3	2624.4	2373.4	1357.7	2073.9	3000.5	2759	2597.9	3388.6	3422.1	5370.5	5466.4	4955.2	4881.8	5008.8	3189.6	3078	4899.2
205600_x_at	HOXB5		1971.8	3395.1	1550.3	2004.3	2622	2505.5	2665.4	3742.1	3775.6	3561.6	5322	4336.2	3699.6	2739.5	3402.5	2982.5	3003.5	4290.6
205594_at	KIAA0924		1493.3	1453.2	131.5	902.2	1518.8	817.6	1293.2	1342.7	1014.2	706.1	825.1	2043.8	2181.8	1455.2	2055.8	684.1	3262.1	2617.9
203363_s_at	KIAA0652		3832.7	3256.1	3264.1	3515.6	4988.9	3044.1	4260.7	4644.2	6647.6	5701.5	3681.2	4166.7	4833.7	5237.9	4273.6	2873	3516.1	3381
205550_s_at	BRE		4546.3	3381.1	3519.6	3194	3378.1	3369.6	3048	3460.1	3982.7	2679.5	3165.1	5361.4	3900.6	3236	3733.1	4600.3	4475.8	5330.3
203356_at	CAPN7		2148.9	1930.8	2574	2431.9	1982.9	2223.9	2085.4	2152.8	2314.9	2334.4	1957.4	2064.8	2700.9	2184.9	2609.4	2437.4	2038.9	3177.5
203327_at	IDE		3298.6	3102	3997.2	3180.5	3838.2	3518.1	3671.1	3887.6	3824.6	3980.2	1611.3	4464.2	3146.5	3703.6	3864.1	3253.1	4101.7	3582.5
205189_s_at	FANCC		2644.5	3006	3018	2691	3255.6	2884	2944	2478.9	3090.5	2206.9	4002.7	2381.4	2897.4	2653.4	2488.4	1639.3	2671.5	2294.3
205963_s_at	DNAJA3		10507.3	7915.3	10739.4	8386.9	7619.9	7465.4	7937.3	7252.2	7688.8	7433.8	8303	4458.2	8501.3	7623.3	7709.2	7894.4	5259.9	6773
205961_s_at	PSIP2		4684.8	5252.9	3612.6	3263.5	5592	3893.7	5277.4	4166.7	3722.1	3092	2262.9	3385.1	4876.2	5293.9	4464.7	3179.1	3345.1	3722.5
203306_s_at	C6orf165		4161.2	4553.8	6167.1	5538.4	3947.2	5049.4	5281.4	5219.8	3376.1	4116.7	3766.2	8177.4	4008.1	4366.2	4116.1	4739.9	4858.9	4927.7
203314_at	PGPL		2015.9	2813.5	2064.4	2373.4	2987	2912.5	3533.6	2615.4	3069.5	3225.1	4408.8	3171.5	3236	2691.9	3566	2892	2346.4	3991.1
205879_x_at	RET		1779.8	1679.3	1997.4	1486.8	1446.3	1003.7	1540.8	1463.2	1384.7	1354.7	1774.3	1444.7	1972.3	1980.3	1554.2	987.7	905.2	1648.7
205687_at	UBPH		2587.9	2741	2328.4	3266	2437.4	2608	2200.4	2666.9	2592.9	2760	1907.3	1670.8	2218.3	1905.8	2074.8	3094.6	2741.5	1578.7
205832_at	CPA4		2342.4	1775.8	2697.5	5665	1293.7	1835.8	1136.7	1310.7	1517.8	1266.7	1620.3	1294.2	1463.7	919.7	1094.7	936.7	892.2	1272.7
203371_s_at	NDUFB3		6974.7	6704.1	10480.4	9052	7526.4	7917.9	10450.8	9256	8658.4	8153.9	9398.7	11917.5	10656.6	12414.6	10402.1	10763	12151.1	13412.5
203328_x_at	IDE		3623.1	3965.2	4071.2	4240.2	4320.8	3195.1	4710.3	4067.6	3956.7	4883.3	2808	3556.1	4192.1	4438.2	3167.5	4095.7	3847.7	2740.9
205774_at	F12		4802.3	5638	4976.9	3090	2575.5	2949.5	2858	2644.4	2539.9	3959.7	3863.2	2411.9	6115.9	4684.3	4031.6	4616.8	4364.3	1867.8
203333_at	KIFAP3		1798.3	2172.9	2186.9	2223.4	1727.3	1706.3	1754.8	2302.9	1585.3	1914.3	1087.7	1940.8	1638.2	1022.2	1865.3	142	765.6	1578.7
203338_at	PPP2R5E		4669.3	5862	4829.9	4786.3	5158.9	5194.9	4785.3	5287.3	4863.3	4043.2	3649.7	3687.1	4746.7	4763.3	6524.5	5008.4	3872.2	4051.6
203344_s_at	RBBP8		9398.6	9947.7	10411.9	6966.7	9748.8	11630.6	8482.9	8247.3	8701.4	7466.3	3562.6	4685.8	9173.4	10322.2	9899	9596.7	7496.3	8899.3
205745_x_at	ADAM17		1884.8	2260.9	2646	3122.5	1976.4	2247.9	2316.9	2924.5	2351.4	1976.3	1579.8	2053.8	1189.7	1214.2	2811.9	2387.4	1832.8	3576.5
205847_at	PRSS22		1339.2	1972.3	2000.4	1797.8	1253.2	1662.3	2513.9	2624.9	2568.4	3002.5	1759.8	2799	2807.9	1286.2	1790.8	1413.8	1260.7	2161.8
205246_at	PEX13		1324.2	2015.8	1504.3	1841.3	1583.8	881.2	1681.3	1544.7	1929.3	2228.4	1023.7	1934.3	1702.8	1878.8	1797.3	2561.5	1878.8	1814.3
205324_s_at	FTSJ1		8513	9488.6	9877.3	10717.3	7075.3	6400.2	9444.1	8336.3	9045.5	8679.5	9707.8	5686.5	8080.2	8289.4	10054.5	11893.7	10389.8	14927.7
205323_s_at	MTF1		1358.7	1308.7	997.7	1391.2	1407.8	1424.8	2423.4	2355.4	2812	2960.5	1612.8	2005.8	2568.9	2045.8	535.6	1411.8	1652.8	1462.7
203414_at	MMD		2209.4	2414.9	4340.8	2574.4	3572.7	4000.2	2694.5	2527.9	3600.6	3521.1	3547.6	1580.8	6310.9	5901	4819.7	3934.2	3455.6	3571.5
203416_at	CD53		995.2	2722	1653.3	1743.8	1407.3	1536.3	1703.3	2099.8	3126	1245.2	2277.4	1701.8	1690.3	2283.9	2731.4	1598.3	1454.3	2585.4
203418_at	CCNA2		6766.7	5972.5	4008.2	4715.3	9854.8	2028.4	5741.5	3851.6	3824.6	3364.1	6563.2	980.7	6377.9	5583.4	4601.2	4658.3	4486.3	812.6
205284_at	KIAA0133		2979	2446.9	2880.5	2497.9	2569.5	2766.5	2513.4	1855.8	1575.3	1667.3	2622	1035.2	2762.9	2922	2849.9	2105.4	1759.3	2524.4
205546_s_at	TYK2		1962.3	2757	1635.8	1956.8	2586	2576.5	1904.3	1628.8	967.2	1702.8	1901.8	1851.8	3489.5	2706.9	2404.9	2048.9	2860.5	2642.9
205251_at	PER2		2857	2189.4	2814.5	2730.5	2582.5	3112.6	1489.3	2176.8	1651.3	1289.2	2421.4	2273.4	1473.7	1006.7	2337.9	2434.4	901.7	2343.8
205351_at	GGCX		1944.3	1722.3	1264.2	1311.2	1220.7	901.7	1865.8	2616.9	1869.3	1399.7	1782.3	1703.8	1775.3	1646.8	1840.8	1505.3	2012.4	1117.7
205235_s_at	MPHOSPH1		1306.2	1045.2	816.1	467.1	1797.3	549.1	4605.3	2537.9	1846.8	2049.9	525.1	128.5	1955.3	2937	1072.7	739.6	1355.7	340
203447_at	PSMD5		3235.1	4543.3	3449.6	4767.8	3186.1	2981.5	3674.6	4728.3	5051.3	5699	6515.2	4450.2	5373.8	3690.6	4433.7	4370.8	3062.5	4748.2
205205_at	RELB		911.7	1160.2	1554.8	1373.7	919.7	2665.5	1647.3	1463.2	2121.9	2519.9	1245.2	1416.7	1252.7	1140.7	1827.3	1445.3	1055.2	2314.3
205196_s_at	AP1S1		3394.6	4470.3	1602.8	3137	2606.5	2619.5	2766.5	2315.9	4696.3	2088.9	2791	3401.1	3608	3803.1	3497	2775.5	2188.4	3013.9
205195_at	AP1S1		2782.5	2527.9	1254.7	2740.5	2466.5	1601.3	2225.4	1822.3	2312.9	1641.3	1761.3	1942.8	2491.9	1892.3	1615.7	1730.3	1776.3	2037.8
202348_s_at	DYT1		4346.3	4078.2	3546.1	3902.2	3587.2	2873	3819.1	3934.1	3901.6	4173.2	4067.2	3321.6	3365	3204	4466.7	5898.1	4919.4	4290.6
203433_at	MTHFS		3683.6	3600.1	5021.9	3898.2	3681.7	2793	4245.2	4505.7	4204.7	3681.1	4671.8	4263.2	3381.5	3028.5	3352.5	2930.5	3204.6	3895.1
203394_s_at	HES1		2294.9	2762	1885.3	995.2	1876.8	2276.9	1523.3	1850.3	1505.2	1470.3	1846.8	2832	1896.3	1921.8	1167.2	1300.2	3273.1	1170.2
206016_at	JM1		1455.3	1571.8	1678.3	2205.4	1599.3	1537.8	2157.4	2240.4	2141.9	1790.8	2209.4	2491.9	2015.8	1762.8	1371.7	2369.9	1669.8	1332.2
205482_x_at	SNX15		2205.4	2056.3	2228.9	1937.3	1724.8	1590.3	2182.9	2257.9	3497.6	3841.7	2705	3460.6	3268	2259.4	3185.5	2727.5	3153.1	3966.6
203376_at	CDC40		7020.2	4230.7	4853.4	3670.6	5327.5	4267.8	4718.8	5103.8	5945	5171.9	5574	6951.2	4956.2	4981.8	3927.6	4675.8	5681.5	5282.8
203379_at	RPS6KA1		1905.3	2237.9	2420.4	2443.9	3351.6	2938	1394.7	1590.3	1641.3	2287.9	2863.5	2345.9	3115.5	3148.5	1671.3	2309.9	1965.8	2210.3
203385_at	DGKA		2674	2273.9	1741.3	2141.4	2034.4	1879.8	1352.7	2450.4	2820.5	2426.9	2129.9	2818	1801.8	2427.9	2084.8	1502.3	1758.8	3017.4
203387_s_at	TBC1D4		2748	3092	2761.5	2820	2664.5	3020	3526.1	3200	3430.6	2412.9	2668.5	1791.8	4441.7	4079.7	4289.1	4213.3	2305.4	3730.5
205327_s_at	ACVR2		2416.4	2208.4	2078.9	2971	1689.8	1719.3	1663.8	1715.8	2300.4	886.7	1619.8	1755.3	2426.9	1804.8	1855.3	1196.2	977.2	2411.4
203391_at	FKBP2		4115.2	3593.1	2017.4	3463.1	5159.9	4623.8	4355.2	3361	2935.5	4946.8	3705.7	3812.6	4866.7	3238.5	2574.9	2996.5	4287.3	3831.1
205340_at	ZNF450		3203.1	3069.5	2418.9	1948.8	2124.9	1833.8	2192.4	1644.3	1962.8	1979.8	1628.8	1185.2	1907.8	2523.9	2365.4	1931.9	1850.3	2134.3
203395_s_at	HES1		2606	3476.6	1689.8	1766.3	2556.5	1227.2	2171.4	2272.4	1716.8	1843.3	1922.8	2722.5	2852.4	3026.5	2613.9	1756.8	4247.2	1636.2
205412_at	ACAT1		11376	14760.5	10653.9	11204.4	14432.6	11354.6	14311.9	12980.6	11866	12844.7	15883.9	6777.1	10100	11681.4	10540.6	14750.7	13036.8	16936
205408_at	MLLT10		2349.9	1691.8	1430.3	1367.7	1728.3	1400.3	1877.3	2059.3	1824.3	1915.3	1625.8	1419.2	1442.2	1588.8	1275.2	1060.2	1157.7	1962.8
205401_at	AGPS		3056	3071	2961	3343.6	2962.5	2650	3893.7	4354.2	4750.3	4318.2	3006	1921.3	4133.1	4470.7	3228.5	3652.7	2632	3285.5
203406_at	MFAP1		6028.5	6286.1	6797.7	5886.5	6612.2	6210.6	6925.7	6684.1	5758	5867.5	5911.6	8365.9	6666.5	6663.6	5908.4	5274	6122.1	6173.9
203410_at	AP3M2		2356.9	1993.8	2906.5	1819.8	2361.4	2729.5	2192.4	2357.9	2200.4	2281.9	2202.4	1673.3	1920.3	1764.3	2026.8	2454.4	2405.9	1713.2
205545_x_at	DNAJC8		4062.7	3939.7	5297.9	3953.2	4911.9	3906.2	3281.6	3444.5	4288.2	4806.8	3350.6	4027.2	5181.3	6554.6	2403.9	5111.4	6441.6	3967.1
205455_at	MST1R		2842	3229	4117.2	4338.7	2620	2472.9	4241.2	5293.8	4155.7	5730	4362.8	4296.2	4049.1	4060.7	4356.7	4367.3	3660.6	3689.5
206853_s_at	MAP3K7		2143.4	2329.9	2016.9	1955.3	1827.3	2847	3457.6	3069.5	2089.8	1175.2	1664.3	2759.5	2486.4	2317.9	2052.8	1952.9	1647.3	2115.8
203303_at	TCTE1L		6874.2	7103.2	7040.3	8242.4	5916.6	7680.4	12356.6	10890.2	7918.8	9496.1	2682.5	5233.9	7361.1	7389.2	10010.5	9552.7	5963.6	10867.6
206989_s_at	SFRS2IP		7772.4	5569.4	4038.2	4212.7	4492.3	3667.7	4518.3	4041.6	3608.6	2679	1869.8	4600.8	4924.2	5162.9	4446.7	4740.9	4264.8	5628.8
206968_s_at	NFRKB		2230.9	2462.9	2162.4	2506.9	1980.4	1717.8	2755	3101.5	2964	3064.5	3205.1	2542.9	2471.4	2928.5	2045.8	1862.8	1965.3	3323
206936_x_at	NDUFC2		1497.8	1477.2	1688.8	1990.8	2335.9	1737.3	1659.8	1385.7	1859.8	1425.7	2929	2449.9	1477.7	2163.9	1862.8	1531.3	2017.4	1719.3
206911_at	ZNF147		1631.8	1761.8	1801.3	1600.8	2050.9	2151.9	2092.9	1438.2	2770	2529.9	1144.2	807.6	2326.8	2679.9	2817.9	712.1	133	2045.3
206875_s_at	SLK		3125.5	3669.1	2331.4	2970.5	2153.9	2065.9	3841.1	3884.1	4514.7	4349.2	825.7	2630.9	2483.9	2620.9	4915.2	3425.1	1512.3	3799.1
207011_s_at	PTK7		2503.9	2585.9	1871.3	1866.8	3068.6	2854	1232.7	2136.8	1532.8	1301.2	1950.4	2723	1679.2	2564.4	878.6	1095.2	2493.4	1995.8
206854_s_at	MAP3K7		2348.4	3404.6	1973.4	3662.1	2993	2401.9	2988.5	4059.6	3815.6	2878.5	2364.4	2785.5	2899.9	2874	2831.9	2020.4	1811.8	2742.9
203174_s_at	ARFRP1		1847.3	1473.7	1222.2	3197	1945.9	1509.3	1552.3	1397.7	1649.8	1701.3	1302.7	2123.9	2011.3	1734.8	1504.2	1713.3	1586.3	1468.7
203181_x_at	SRPK2		1997.8	2121.9	1379.2	1259.7	3092.1	3175.6	1497.3	1234.7	2014.3	1996.8	1556.8	2152.9	1824.8	1856.8	1957.8	2157.4	1420.3	1287.2
206809_s_at	---		4544.8	3310.1	2458.9	3206	3392.6	3640.2	4572.8	4472.7	4180.2	3975.7	2456.4	2775.5	3754.1	3462.1	3428	3602.7	2146.4	1140.7
206792_x_at	PDE4C		5673.5	6256.6	6375.1	5462.9	7782.9	8173	5071.4	7201.1	5933.5	6166.1	4953.4	9316.6	9481.4	8468.4	7093.1	7901.9	8513	7861.6
203188_at	B3GNT6		2520.4	2492.4	1924.3	2236.9	2415.9	1663.8	2850.5	3154	1823.8	2212.9	3917.7	2667.9	3372.5	3442.6	2534.4	2367.9	2849	3442
203192_at	ABCB6		1825.8	1779.3	2732	2472.4	2175.9	2741.5	1566.3	1837.8	973.2	2015.3	2105.9	3129	2112.3	1693.8	1678.3	1499.8	1922.8	2216.3
203193_at	ESRRA		1280.7	1082.7	1583.3	1482.2	1011.2	1255.2	1647.3	1888.3	1716.8	2880	1177.7	1651.3	2570.4	1985.8	1538.2	724.1	692.1	2139.3
206858_s_at	HOXC6		2537.9	3294.6	2489.9	2119.9	3553.7	3580.2	3528.1	3911.1	2404.4	2854	4448.3	6502.1	5206.8	3738.1	2481.9	2905	4955.9	3780.1
207186_s_at	FALZ		1688.8	3533.1	1210.7	2044.8	3206.6	2586.5	2366.9	3320	2311.4	2233.4	1751.8	3744.6	1466.7	1360.2	2238.3	1542.8	891.7	1484.7
203127_s_at	SPTLC2		2895	3282.1	3799.7	3849.1	3588.2	3635.2	4405.7	4461.2	5809	6540.6	3272.6	2560.4	4911.7	4589.8	3655.6	4681.9	4098.7	2649.9
207391_s_at	PIP5K1A		2564.4	4794.3	3703.7	4443.7	2724.5	2510.5	4092.7	4397.2	4235.7	3824.2	4152.8	3345.6	5460.3	4303.2	3960.6	2783.5	3355.6	5601.3
207338_s_at	ZNF200		1195.7	1784.3	1494.3	1695.8	1626.3	1482.8	2536.9	2022.8	2858	1884.8	2212.4	2007.8	1261.2	2099.3	2018.8	1941.4	2303.4	3064.9
207291_at	TMG4		1100.7	1680.8	815.6	1118.7	2033.9	2600.5	2252.9	2304.4	1716.3	1939.8	1566.8	1325.7	1099.2	814.1	1364.7	1143.2	730.1	637.6
207268_x_at	ABI-2		3294.6	3400.6	2254.9	3163	3296.1	2992.5	4401.2	4097.2	3135	4064.7	3794.2	2959.5	4750.2	4756.3	3913.6	4096.2	3972.2	3829.6
207266_x_at	RBMS1		2446.4	2352.9	3165.6	2941.5	3411.6	5398.5	2316.4	2182.8	2587.4	3822.7	1121.7	3486.1	2230.3	2871.5	1779.3	2712.5	3455.6	3143
206992_s_at	ATP5S		950.7	670.6	1145.2	1166.7	608.1	1834.3	2709.5	958.7	1664.3	2051.9	2671	1813.3	1780.3	1854.8	1883.8	2058.9	1962.3	3011.9
207187_at	JAK3		1929.8	2650.4	2045.4	2225.4	1990.4	1686.3	1700.3	2139.3	2152.9	1761.3	2739	2937	2197.3	2157.4	2089.8	1604.8	1449.8	2342.8
203208_s_at	CHPPR		4907.9	3788.6	3741.2	4164.7	3615.7	3622.7	3875.2	3692.1	3055.5	2983.5	4017.2	3057.5	3510	3965.2	7545.1	4401.8	4376.3	5348.3
203157_s_at	GLS		956.7	1781.8	1651.8	1704.8	877.2	824.1	1505.3	2212.4	2946	2757	1091.2	1409.2	2669.4	2498.4	2546.9	1533.3	1507.3	1352.2
203159_at	GLS		1846.8	2246.4	4369.8	3370.6	1916.9	1954.4	2267.4	3314.5	4825.8	4187.2	1706.3	2943	4722.7	4089.7	2859.9	3944.2	2860	2408.9
203162_s_at	KATNB1		3192.6	3961.2	4753.3	4158.7	3633.2	3477.1	4583.8	3701.1	3436.6	5136.9	4607.8	3215.5	3156	4013.7	4711.7	5602.5	3921.2	3189.5
203164_at	SLC33A1		2057.4	2840.5	2357.9	2671.9	2222.4	1872.8	3822.6	4498.7	3068.5	2255.9	2101.9	3248.5	3275	3303	3654.6	2503	2993	4877.2
203166_at	CFDP1		3994.2	3684.1	3263.6	3789.1	3891.2	3689.7	2704.5	3590.1	3448.1	3763.6	3443.1	4582.8	3882.6	3321	4318.7	5235.5	4112.2	4212.1
203168_at	CREBL1		1957.3	2708	1476.8	2159.9	1845.8	1354.2	771.1	1377.2	1280.7	905.2	1431.3	1576.8	1858.3	1642.8	2573.4	1454.8	1419.3	2284.8
207239_s_at	PCTK1		2482.4	3297.6	2282.4	3156	3522.1	2419.9	3228	2728.4	3911.1	3791.2	3428.6	2986	2365.4	2672.9	2130.3	2780.5	3339.1	2552.4
203273_s_at	PDAP2		2225.4	2313.9	2757.5	2824	2044.9	2366.4	2388.4	3102	2901	2548.4	2490	3282.6	1516.7	2712.9	2292.3	3636.2	2793.5	1762.8
206186_at	MPP3		1469.3	2866	1497.3	2361.4	1673.8	2461.4	2114.4	2097.3	1733.3	2244.4	2157.9	2508.4	1621.2	1514.8	2099.8	1472.8	1213.2	1335.2
206184_at	CRKL		1730.3	2116.9	881.7	1756.3	2225.9	1611.8	2281.9	2282.9	2354.9	2512.9	2961.5	2728	2213.8	2328.4	1789.3	1050.7	1147.2	2770.4
206158_s_at	ZNF9		33903.9	36893.2	38512.9	40450.8	32242.4	28043.1	29711.5	29047.1	45791.6	32880.1	34250.2	27409.1	32666.9	31097.6	41853.8	35241.9	25116.9	33307.8
206139_at	PIK4CB		1616.3	2051.8	1778.3	2165.4	1567.3	1597.3	1980.8	1772.8	1613.3	1918.8	2236.9	2285.4	1662.7	1247.2	1876.3	1047.2	764.6	2471.4
203265_s_at	MAP2K4		1207.2	1637.3	1305.7	1756.8	937.7	1100.2	1177.2	1857.3	1939.3	1810.8	921.2	892.6	1687.3	1777.3	2045.8	1406.8	1034.2	2423.9
206132_at	MCC		2202.9	1972.3	1566.3	2311.4	1362.7	1081.7	1511.3	1875.3	1612.3	1404.7	2221.9	1648.8	2042.8	1699.8	2423.9	1508.8	1454.8	1999.3
206723_s_at	EDG4		2095.9	2021.3	2333.9	2672.4	2800	2130.4	1600.3	1869.3	1782.8	2537.9	1823.8	1400.7	1971.3	1671.3	2039.8	2376.9	2205.9	2262.8
206109_at	FUT1		1927.3	1673.3	1605.8	1623.3	1450.3	1497.3	1886.3	1740.3	2239.9	1917.8	963.2	719.1	2082.3	1856.3	1237.2	1510.8	1801.8	1899.8
206245_s_at	IVNS1ABP		3731.6	4574.3	3233.6	4903.8	3654.2	5376.5	5367.4	4098.2	4031.7	6402.6	4640.3	5731.5	3717.1	3606.6	6670.5	6497.7	3249.6	5319.8
206095_s_at	FUSIP1		9151.1	6989.2	10357.8	6750.6	6992.3	5458	7144.7	7744.2	6528.1	5693	6903.3	5559.4	5078.3	6936.6	6155.9	5798.6	5599	3076.9
206075_s_at	CSNK2A1		7320.8	3543.1	3169.6	3950.2	3976.2	1866.8	2941.5	3234	3789.1	3979.2	2702	2266.4	3361	3004	2866.9	3546.6	3303.6	2195.8
206050_s_at	RNH		8071.9	8088.4	11545.6	8553.4	10114.4	9466.7	8160.4	8361.3	8580.4	8922.5	9864.8	6852.1	8898.8	9266.5	8524.3	10201.4	6537.2	10658.1
206037_at	CCBL1		1407.2	1618.8	1476.8	1715.3	968.7	1591.8	1970.3	1215.2	1560.8	1321.7	1930.4	2617.4	275	944.7	1175.2	1794.8	2847.5	2086.3
203289_s_at	C16orf35		1329.7	1320.2	1319.7	665.6	776.6	1244.2	2012.8	1850.3	1687.8	1628.8	2211.4	1628.3	2491.4	2250.9	496.1	527.1	117.5	2442.4
203291_at	CNOT4		2038.9	1337.7	2267.9	2060.8	2310.9	1195.7	2157.9	1576.8	1825.3	2083.9	1949.4	2304.9	2493.9	2078.3	1965.3	2269.4	2357.4	1577.7
203268_s_at	DRG2		2034.9	1999.3	1533.3	1463.7	1846.3	2291.9	1984.3	1801.3	1251.7	2239.4	2143.4	1669.8	1157.7	1418.2	1135.2	1855.3	2388.9	258.5
203235_at	THOP1		2399.4	2617.4	1738.8	1295.2	3553.7	2333.9	2337.4	1638.3	1882.8	1666.8	2325.4	401.6	1740.3	2118.4	1060.2	1037.7	798.1	605.1
205176_s_at	ITGB3BP		4711.3	4374.7	4989.9	3976.7	5564.5	3136.6	6178.5	5826.9	4413.7	4018.2	3898.7	3672.1	3988.6	3971.2	3794.6	4158.8	4001.2	3401
206571_s_at	MAP4K4		1815.8	1566.8	3614.1	3620.6	3182.6	3634.7	3955.7	3741.1	3693.6	4643.8	1454.8	1070.2	3563	4659.8	2935.9	3345.6	3134.1	2999.4
206559_x_at	---		123386	119968	164695	116154	159556	206198	131180	131989	134620	163580	131463	187026	147574	182511	134984	129375	122619	170884
206555_s_at	FLJ20274		1938.3	3239	1367.7	2360.9	2837	2073.9	2632.4	3188	3077	2173.4	1753.3	3919.2	1338.7	785.6	2276.3	2072.9	1053.2	1273.7
203217_s_at	SIAT9		1938.8	2181.4	1796.8	1720.3	2139.9	2122.9	1527.8	1393.2	1920.3	1119.7	1397.8	1339.7	1308.2	2297.4	1521.2	1233.2	1720.8	1340.2
203228_at	PAFAH1B3		4216.2	4075.2	4242.3	4946.8	5659	5340	4870.3	3696.1	3783.1	3640.6	7356.8	5517.4	4739.2	5180.9	3084.5	3434.1	4302.3	4638.7
203257_s_at	MGC4707		3085.5	3504.6	4382.8	3815.1	4655.4	4922.4	3601.1	3073.5	3521.6	3379.1	4161.8	8158.9	2682.4	4474.2	3499.5	4345.3	6052.1	4362.1
203234_at	UPP1		2681	1933.3	11835.6	5659	733.1	2456.9	1226.7	1217.7	5586.4	5212.4	151	324.1	1448.2	1877.8	10483.6	12697.8	1885.8	7468.1
206238_s_at	YAF2		1895.8	1966.8	1988.4	2443.9	1707.3	1495.8	1413.7	1583.3	1610.8	1716.3	1645.8	1195.2	1809.8	1929.8	1693.3	1234.2	1998.9	2152.8
203244_at	PXR1		4009.7	2159.9	4389.3	3748.1	4056.7	4376.3	3506.1	3936.1	4230.7	3323.1	6474.7	5036.3	5707.3	4602.3	6046.9	5410	4580.3	5186.3
206352_s_at	PEX10		1676.8	1722.8	1597.8	1602.3	2278.4	3212.6	1577.3	1144.2	1249.2	1668.8	1917.3	1515.8	1715.8	2340.9	2012.3	1848.8	1582.8	2208.8
203250_at	RBM16		4152.2	4445.8	3389.6	4400.2	4591.8	4565.8	4282.7	4868.8	4558.3	4431.3	4829.4	4735.8	4818.2	4424.2	5432.8	4663.3	3977.7	5294.8
203254_s_at	TLN1		1915.3	1949.3	1805.3	2115.9	1770.3	1533.3	1514.8	1946.8	2126.9	2335.9	2289.9	1084.7	2051.8	1658.3	1328.2	1172.2	1016.7	2132.3
206263_at	FMO4		1466.3	1671.3	1841.3	1549.8	1734.8	1229.7	1685.3	1603.3	2030.3	1443.7	1790.8	1926.3	1511.7	1344.2	1478.2	956.7	969.2	1824.3
206257_at	DKFZP586M1019		1942.8	2171.9	2537.5	2183.9	1915.4	2408.4	2196.4	2426.4	3434.6	2181.4	2335.9	2363.4	2791.4	2325.9	2346.4	1646.8	1754.8	2470.9
203207_s_at	CHPPR		3701.6	2725.5	2807.5	2924	2317.4	1834.8	4599.8	4021.6	3589.1	3223.1	3178.6	2547.9	3725.6	2507.9	3644.1	2673	2002.4	2976.4
203230_at	DVL1		5253.4	6186.5	8603.5	9773.1	4245.3	5516	3499.6	3467.1	5919	6745.7	2817.5	2078.3	7354.1	7828.3	8290.8	2613.5	1831.8	8445.2
203800_s_at	MRPS14		5242.9	7034.2	7812.4	5869.5	4355.3	7224.3	8768.5	8511.4	7808.3	8458	8117	7383.2	8006.7	8587.4	6867.5	6216.6	6321.6	6350.9
203712_at	XTP5		6457.6	4938.3	5934.6	6487.1	6365.7	3057.1	7256.7	7713.2	7964.8	7155.7	3914.7	3134.5	4923.2	4871.8	5447.3	6388.7	4619.3	4662.7
204294_at	AMT		891.2	1350.7	2099.9	1613.8	1262.7	2541	760.1	907.1	1463.2	1111.2	1250.2	2326.9	1274.7	1035.7	1880.3	649.6	627.6	1972.8
204290_s_at	ALDH6A1		2112.9	2511.4	1664.8	1548.3	2715	2939.5	1226.2	1274.2	1095.2	925.2	2331.4	5996.5	1300.7	2074.8	2419.9	1568.3	2935.5	3422
203790_s_at	UK114		4072.7	4142.7	4444.8	3539.6	4643.4	4087.2	3588.1	3251.5	2154.9	2679.5	2738	3798.6	3437	3457.1	4453.7	4108.2	3140.6	3057.4
204283_at	FARS1		2268.9	1326.2	1317.2	1306.7	1119.7	979.2	1399.7	1546.2	1713.8	1279.2	2123.9	1548.8	1484.2	1829.8	1819.8	1953.9	2016.9	1976.3
204282_s_at	FARS1		2053.4	1384.7	1979.4	1451.7	1485.3	1791.8	1308.2	1411.2	1135.2	978.2	1974.4	1753.3	2687.9	2757	2088.3	1939.9	1853.3	2525.4
204313_s_at	CREB1		1614.3	1668.8	1499.8	1593.3	1562.3	1409.8	1506.3	2164.8	2200.4	1881.8	1297.7	1996.3	1900.8	1420.7	2884.9	1469.8	1628.8	2204.8
204267_x_at	PKMYT1		2958.5	3067.5	2374.9	2729	4102.8	1930.9	3440.6	4152.7	2500.4	2055.4	3309.6	1999.8	3496	4102.7	2583.4	2273.9	2580.5	2038.8
203774_at	MTR		1307.2	1456.2	1651.3	1126.7	1746.8	1772.8	1802.3	1667.8	1354.2	981.2	1461.8	746.6	1502.7	1635.3	2126.3	2734	1753.3	1608.7
203802_x_at	WBSCR20A		5895.5	5282.4	8166	6847.7	5700.5	8689.1	5401.4	5407.4	5345.4	7104.7	4775.4	5415.9	5659.3	6192.5	5313.8	7419.3	6018.6	3808.1
204247_s_at	CDK5		2524.4	3286.6	2384.4	2346.9	3452.1	2709	2971	1871.8	2010.3	2270.4	3127.1	5645.4	2222.3	2166.4	1811.8	2852.5	4090.7	2360.8
204243_at	RLF		1507.3	1517.8	1087.2	1499.8	1797.8	1597.3	1454.2	1580.8	1919.8	1397.2	874.7	1750.8	1953.8	1651.3	1980.3	1936.4	2148.9	762.6
204234_s_at	ZNF195		2104.9	2360.4	1926.3	2166.4	1879.8	1521.3	2582.9	3066	2159.4	2374.9	938.7	1771.8	1938.3	2336.4	2227.3	2379.4	1679.3	1801.8
203819_s_at	IMP-3		3041	4313.2	2246.4	3031.5	1487.8	1092.2	4206.2	5155.3	3848.1	3729.6	2597.5	4147.7	2374.4	3067.5	3783.1	3062.6	2174.4	2094.8
203820_s_at	IMP-3		6165.6	8037.9	4869.4	6801.6	3052.6	2295.4	9163.5	9335	5651.4	6694.1	5949.1	8214.4	5686.8	6283.5	6836.5	4591.3	5668.5	6201.9
204269_at	PIM2		2181.4	1875.3	1475.3	1382.2	1627.8	1508.8	1524.3	1709.8	2051.8	1787.3	1966.4	922.2	1835.3	2644.4	2157.8	1490.3	1145.7	1908.8
204354_at	POT1		1393.2	1551.3	2232.9	1722.8	1842.3	1863.3	2315.9	2542.4	2217.9	2053.4	1071.7	3082.5	2781.9	1992.8	2199.3	2173.9	1691.8	3402.5
203458_at	SPR		6470.6	5312.4	5298.4	5013.3	6241.6	6397.2	5323.9	4303.7	3282.5	4209.7	8271	7420.2	4204.1	5089.8	6800.5	5709.5	5079.9	4876.7
204426_at	RNP24		7362.8	5579.4	3265.1	2929	5123.9	3993.2	3839.6	4674.2	3004.5	2375.9	4561.8	3268	3317.5	4791.3	7477.6	3221.6	3737.2	6066.9
203727_at	SKIV2L		3282.6	3711.1	3086.6	4740.8	3146.6	3267.6	4444.2	3425.5	4425.2	4895.8	4481.3	4853.8	2973.4	3822.6	3655.1	2867	2733.5	4155.1
203732_at	TRIP4		2960.5	2844	3708.2	3486.6	3274.6	3586.2	2852.5	3591.6	3993.2	3160	2041.4	3453.6	3675.5	3499.1	2968.9	3869.2	2938.5	3984.1
204387_x_at	MRP63		2756.5	2740	2621.5	1619.3	3464.1	1040.7	2871	2781.4	1562.3	1041.2	1998.9	2575.4	4448.2	3117	4281.1	1129.2	3338.6	2666.4
204383_at	DGCR14		1873.8	1977.3	1529.3	2105.4	1513.3	1731.8	1685.8	1331.2	1751.3	1097.7	1645.3	1940.8	1338.7	1459.2	1646.2	1542.8	819.6	1060.7
203781_at	MRPL33		8336.9	9333.6	9743.2	13038.2	8216.5	12515.3	9952.2	10069.1	9897.6	11372.5	12245.7	13768.8	10563.1	13139.7	8856.8	12389.2	15603.3	13205.9
204373_s_at	CAP350		1481.3	1797.3	1313.7	1269.2	1598.3	1811.8	1932.3	2288.9	1589.3	1548.8	729.6	1713.3	1535.7	1950.8	1885.8	1374.2	1388.2	1807.3
204209_at	---		2323.9	2548.9	3091.1	2819.5	1904.3	1796.8	1674.8	2137.3	2337.4	1736.3	1696.8	2346.4	2465.4	2217.4	2150.3	1181.2	1602.8	2978.4
203748_x_at	RBMS1		2656.5	2486.4	3048.5	3032.5	3369.1	5221.4	1920.3	2589.9	3364.6	4393.8	1905.3	4738.3	3003.4	2662.4	3015	3208.6	3807.7	3400
204350_s_at	CRSP9		2252.9	2583.9	1804.8	2226.9	1913.9	2051.9	2293.9	2586.4	2389.4	3367.1	2098.4	4562.3	2777.9	2883.5	2649.9	2984	3122.1	2971.4
204341_at	TRIM16		6345.6	3364.1	4422.3	4734.8	5928.6	7049.8	6777.6	6272	8188.9	12699.7	5149.9	6620.6	5776.9	5122.8	3331	4262.8	7097.3	8352.2
204332_s_at	AGA		2074.4	1051.2	2004.4	1354.2	1557.8	1395.8	1596.3	1709.8	2224.4	1471.8	1402.8	969.7	1866.8	2694.9	1667.3	1064.7	2543.4	1612.7
203765_at	GCA		824.6	1317.2	1073.7	1051.7	1433.3	1194.2	1572.3	1684.8	1962.3	1407.2	1555.8	2638.4	1917.3	1875.3	2016.3	829.2	1858.8	2352.8
204321_at	NEO1		3650.6	3027	1785.3	1849.3	3013.1	2351.4	2447.4	2329.4	1725.8	1534.3	3397.1	3381.6	2289.3	2660.4	3269.5	1939.4	2801	4028.6
203738_at	FLJ11193		4343.8	3162	4026.7	4775.3	3013.6	3473.6	3786.6	3929.6	4504.7	3290.1	3813.7	5054.8	3423.5	3392.6	3266.5	3844.7	3182.6	4924.7
204031_s_at	DKFZP564J157		44625.3	46303.8	26708.3	42633.7	46553.5	40849.9	30697.7	27357.4	37348.2	33530.8	49456.5	39149.6	27721.6	35484.9	31537.3	40463.3	36183.4	39868.8
203926_x_at	ATP5D		3428.6	3304.1	4221.3	2921	3703.7	2408.4	4075.7	3377	2276.9	3090	6415.2	1768.3	4475.2	4964.8	4311.7	1379.8	1605.8	2640.9
203932_at	HLA-DMB		1424.2	1588.8	1308.7	1293.7	1884.3	1869.3	1245.7	2072.3	1836.3	1583.3	1567.3	1205.2	2585.4	1843.8	1531.2	910.7	1018.7	2196.3
203933_at	Rab11-FIP3		1551.3	1714.3	1626.8	1806.3	1807.3	1734.8	1781.8	1579.8	2250.9	1761.8	2107.9	1374.7	2961.4	1132.2	797.6	1160.7	1440.3	1869.3
203935_at	ACVR1		3395.6	3740.6	3723.7	4192.7	2949.5	4010.7	4134.2	4332.7	4579.8	4123.2	3189.1	3563.6	3593.5	3393.1	5027.8	4508.8	4153.7	5820.8
203941_at	FLJ10871		2751.5	2086.4	1890.3	2416.4	2525	1554.3	2203.9	1660.3	1842.8	1568.8	2554.5	2161.9	3057.5	2481.9	2205.3	1153.7	1664.8	3039.4
204041_at	MAOB		4594.3	3928.2	6150.1	8726	2635.5	2937.5	1546.8	1719.3	5525.4	8796.5	181.5	3477.6	2528.4	2512.4	2864.4	3956.2	4530.3	1347.7
204212_at	PTE1		1529.8	1920.3	1702.8	2972	1203.2	1149.2	1337.2	1484.2	2206.9	1650.3	1461.8	2028.8	2591.4	2777.5	1990.3	3162.1	2824	2361.8
204032_at	BCAR3		2423.4	2470.4	4430.3	5457.4	1030.7	3339.6	2288.9	3693.6	6988.2	8222.9	1291.7	2979	4283.6	3834.1	5343.3	7373.8	3135.6	4544.7
204120_s_at	ADK		2419.9	2666	2707.5	2987.5	1495.8	1460.3	2095.4	2057.3	2361.9	788.6	1613.3	527.6	1918.8	2034.8	1741.3	1704.8	1424.8	1629.2
204027_s_at	METTL1		3554.6	3212.5	3647.2	3053	3068.1	2526.5	2690.5	3107	2866.5	2993	4051.7	2290.4	3570	3182	3488.5	3866.2	2781	3516.5
204022_at	WWP2		2825.5	2642.9	3411.6	1995.8	3118.1	2719.5	1815.3	1684.3	1264.2	2018.8	1851.3	2470.4	2520.9	2825.5	1058.2	1866.3	2223.4	2286.8
203947_at	CSTF3		5578	6500.1	8784.6	8549.9	7173.3	6309.1	7555.8	7343.2	7393.2	5434.4	4704.4	4808.8	5782.4	6119	4725.2	4523.3	4802.3	4087.6
203959_s_at	KIAA0478		1663.3	3046	2481.4	1999.3	2334.4	2596	1901.3	1866.8	842.1	1875.3	1748.8	2923.5	567.1	2090.3	608.6	2305.9	1959.8	1802.8
204000_at	GNB5		1601.8	1410.7	1677.8	1468.2	2577.5	2411.4	1313.7	1862.3	2008.8	1740.3	1782.8	1895.3	2412.9	1963.8	1314.2	1798.3	2756.5	1899.8
203978_at	NUBP1		2287.9	2611.9	3782.2	2319.9	2629.5	1896.3	1473.2	1925.3	2023.8	2259.4	1962.4	1864.3	2033.3	1546.8	2908.9	2743.5	2058.4	2262.8
203944_x_at	BTN2A1		2499.4	2312.4	2465.9	2662.9	2248.4	2334.9	2146.9	2507.4	2138.4	2181.4	2013.4	2161.4	2833.9	2356.9	2795.4	2102.9	1918.8	2245.8
203857_s_at	PDIR		6264.6	5437.9	5914.6	5752	6026.6	5594	6603.1	5897.9	4292.2	4543.3	5302	3568.6	6501.5	5209.4	5177.8	5222.4	5095.9	5463.8
203711_s_at	HIBCH		1211.2	750.1	1446.8	1176.7	1197.2	624.1	1720.8	1575.3	1347.7	1144.7	1241.2	1980.3	1820.3	1833.3	2355.4	1542.8	1679.3	2188.3
204207_s_at	RNGTT		3122.5	4490.3	3774.2	4050.7	3750.2	2403.9	4906.8	4198.7	4425.7	3777.1	2609	2723.5	3327	3060.5	2325.9	2459.9	1959.8	2700.4
203829_at	ELP4		3097	3533.1	2689.5	4155.2	4479.8	1646.8	2927	2745.4	2678.9	2542.9	5563.5	3285.6	4434.7	4056.2	4781.2	4343.8	5203.9	3984.1
204186_s_at	PPID		11238.5	5648	3744.7	5353.4	5956.6	4464.8	5322.4	5123.8	4441.7	3953.7	3500.1	2293.9	6453.5	5636.4	5590.8	5792.6	5416.5	3247
204181_s_at	ZNF297B		1691.8	1860.8	1528.3	2056.8	1870.3	1186.7	1721.8	1821.8	1566.3	1474.8	1672.3	1229.7	334	262	1427.7	1267.7	444.6	1765.3
204177_s_at	AB026190		1732.3	1928.3	1711.3	1657.3	1361.7	1252.2	1695.8	2375.4	2463.9	1966.8	1699.8	3163.5	2516.4	1705.3	3232.5	2142.9	1797.8	2494.4
203925_at	GCLM		12363.1	8917	13438.4	16067.2	8959.6	12278.2	11884	11986.4	21317	15978.7	9416.2	9739.1	11660.2	10809.8	10243.1	10613.4	12068.1	9231.3
203831_at	KIAA1002		2047.9	3410.6	4573.8	3254.5	3297.6	4974.9	3106	3432.5	2780.5	4339.7	3422.1	4031.2	2711.9	2437.9	2842.9	4347.3	3581.1	5488.8
203911_at	RAP1GA1		2100.9	3453.6	2833.5	3222.5	3233.6	3701.2	2822	2288.9	2614.9	1429.7	3034.6	2177.4	2076.8	2148.4	2476.9	1766.3	1050.2	3525.5
204165_at	WASF1		3921.7	2794	3026.5	3291.1	2884.5	3340.6	2592.4	3356.5	1926.3	1882.3	3554.1	2414.9	2271.8	2642.4	2990	2770.5	2644	2655.9
204160_s_at	ENPP4		1959.3	2369.9	2797.5	2132.9	2278.4	2189.4	1579.8	1781.8	1476.2	1147.7	464.6	2602.9	2063.8	2639.9	2193.8	1169.7	1432.8	2349.3
203875_at	SMARCA1		2199.4	2226.4	1378.2	1464.2	3773.7	7535.9	2140.4	1579.8	1106.2	2203.9	1842.8	7675.8	4565.7	4977.8	3195	3217.6	5775.5	4375.1
203893_at	TAF9		3533.6	3073.5	3850.7	4572.3	2505.5	2530	3490.1	3856.1	4407.7	3965.7	1947.4	3238.5	3090	3029	4699.2	6248.6	2522.9	4167.1
204131_s_at	---		5353.9	7528.3	9012.1	7832.8	5672.5	7942.4	5081.4	6094.5	8209.4	8120.4	6878.7	8552.4	6260.4	5467.4	7099.1	6037.6	5926.5	6076.4
204125_at	CIA30		2059.4	2113.4	3531.1	2606.4	1896.3	2005.4	2156.4	1965.8	2503.4	1731.8	2037.9	2450.4	1509.2	1839.8	1779.3	2921.5	2623	2825.9
204211_x_at	PRKR		1507.3	1919.3	875.7	2198.9	2772	2548.5	2700	3250.5	3069	2394.9	2057.4	3181.5	3463	3364.6	3763.6	3549.6	3780.7	2547.4
204173_at	MLC1SA		6881.2	3968.7	4192.7	3778.1	5162.9	6021.1	4456.2	4625.7	4331.2	3882.7	4918.9	8485.4	4569.7	5300.9	4674.7	5262	8497.5	6120.4
203575_at	CSNK2A2		4249.7	4005.2	3084.6	3760.1	3503.1	3749.7	2179.4	3781.6	3787.6	3870.7	2608	4334.7	4054.6	3163	3835.1	3495.1	3749.7	3535.5
203719_at	ERCC1		2166.4	2525.9	2464.9	4917.3	2433.9	3076.1	4332.7	3277.5	4736.8	6177.6	2832	5810.5	3277	2473.9	2856.9	7173.3	5033.4	3770
203536_s_at	CIAO1		3253.1	2410.4	2235.4	2716.5	2768.5	2706	3261.5	2397.4	2765	3239.1	3866.7	2339.4	2073.3	2092.3	2526.9	6262.1	4633.8	1687.2
203538_at	CAMLG		4000.7	4991.3	4426.3	4921.3	4466.3	6176.6	4409.7	4505.2	3812.1	4972.4	2978.5	4123.7	4532.2	3462.1	4851.2	6411.2	5297.4	4258.1
203552_at	MAP4K5		1642.8	1946.3	1626.3	2072.8	1573.3	1721.3	1752.8	1543.7	1218.2	994.2	433.1	1056.7	2064.8	2418.9	2093.8	1138.7	1389.7	2070.3
204968_at	APOM		1640.3	1572.8	1317.2	1113.7	1456.8	2085.4	1013.2	1086.7	1157.2	1476.3	2266.9	2125.9	1642.2	1974.3	2038.3	1413.3	1065.2	2813.4
203566_s_at	AGL		3913.7	4533.3	3950.7	4195.2	4570.3	4421.8	5384.9	5307.8	4236.2	4584.3	2050.9	5615.9	3588.5	3212	4126.6	2416.4	3324.6	5754.3
203530_s_at	STX4A		1666.8	2004.3	1949.3	2638.9	2195.9	2043.9	2028.8	2730.4	4103.7	3187	2515	3222	1712.8	2477.4	1911.8	4077.2	4121.2	3638.5
203572_s_at	TAF6		4672.3	5418.4	4995.9	5075.4	6268.1	7136.3	5678	4703.7	4632.3	4502.8	6295.1	6085	5468.8	6849.6	6723	7537.9	6426.6	6838
205010_at	FLJ10613		3378.6	2082.4	1215.7	1849.3	2753.5	2382.9	3718.1	3207.5	4580.8	3819.2	4315.8	2672.4	1909.8	3586.6	3020	2118.9	2559.5	1966.8
204893_s_at	MADHIP		1473.3	1578.8	1484.8	1847.8	1269.7	2255.9	1692.8	1909.3	2270.9	2012.3	1380.8	2200.9	1949.3	1409.2	1184.2	2113.9	1659.8	2429.4
204892_x_at	EEF1A1		121395	110231	146963	107549	144094	175375	131909	132153	143674	162414	138650	183547	154697	184916	149441	131226	111596	170656
204868_at	ICT1		8324.4	8577.4	8567	8571.4	8507.1	7139.3	7223.2	5954.4	8014.3	7707.8	8130	4808.3	7964.2	7466.7	8799.3	13549	7541.8	7491.6
204856_at	B3GNT3		1293.7	1607.8	2038.9	2323.4	1605.3	1665.3	1934.8	2091.3	1977.3	1762.3	1323.7	1755.3	1965.8	1357.2	1166.2	842.2	977.2	740.6
204853_at	ORC2L		3035.5	3533.6	3732.2	4292.2	2577.5	3099.6	2905	3419.5	5238.4	4182.7	3407.1	2146.9	4104.6	4076.7	4076.6	3534.6	2030.9	3957.1
204847_at	ZNF-U69274		3090	3384.1	3816.7	4375.7	2462	3048.1	3003	3012.5	2894	2784.5	1435.8	2325.4	2457.9	3298	3185	1143.7	1476.3	2513.4
204927_at	C11orf13		2188.9	2783.5	3418.6	4222.7	2559.5	4028.2	2839	1840.3	2411.9	3001.5	3941.2	6102	2984.4	2700.4	1481.2	2904	2631	3930.6
205094_at	PEX12		2757.5	2116.9	2314.4	2325.9	1334.2	1831.3	1813.3	2029.3	1828.8	1399.2	1769.8	2266.9	1560.7	2099.3	2562.4	1915.3	3207.6	2936.4
205173_x_at	CD58		6469.6	7168.2	8837.6	8075.9	3768.7	3969.2	7365.2	8802.4	11856.5	11406.5	3182.1	4930.3	5900.4	6337	11417.2	8373.5	4631.8	4652.7
203467_at	PMM1		1509.8	2204.9	2108.4	2737	2146.4	1533.3	799.6	746.6	780.1	677.1	2270.9	4876.3	2218.3	2483.4	2275.8	1291.7	992.7	1983.8
203476_at	TPBG		7049.2	9510.6	9045.1	8046.4	17533.7	17990.8	7286.2	9236	13288.7	12340.1	5439	13500.8	6839.5	7283.7	9422.9	8699.1	8778	6498.9
205142_x_at	ABCD1		1694.8	2737.5	2334.9	1742.8	2148.4	2164.4	2026.3	2198.4	1932.3	3570.1	2848	4345.2	2097.3	2616.4	2238.8	1883.3	2666	1672.7
203480_s_at	HSHIN1		3420.6	4145.7	4618.8	5268.4	3371.6	3639.7	3436.6	4182.7	5640.4	3916.7	2207.9	2921.5	4729.2	4850.8	5634.9	4572.3	3349.6	5404.3
205134_s_at	NUFIP1		1958.8	2022.8	1320.2	1696.3	2021.4	2156.9	1498.8	1392.2	1574.3	1267.2	1574.8	1111.7	1023.2	1400.7	2202.3	2080.9	1549.3	1745.8
203531_at	CUL5		4333.3	5120.9	6223.1	5410.4	4903.9	5798.6	6646.1	6335.5	6547.1	5718.5	1635.3	7171.7	4726.2	5547.9	5306.8	4797.9	3920.2	7363.6
203500_at	GCDH		1285.2	1835.8	1705.8	2189.4	1442.8	1816.3	2500.9	1890.3	1996.3	1857.3	2907	1612.3	1879.8	1385.2	1299.2	2507	1252.7	1640.2
203599_s_at	WBP4		2261.4	2473.9	2527	2868.5	3103.6	3250.1	2276.9	2387.9	2584.4	2504.9	1145.7	2239.9	2341.3	2753.5	2464.9	3098.6	2753.5	4550.7
205074_at	SLC22A5		1781.3	2805.5	2036.4	2815.5	2258.9	2633.5	2185.4	3256	2907	3786.2	2672	2864.5	3146.5	3468.1	3577.5	2869	3442.1	3531
205047_s_at	ASNS		22074.3	16851.3	44491.9	21316.6	12884.9	21174.9	26160.4	35864.7	37310.7	41808.7	9861.8	992.2	14303.1	11379.9	48955.4	58857.2	14514.1	31691.6
205020_s_at	ARL4		2357.9	2727.5	3535.1	3459.6	3107.6	2678.5	3622.1	4131.7	3574.6	3507.6	2550	4386.7	458.1	1218.2	2756.4	3934.7	2380.4	1265.7
205018_s_at	MBNL2		1880.3	1582.3	1954.8	1392.7	2469	3619.2	2486.4	3466.6	2102.3	2663	396.6	1496.8	1239.7	1187.7	1252.7	755.6	174	1989.8
205016_at	TGFA		7884.4	6774.1	9398.7	11392.9	4564.3	5613	6694.1	6105	13985.8	11988.1	5210.9	6116.5	6036.4	5534.4	8309.8	8328.5	6559.2	8112.7
205012_s_at	HAGH		2421.9	2467.9	3673.2	3642.6	2651	2110.9	2424.4	1856.3	2901	1649.3	3336.1	1908.8	3297.5	3274	2499.9	2369.9	2588.5	3444.5
205133_s_at	HSPE1		27520.3	21639.7	31151.6	25958.4	33264.6	24551	28236.7	22588.1	16725.8	19974.4	20697.8	7876.3	24304.1	25805.3	32693.9	26801.9	24213.8	22208.2
204528_s_at	NAP1L1		6522.6	9606.6	8569.5	8489.4	9566.3	12117.2	11807.5	13572.7	12028.5	10955.9	9551.7	8219.9	11058.6	5907.5	9051.4	11889.7	8924.1	7475.6
204649_at	TROAP		3003.5	2946.5	2423.4	2322.9	6126.6	1417.8	3456.6	1875.3	2680.9	2848	3535.1	1500.8	3436.5	3580.6	2691.4	2149.4	3045	458.1
204640_s_at	SPOP		7463.8	6165.5	4445.3	6557.6	6343.7	5797.6	6954.2	7906.3	5740.4	6097	7145.3	7729.8	9035.8	8916.5	8473.3	7603.4	7202.3	7652.1
204618_s_at	GABPB2		1892.3	1856.8	1813.8	1366.7	2340.9	2222.4	1980.3	1920.3	2324.4	1967.8	1611.3	1691.3	1998.3	1416.7	2572.9	1682.8	1625.3	1221.2
204615_x_at	IDI1		9440.1	5975.5	6904.7	9416.6	9559.8	5330	10773.3	7097.1	4081.2	5911.5	6220.1	5614.4	9357.4	10974.8	4362.2	3158.1	8093.4	1650.2
204608_at	ASL		3208.1	3752.6	4462.3	6884.2	2867.5	3921.2	4569.8	3121.5	3235.5	3541.6	5114.4	5622.9	3652.5	2901	3653.1	4911.9	3258.1	4687.2
203654_s_at	COIL		4817.8	3114.5	2942.5	3135	2813	2168.4	1885.8	2737.4	3022	1917.3	2874	2228.4	2970.9	2236.9	3893.6	3418.1	3085	3244
204837_at	MTMR9		2069.9	1272.2	2083.9	1688.8	1441.3	1233.7	1534.3	1742.8	2470.4	1755.8	1678.3	1635.3	2060.3	1167.2	2112.8	1176.7	1150.2	2238.8
203672_x_at	TPMT		1608.8	1891.3	2394.4	2692	2087.9	1851.8	3404.6	3057.5	2084.3	2901.5	3077.6	2824.5	2301.8	2513.9	2478.9	3059.1	2545.9	2555.9
204658_at	TRA2A		8490.5	3783.6	4098.2	2951.5	4360.8	2360.9	5374.4	5629.4	4142.2	4387.3	4625.8	3803.1	7063.6	6745.6	5906.4	2281.9	3821.2	4670.7
204524_at	PDPK1		1736.3	2021.3	1495.8	1538.3	2509.5	2408.9	1215.2	1511.7	1315.2	1661.3	1533.8	1175.7	2341.8	1488.7	2029.8	1500.8	1291.2	2066.3
204510_at	CDC7		2666	2644.9	2223.9	2060.8	2611	1345.2	2620.4	2539.9	1756.8	1095.7	2051.9	1604.3	2901.4	2472.9	2037.8	1802.3	1600.3	1325.7
204500_s_at	AGTPBP1		1506.3	2444.4	2431.9	2891.5	1990.9	3999.2	1854.8	2453.4	1976.8	1706.3	1145.7	1677.3	1360.7	1770.3	4074.6	3157.6	3144.6	6772.5
204495_s_at	DKFZP434H132		1975.8	2091.9	1887.8	1750.8	2021.4	1310.7	1738.8	1374.7	1850.8	1391.7	2982.5	2176.4	1698.3	1435.7	1971.8	1297.7	1453.3	1675.7
203704_s_at	RREB1		3309.1	4046.2	5043.4	4365.2	2790.5	3043.1	2996.5	3767.6	3614.6	3288.6	4199.8	4205.2	3690	3261	3751.6	4813.9	3974.2	3544.5
204485_s_at	TOM1L1		3851.2	3792.1	4601.8	4462.8	4016.7	5317	4724.8	6368	5335.9	5091.4	2830	6098	3355.5	3445.6	4207.1	4571.8	4257.3	3821.1
203658_at	SLC25A20		2632.5	2589.4	2859	2970.5	2657.5	2321.4	2365.9	2089.3	1687.3	1760.8	2389.4	3463.1	1981.3	2290.9	2412.9	2457.9	2359.9	2745.9
203625_x_at	SKP2		5988	4842.8	3162.6	4325.7	5853.1	2580	3946.7	3690.1	2558.9	2213.9	7748.9	4424.2	3408	5440.9	3054.5	2618	4654.3	1504.7
207483_s_at	TIP120A		6049.1	4819.3	4297.3	4213.7	4027.2	3423.1	4998.8	3977.6	3578.1	3505.6	4194.3	4803.3	5362.8	5864	5178.3	4948.9	4794.3	4793.2
204826_at	CCNF		2174.4	3607.6	1347.7	2134.9	3846.7	1217.2	2087.4	2469.4	1930.8	1831.8	4188.8	1217.7	2318.8	1738.3	1532.2	1432.3	1486.8	1021.1
204778_x_at	HOXB7		1241.2	2185.4	1374.7	1529.8	2759	1887.8	1175.2	1225.2	1553.3	879.2	2308.4	2327.9	2397.9	1370.2	1856.8	1498.3	1995.4	1586.2
204771_s_at	TTF1		1436.2	1732.3	1524.8	1441.7	2333.4	1843.8	1701.8	2411.4	1813.8	1567.3	1585.3	1865.3	2607.4	1914.8	2710.4	2288.9	2383.4	1989.8
204769_s_at	TAP2		2821.5	1800.3	1362.7	2415.4	2606	3278.6	904.7	1294.2	1894.3	1667.8	1366.2	1676.8	2104.3	1224.2	1741.3	1701.8	1388.7	1708.2
204744_s_at	IARS		33036.7	29805	51188.1	31130.2	30172.5	37141.3	34565.3	43629.9	41945.4	41303.6	27778.5	8516.9	20496	19339.7	48695.9	38808	17432.6	33029.3
204656_at	SHB		1201.7	1984.8	2215.4	1870.8	1101.7	811.1	1174.2	1399.2	2072.8	2119.4	595.6	679.1	1770.8	2495.9	2842.9	1666.8	1903.8	1765.8
204717_s_at	SLC29A2		1498.3	1724.8	1498.3	2461.9	1530.3	2863.5	2449.9	1628.8	1389.2	2237.4	4272.3	1613.3	1909.3	1913.3	2796.9	1164.7	1384.2	2204.3
204657_s_at	SHB		2764.5	3536.1	3294.1	3206.5	2402.9	2523	2172.4	2776.9	3663.1	3293.1	1395.8	1635.3	3010.4	2846	1747.3	2173.4	1939.3	1435.2
203633_at	CPT1A		4912.9	5060.4	8749.6	7116.7	8703.1	6044.1	7004.7	5412.4	8596.9	7529.3	8904.1	6090.5	7624.6	5978	7580.6	4963.4	6680.2	3491.5
204700_x_at	MGC29875		2585.4	2167.4	2900.5	2464.4	2000.9	3215.6	2348.4	2174.8	2690.4	2652	2199.9	1266.2	1675.7	2408.4	2732.4	2163.9	1740.3	2010.8
204699_s_at	MGC29875		1880.3	1651.3	1714.3	2181.4	1625.3	2065.9	1723.8	1528.2	2081.8	1611.3	1796.3	1140.7	2048.8	1826.3	2174.8	1265.7	1326.7	2496.4
204691_x_at	PLA2G6		2042.9	2354.4	2832	2349.4	2016.4	2756	1823.8	2617.4	2700.4	1929.8	3032.1	2888	2296.8	1983.3	1824.3	1724.8	1558.8	3050.4
204676_at	DKFZP564K2062		2554.4	1657.8	2072.9	1777.3	2095.4	1467.8	1970.8	2336.9	1942.3	2057.4	3749.7	2222.4	2014.8	2739.5	2878.4	2816	2816	2314.3
203640_at	MBNL2		4957.9	5922	6488.7	5247.9	6041.1	12070.2	6784.1	8499.4	7897.8	7395.8	528.6	2907.5	3594	4078.7	5726.4	2641.5	2670.5	8027.2
204832_s_at	BMPR1A		2437.9	2923	1498.8	2377.4	1576.8	4544.8	2707	2235.4	2555.4	2539.9	1939.4	3918.7	2597.4	2558.9	2085.3	1501.3	1964.8	2181.3
203622_s_at	LOC56902		10795.9	9613.1	11870.1	10928.8	9025.7	10176.8	8834	8408.3	9851.1	8364.4	7866.9	2441.9	7908.2	8601.4	10097.5	9195.2	7517.8	5623.3
202629_at	APPBP2		3212.6	3760.1	2631.5	3652.1	3866.2	4210.3	3021	3173	2631.4	3245.6	2143.4	4048.7	3471	3263.5	3232	4505.3	3468.1	4231.1
202551_s_at	CRIM1		1178.2	1355.2	898.2	1191.7	1161.2	2150.9	2234.4	2152.3	2667.9	2813	1162.2	1014.2	1753.8	2346.4	2397.9	2056.4	3876.7	2638.9
209088_s_at	UBN1		1053.7	2149.9	1206.7	1063.7	1197.7	976.2	1558.3	1684.3	2320.9	1415.2	1875.8	1871.3	1617.7	1326.7	1595.7	1785.8	584.6	1112.7
209078_s_at	TXN2		5334.9	4815.8	2609.5	5368.9	5282	2696.5	3494.1	3085.5	3002.5	2835	4372.8	3679.6	3454.5	3227.5	3118.5	2938	2632.5	4753.2
202615_at	---		4203.2	3540.1	6677.2	4364.7	6189.1	7433.9	4993.3	4493.2	3969.2	6211.6	2755.5	5919.5	6979	7303.7	5653.9	4409.8	6142.1	6299.4
209068_at	HNRPDL		2742	3323.6	2137.4	2026.8	2394.4	1763.8	2490.4	3484.6	2399.9	2016.3	1776.8	3225	2907.9	2942.5	3225	2206.9	2436.9	1798.8
209058_at	EDF1		10683.4	8013.4	7630.9	9542.1	9344.7	7713.4	9298.6	8695.4	9834.1	10074.7	9083.7	8534.9	7580.6	6973.7	7923.2	10775	12428.2	7176
202604_x_at	ADAM10		1654.8	1785.3	1492.8	1447.7	2272.4	1378.8	1890.8	1613.8	1817.8	1864.8	1214.7	2856.5	1173.2	1331.7	1041.7	1029.7	1236.7	2515.9
209056_s_at	CDC5L		2653	2890.5	2609.5	2488.4	3381.6	3057.6	2920	2591.9	2775	2632.5	1939.9	2441.9	3880.1	3034	2838.9	3318.6	2778	2434.4
209100_at	IFRD2		7578.3	7613.3	8692.6	7323.2	5855.6	5765	10482.8	9147	8901.5	10875.4	10353.9	4455.7	6683	4935.8	6587	10187.8	5815	7160.5
202634_at	POLR2K		2692	2986	3935.7	2934	2877	2619.5	2017.3	2179.8	2356.4	1795.8	2752.5	2413.9	3250	2234.4	2892.4	2628	2848	2697.9
209042_s_at	UBE2G2		4505.8	2828	1583.8	2507.9	3744.7	3141.1	3199	2401.4	2102.8	3723.6	3742.2	1503.3	2864.9	3079	2737.9	3181.6	3658.1	1682.2
209039_x_at	EHD1		3157	3635.1	3212.6	4672.8	2652	3322.6	4014.2	3055	4408.7	4281.7	4411.8	4136.7	3076	4429.2	3085	3556.1	3509.6	2659.4
209028_s_at	SSH3BP1		960.2	1513.8	1330.2	1492.8	1379.3	1702.8	2019.3	1841.8	1678.8	1812.3	1409.3	2929	1777.8	1641.8	2401.9	1591.3	1281.2	1904.3
209025_s_at	SYNCRIP		9398.6	8373.9	6658.7	10328.2	9863.8	4992.9	6447.6	8057.3	8256.9	6744.7	5677	4329.7	7535.6	8677.4	9568.9	10092.3	10204.8	4253.6
209024_s_at	SYNCRIP		15386.7	9508.6	6538.7	10801.8	8284.5	3263.6	11334.4	11169.3	12157.5	9179.6	7119.8	4487.3	13126	11586.4	11300.2	11939.2	9268.1	6495.4
209057_x_at	CDC5L		3243.1	2416.9	2657	2748	2806.5	2383.4	2197.9	2150.3	4285.7	2118.4	2181.4	2194.4	1607.7	1624.3	2197.3	2053.4	2192.9	1644.2
202578_s_at	FLJ11126		3196.6	2052.3	1422.8	2277.4	2309.9	1219.2	2262.9	1539.2	2049.8	1727.3	2075.4	1517.3	1893.3	1875.8	1412.2	1549.3	1388.7	2102.3
203120_at	TP53BP2		2838.5	2698	1474.8	1869.3	1923.4	2235.9	1524.3	1991.3	2635.4	1559.3	1741.3	2133.4	2353.9	2018.3	2549.9	2032.4	1971.3	4010.6
209155_s_at	NT5C2		5751	4238.7	4678.8	4664.8	4969.4	5832.6	4400.7	6244	5148.8	4924.8	4660.8	4737.3	3503.5	3284.5	3622	2889	6934.7	8393.7
202559_x_at	DKFZP547E1010		8956.1	6924.7	7624.9	4997.3	5935.1	6186.1	4415.2	6356	7835.8	6278.1	7221.8	6248.5	5387.3	5271.4	4432.7	5063.9	2868.5	5589.3
209148_at	RXRB		2709	2384.4	2046.4	2044.3	1884.8	2202.9	2100.9	1956.8	2239.4	2372.4	2523	3179.5	2458.4	1805.3	2347.4	2468.4	2116.9	2994.4
202565_s_at	SVIL		2649	2776	3049	3601.1	2078.9	2904.5	3049.5	3790.1	2678.4	2860.5	2116.4	2111.9	2391.4	2264.9	2881.9	2896.5	3071	5345.8
209136_s_at	USP10		4068.2	1633.8	1713.3	2026.3	2683.5	997.7	2313.9	3202.5	2364.9	2211.9	2233.9	2080.8	2143.3	2739	1992.3	1312.2	1073.2	2094.3
209095_at	DLD		11743.5	14882.5	17068.5	13895.3	11729.6	11975.2	11938.5	11774.9	11839.5	11671.5	10663.9	11388.9	13063.9	13952.8	12507.9	10238.4	12092.6	13354.9
209134_s_at	RPS6		79264.3	92879.2	100110	77028.5	92872.5	122323	90150.6	91936.2	96865.5	98323.4	110086	106561	94413	99037.9	99052	94596.2	73339.4	108576
209014_at	MAGED1		9139.1	8039.9	10242.8	8243.9	8116.5	5642	6327.6	5198.3	6896.1	7263.2	6822.2	12601.1	8575.3	7017.7	8304.3	7071.8	12265.7	8095.2
202584_at	NFX1		1589.3	1427.2	1426.8	1551.3	1331.2	1096.7	1643.8	1648.8	1949.8	1789.8	2462.9	2026.3	1374.2	1623.3	1942.3	2262.4	1225.7	2064.3
209120_at	NR2F2		7408.8	7204.7	8358	8997.5	3816.7	4670.8	4775.3	5435.4	7467.7	4466.8	8202	6237	6594	6917.1	5479.8	6307.1	3953.2	3444
202590_s_at	PDK2		1578.3	2260.4	1836.8	1714.8	1956.9	1606.3	1234.2	1174.7	924.7	1038.7	1639.3	2784.5	2759.4	2807	2146.8	778.6	1308.2	2157.8
202595_s_at	LEPROTL1		3516.1	3904.2	3667.2	4853.8	2945	2688	3251.5	2928	3648.1	3176.5	3721.7	2931	3233	3289	2909.4	2969.5	3037	2096.3
202596_at	ENSA		17200.5	13748.3	13512.4	17003.9	15115.8	6284.6	21201.6	15736.5	9747.6	12612.7	22545.1	16674.3	12016.3	12049.5	10017	10343.9	17362.6	9283.4
202598_at	S100A13		6906.7	7221.2	11901.6	10775.3	6204.1	5719	7322.7	8085.3	9758.6	9326.1	8983.1	10143.7	8051.2	7720.3	6978.6	13273.4	9693.2	6220.4
202571_s_at	DAP4		1336.2	1758.3	2072.4	1556.8	1102.7	1100.7	1236.2	1802.3	3779.1	2079.4	1418.3	2512.4	2261.8	1750.3	2287.3	955.2	1055.2	2218.8
208886_at	H1F0		20425.6	17383.4	19686	17016.9	12852.4	16563	21792.7	24840	20625.4	22744.4	20880.8	17685	15834.4	20940	25970.4	16348	20893.7	20203.9
208913_at	GGA2		2195.4	1954.8	1057.2	1840.8	1734.3	2483	1696.3	1895.8	1690.3	1391.2	2908.5	1314.2	1544.2	1571.3	1424.7	1361.2	2213.4	1678.2
208912_s_at	CNP		6384.6	6272.1	4572.3	4436.7	6954.3	6405.2	3969.2	2927	3533.6	3208.1	4086.2	8014.8	7251.1	7870.3	4946.7	4367.3	6933.7	5837.3
208911_s_at	PDHB		4639.3	4751.3	4238.8	4425.2	5148.9	3410.1	4771.8	3924.6	4516.7	4788.3	5678	4791.8	3755.1	3966.7	4335.2	4805.4	6314.1	4218.1
208907_s_at	MRPS18B		7696.3	2046.3	1753.3	1810.3	1828.3	1375.2	3291.1	3053.5	2478.4	2199.4	3059.6	2603.9	3548	3614.1	4120.6	3456.1	2700.5	4135.6
208905_at	CYCS		38299.7	49651.9	49653.9	49026.2	43486	44066	54716.2	50211	53865.9	51622.4	35881	35788	48110.7	66441.5	59418	52562	37533.1	50614.4
208901_s_at	TOP1		15594.2	19394.3	17427.1	17444.4	14523.7	10449.9	22972.9	24588.9	20405.9	22448.4	12756.3	10986.8	17472.6	14096.3	17612.2	18003.3	11097.5	8653.8
209018_s_at	PINK1		2880.5	3118	3964.7	3837.1	2608.5	1957.4	1973.8	2151.3	2592.9	3855.2	2443.9	3672.1	4281.6	4279.2	5397.8	3348.6	3043	5873.4
208895_s_at	DDX18		9651.2	9294.6	10223.8	9240.1	10247.9	10044.8	10496.8	10136.6	9637.1	8022.4	6151.1	5423.4	9344.9	7497.2	11224.2	8251	6429.1	8052.7
202716_at	PTPN1		2651	3813.6	2159.9	2977	3075.1	2786.5	2444.9	2752.9	3352.6	2657.5	2573.5	2410.9	3375.5	2922.5	3890.1	4106.2	4685.3	3159.5
202739_s_at	PHKB		2084.9	2160.4	2026.4	2274.4	1609.3	1761.3	2172.4	2248.9	2403.4	1519.3	2996.5	2771.5	1857.8	2155.4	2398.4	1934.4	2128.9	3153.5
208881_x_at	IDI1		11686.5	6231.1	7278.3	8952	9248.7	5310	11053.4	8681.9	4665.8	6383.6	6276.1	7314.7	9866.5	10696.8	3861.1	2950.5	9467.7	2556.4
202745_at	USP8		2125.9	2303.9	2059.9	2481.9	2122.4	2235.4	3460.6	2962	2972.5	2568.9	914.7	2706.5	2041.8	2063.3	2994.5	2143.9	1833.3	2902.4
208874_x_at	PPP2R4		5364.4	4279.2	4561.3	4620.8	8091.5	5987.1	4638.3	3532.6	3950.2	4739.8	5851.1	5570.4	7425.6	7442.7	6585.5	2811	2895	5949.9
202749_at	WRB		6323.6	4973.3	5769	7617.8	5237	6128.1	4815.3	5756.9	4397.2	3738.1	5691.5	5725.5	3886.1	4643.8	5918.4	7203.3	7317.3	8311.2
208872_s_at	DP1		8497.5	7533.3	9792.7	9651.6	7062.8	6467.7	7410.2	6815.6	8500.4	10258.8	6675.2	7115.2	8382.7	7765.3	10825.6	15502.8	9391.2	6282.9
208900_s_at	TOP1		1827.3	2544.4	1241.2	1576.3	1403.3	862.2	1857.3	2429.4	1797.3	1661.8	878.7	782.1	1133.2	749.1	1306.7	1268.7	700.1	174.5
208990_s_at	HNRPH3		4774.3	4816.3	4845.9	3944.7	4262.3	4759.9	4205.7	4828.8	4501.7	4284.2	2843.5	5187.4	4734.2	5006.8	5344.3	4471.8	3734.7	4735.2
202544_at	GMFB		6227.6	7897.3	7720.9	7869.8	8503.6	7741.4	6573.6	6352.5	7422.2	6647.1	2184.9	8184.4	6221.9	6414.1	7541.1	5337.5	4348.3	9410.4
209009_at	ESD		12022.6	15627.6	16325.9	15622.1	14477.7	14478.1	14266.4	12235.4	13548.2	14866.6	14665.2	13273.2	13254.5	14318.9	16995.1	20253.2	13784.4	21906.2
209007_s_at	DJ465N24.2.1		2374.9	3846.1	5694	4050.7	4531.8	6435.2	4479.3	5335.9	3521.6	3878.7	2572	7871.3	6332.9	10501.2	7020.1	3836.7	5797.5	8437.7
202654_x_at	AXOT		2547.4	3493.1	1930.3	3319.1	3109.6	2142.9	3456.1	3170	3247	3006.5	1840.3	3306.6	3547.5	3468.6	4161.6	2901	2187.4	4029.1
202655_at	ARMET		16420.4	17006.4	11912.1	12290.6	16025.4	12779.3	15996.2	16386.6	6915.6	8194.9	11401.6	4213.7	10056	10666.3	23728.1	12445.3	16364.9	10469.5
209001_s_at	DKFZP566D193		10731.9	11207.4	13023.3	12900.2	10274.4	13025.9	14132.4	13477.1	15724.6	11973.6	11529.1	14437.9	11819.8	11232.4	12455.4	11529.6	12071.6	15927.8
208921_s_at	SRI		12417.7	13021.2	12546.2	13072.7	14959.7	14942.7	13681.3	14214.8	13232.7	16084.8	19115.5	23279.9	12365.8	11884.5	14388.7	23877.3	16513.4	10667.6
208994_s_at	PPIG		2225.9	2606.9	1980.4	1657.8	2297.4	1506.3	2377.9	3722.6	2878	1816.3	2145.9	3446.6	3126.5	2802	2581.9	2443.9	1754.8	1849.8
202717_s_at	CDC16		4450.3	5982.5	5922.6	6870.2	4384.8	6633.2	4259.7	4656.7	4988.3	6016	4415.3	4281.7	4853.7	4495.2	6283	8165	5528	7810.6
202679_at	NPC1		4589.3	3638.6	5210.9	6033.5	4122.8	5719.5	5433.4	4291.7	4338.2	6773.7	2084.4	1989.8	5529.8	6382.1	7020.1	7952.9	7448.3	4575.2
202689_at	HUMAGCGB		5688	2948.5	3388.1	4963.8	3351.1	3667.2	3589.1	4776.3	4517.7	5791.5	4194.3	3777.1	4589.2	3813.1	4613.2	3825.7	3944.2	4460.6
202712_s_at	CKMT1		2081.9	2418.9	2538.5	2995	3073.6	2500	1489.8	1994.8	2633.9	2770.5	2468.4	3074	1605.2	2069.3	2528.9	1929.9	1550.8	2122.3
208940_at	SEPHS1		908.7	1399.7	426.1	1232.2	2148.9	1247.2	1758.8	1413.7	811.1	802.1	2074.4	1471.2	1513.2	1555.8	1984.8	1572.3	2308.9	832.1
208939_at	SEPHS1		4150.2	3136	3310.1	2944.5	4384.8	3579.2	3633.6	3295.5	3053.5	2470.9	4752.4	2528.9	4025.6	3689.1	3206.5	1832.8	2619.5	2909.4
202713_s_at	KIAA0391		3448.6	3389.6	3882.2	3555.6	3823.7	2981	3408.6	3249	3168	3359.1	5009.4	3795.6	4448.7	3111	3471.5	5260	4516.8	3651.5
202651_at	KIAA0205		3673.1	2722	3032.5	2871.5	2912	2822	3052.5	3141.5	2086.8	2173.4	778.6	1509.8	3314	3025.5	4244.6	3791.2	2958.5	4016.1
202667_s_at	SLC39A7		2098.9	3084	1390.2	1514.3	2457	1322.7	1396.7	1471.2	1646.8	940.7	1536.8	1608.8	2443.9	1256.2	2513.9	1430.3	1607.8	971.6
202412_s_at	USP1		1627.3	1668.8	764.6	879.1	1428.8	936.7	2412.9	2448.9	1866.8	1419.7	1022.2	1424.7	1828.3	1968.3	3107	1887.8	1780.8	1601.2
209157_at	DNAJA2		7886.9	7167.2	6653.7	7952.8	6454.2	7087.3	5480.9	5535.4	6531.6	6633.1	5865.1	4808.8	7323.1	5302.4	8105.7	8027	6412.1	5307.3
209471_s_at	FNTA		3205.6	4342.7	3911.2	4249.7	4079.7	4492.3	3790.1	4069.1	4085.2	4286.2	2802.5	3338.1	4142.1	5784	3852.6	4239.8	2747	3176.5
202387_at	BAG1		2257.4	2289.4	2433.9	2705.5	2371.4	2240.9	1934.3	1907.3	2433.4	2286.4	2175.4	2112.4	2576.4	2252.9	2859.4	1547.3	2058.4	3318.5
202388_at	RGS2		1593.3	1904.8	1578.3	1634.3	5771.6	3285.6	4420.7	3303	1228.2	1625.8	3275.6	2299.4	690.1	333.1	677.6	38.5	56	649.1
202392_s_at	PISD		2444.9	1832.3	1931.8	2028.8	2544	2263.9	1924.8	1442.2	902.6	1614.8	1536.3	1401.7	359.6	1816.3	1460.7	1456.3	1022.7	466.6
202402_s_at	CARS		4635.8	3863.2	4689.3	4239.7	2907.5	2679.5	2827	3201.5	3692.6	3653.6	1712.8	1519.3	2238.3	2369.4	3692.1	4307.3	2225.9	4162.6
209476_at	TXNDC		13570.9	13297.2	13765	12149	13889.5	11589.1	9643.1	8289.8	8885.5	11229.4	5307.5	11434.9	12002.8	14329.9	15016.3	7475.4	11239	12269.3
202409_at	---		1668.3	2062.3	1357.2	1927.3	1810.3	2113.4	1107.7	1435.7	994.7	1137.7	563.1	1247.7	2508.4	1995.8	1718.8	1634.8	2369.9	1850.8
202384_s_at	TCOF1		2091.9	1889.3	1824.8	1449.2	2080.9	910.2	2142.4	1617.3	1607.3	1514.8	1842.8	567.6	3030	2798.5	2381.4	1553.8	1030.2	2500.4
209433_s_at	PPAT		3625.6	3852.7	2467.9	3026.5	3272.1	2274.9	4711.3	4373.2	3906.1	3969.7	2912	2024.3	4712.7	3890.6	5857.9	4125.2	2443.4	4933.7
209430_at	BTAF1		2095.4	3019	2633	3411.1	2441.4	1898.3	3069.5	3235	2802.5	2500.9	1912.8	2332.9	2318.8	2550.9	3439	1917.3	1877.8	2558.4
209429_x_at	EIF2B4		6916.2	5168.9	5136.4	4908.3	4078.2	4321.8	5223.9	5176.8	6546.6	6795.2	5786.1	5122.9	5393.3	4452.7	4920.7	7371.3	6240.6	5797.3
209428_s_at	ZFPL1		1874.3	2250.9	1638.8	2032.8	1924.4	2788.5	2834	2654.9	2373.9	3374.6	2667.5	3869.1	3183	1963.3	2009.8	2180.9	2107.4	2769.9
202415_s_at	HSPBP1		3889.2	3416.1	3494.1	3063	3162.1	2947	3835.6	3689.1	3891.6	4122.2	3530.6	2571.9	3862.1	3584.6	3148	2850	3232.1	3270.5
209418_s_at	C22orf19		4443.8	2162.4	2813.5	2256.9	2613.5	2875	3753.6	3119	3800.6	4578.8	3217.6	2344.9	3106.5	3688.6	3459.5	3578.6	2666.5	3791.6
209452_s_at	VTI1B		9701.2	9008	9319.7	7624.3	9966.8	11226	8469.4	8499.4	9719.1	8913	9479.7	9984.7	9500.4	7331.2	7081.6	13594	10716.9	8077.2
209511_at	POLR2F		8957.1	7578.3	3596.6	6587.6	7015.3	4763.4	5432.4	3762.1	4470.2	4622.3	6248.6	2891.5	8538.8	6307	5936.9	5159.4	5199.4	5091.2
211474_s_at	---		7137.7	6324.1	5700	7085.7	6782.2	4165.3	5699.5	5795.4	6387.1	6416.6	5607.5	5845	5991.9	5781.5	5306.8	5392.5	5077.9	4847.2
202362_at	RAP1A		6706.2	7569.8	7432.3	8296.9	5329.5	6039.6	4643.8	6016	6909.1	3698.1	5800.1	5904.5	5296.3	7365.2	6511.5	5279.5	6330.6	13674
209538_at	ZNF32		1385.7	1152.2	2060.4	1179.7	1059.7	1662.8	1808.3	1186.7	1451.7	1910.3	1047.7	1396.2	1589.7	1183.7	1919.8	1390.8	933.7	2264.8
209536_s_at	EHD4		8297.9	9493.1	7069.8	8822.5	6648.2	7316.8	8079.9	9186	11539.4	9049.1	8614.6	6179.5	9632.4	8611.4	8883.8	12835.3	7490.8	9840.4
202369_s_at	TRAM2		4143.7	3292.1	3659.2	2702.5	2911.5	2972	3770.1	3702.1	4206.2	4013.2	2983.5	2576.9	3756.1	3335.1	2447.9	3199.6	4243.2	5532.3
209518_at	SMARCD1		2042.4	1481.8	1015.7	1300.7	1646.8	1736.3	1818.8	2471.9	1700.3	2175.4	2749.5	2292.4	1325.2	1274.2	2318.4	2459.4	1902.8	1623.7
209472_at	LOC56267		2043.9	3097.5	2888.5	2686	2785	3158.6	3305.1	3959.6	2657.4	3345.6	2354.4	4698.8	2823.4	1852.3	3029.5	2056.9	1811.8	3748.5
209514_s_at	RAB27A		1690.3	2096.4	1788.3	1682.3	1485.8	1720.3	1826.8	2229.9	2012.8	1466.8	2137.4	2582.4	2278.3	2660.9	2445.9	1854.8	2356.4	1739.3
202431_s_at	MYC		24404.7	25711.8	25681.6	26202.9	23085.7	18681.9	33239.6	22617.1	22483.7	32541.1	23344.2	6559.6	12585.9	13684.8	23266.5	35814	9823.2	12448.8
202372_at	FLJ10326		2544.4	2939.5	2757	3015	2857.5	3559.1	3223.5	3490.1	3345.1	3376.1	1450.8	3127.5	2985.9	3407.6	3310.5	2052.9	1270.2	3913.1
202379_s_at	NKTR		1102.2	1869.8	511.1	1307.2	1653.3	2043.4	1981.8	3724.6	1617.8	1474.3	217	2376.9	673.6	1431.7	1789.3	1330.7	724.1	1156.2
209494_s_at	ZNF278		1866.8	1975.3	2220.9	1832.3	2080.9	1940.9	1506.8	1380.2	2048.3	1391.2	2004.4	2045.8	1271.2	1402.7	1923.8	1592.8	1162.7	933.1
202380_s_at	NKTR		1647.3	1644.8	1760.8	1435.7	1468.3	1582.8	1598.8	1863.8	1555.3	1364.2	1057.2	2310.9	2274.8	2116.8	1709.3	916.2	1138.2	1737.3
209486_at	SAS10		1869.3	2421.4	2140.4	2651.4	2242.9	1711.8	2394.4	2236.4	1843.3	2495.9	1737.8	2359.4	2921.9	2403.4	2693.4	2399.4	2683	2654.4
209481_at	SNRK		2742.5	3008	3859.2	3210	2929	2885	1946.3	2363.4	2669.4	2724.5	1816.3	2432.9	2216.3	1884.8	2073.3	3332.6	3077	4409.1
202370_s_at	CBFB		14159	17054.9	13902	15020.5	19721.1	16565.5	17407.9	16245.6	14525.9	13913.4	14181.1	10389.7	17903.2	17306.9	16444.5	20086.6	9785.7	6383.4
209184_s_at	IRS2		1787.3	2349.9	1803.3	2156.9	1261.2	3180.6	1135.2	1626.3	3308.5	3748.6	1831.3	1573.3	4204.1	4134.2	3793.6	3235.6	4327.3	5252.3
202494_at	PPIE		3319.1	1686.8	1923.3	2076.8	2104.9	1418.8	2037.3	1305.2	1524.3	2392.9	1939.4	1511.8	3356	2523.4	2733.4	1512.3	1319.7	3125.5
209259_s_at	CSPG6		4117.2	4124.2	3006	3573.6	3560.7	2138.9	5258.4	4557.7	4428.2	3489.1	1239.7	1931.8	4658.2	4759.3	4744.2	3209.6	3244.1	4946.2
209239_at	NFKB1		3917.7	5400.4	3060.5	4387.2	4012.2	4243.3	4418.7	3409	3176	2456.4	4278.8	3174	3517.5	2940	3177	2923.5	2503.9	2584.4
202502_at	ACADM		5063.4	4885.3	4541.8	6694.1	4116.8	4400.3	4393.7	3753.1	4276.7	4076.2	1770.8	5699.5	3870.6	4107.7	6858.5	4539.8	4819.9	4162.1
209224_s_at	NDUFA2		11212.9	10242.2	10396.9	12004	11874.2	7347.3	9416.6	8057.3	8045.3	9792.2	15052.7	17836.5	11475.2	12528.6	10325.1	12872.8	19593	13677
209193_at	PIM1		1838.8	1711.3	1832.3	2299.9	1798.8	1722.8	1537.3	1481.2	2620.4	2930	1804.3	1629.3	2454.9	3283	2669.4	1709.3	2294.9	2995.4
209416_s_at	FZR1		2586.4	2883	2188.9	3110.5	2609	2211.9	1878.3	2020.8	2206.9	1685.3	2491	1440.7	3211.5	3314.5	1834.3	1326.2	1516.3	2330.3
202531_at	IRF1		2285.9	1844.8	2294.9	1937.3	2871	4597.3	1939.8	2268.9	2690.9	2428.4	2281.4	3278.5	2416.9	2452.4	2433.9	2341.9	3116	2825.9
209303_at	NDUFS4		6701.7	6987.7	10866.9	9579.1	5811.1	7373.3	7311.2	7365.2	7739.3	8262.9	7916.4	8912.5	6645	5882	7008.6	4544.8	3735.2	10405.5
202533_s_at	DHFR		2795.5	1320.7	1178.2	1486.3	1621.3	917.7	1748.3	1604.8	1886.8	1039.2	2629.5	772.6	1474.7	1336.7	2375.4	781.6	910.2	208.5
202537_s_at	DKFZP564O123		2916	4783.8	3141.1	4726.8	3679.2	3172.1	3215	3825.6	4642.3	3423.6	1665.3	2236.4	3680.5	3168	5717.4	4505.8	3687.7	5074.7
202538_s_at	DKFZP564O123		6556.1	5901	6651.7	7376.7	4798.9	4171.3	5042.8	4538.2	5343.4	4865.8	1923.8	2010.3	5547.3	4802.3	3722.1	3028.5	4513.8	4577.2
202539_s_at	HMGCR		8875.5	4045.2	3990.2	5847.5	4427.8	2591.5	6269.1	4890.3	3448.6	3553.6	4743.9	3308.6	4203.6	4441.2	2286.3	2670.5	5402	2455.9
209174_s_at	FLJ20259		3864.7	4274.7	5432	4548.3	5276.5	3644.7	3076.5	3680.1	3553.6	4090.7	4788.4	5070.4	4829.7	5867	4708.2	3345.1	5350.9	3874.1
202541_at	SCYE1		2403.4	2057.8	2106.4	1795.3	1858.3	2545.5	2948.5	3024	2354.9	1835.3	1553.3	1962.3	2747.4	2520.4	3138.5	2429.9	1639.3	2852.9
209192_x_at	HTATIP		3161	3873.2	2845.5	2674.4	4466.8	2783	3243.5	2774.4	2986	4218.7	3590.7	3900.7	2946.9	3202.5	2747.4	3181.6	2040.9	2874.9
209326_at	SLC35A2		3042.5	4228.2	3223.1	3429.1	4061.2	3739.2	4608.8	4688.2	4117.7	3803.7	4205.8	4115.2	4243.1	3546.6	4068.6	3929.7	3884.2	4123.1
208854_s_at	STK24		8589	9930.2	12924.8	13150.7	8485.1	9648.3	13330.2	14922.9	17774.9	16908.4	16131.4	15275.1	9364.9	9402.6	11862.8	18474.9	12378.2	17548.1
209385_s_at	PROSC		5277.9	4789.3	3946.2	4269.2	5152.9	4745.9	4069.7	4165.2	5060.8	4211.2	4134.3	4737.3	5684.3	4990.3	5641.4	5680	4254.8	4968.2
209382_at	RPC62		2378.9	1897.3	1705.8	2915	2018.9	2307.4	2162.4	2605.9	2783	2499.9	2912.5	2533.4	2046.3	2464.4	4045.6	3637.2	2671	4654.7
209379_s_at	KIAA1128		1998.3	2139.4	2636.5	2104.4	1324.2	1709.8	1531.8	1590.8	1546.8	1778.8	568.6	1454.2	751.6	1222.7	1194.7	1198.2	1032.2	2720.4
209364_at	BAD		2008.3	1437.2	1669.8	1573.8	1829.8	2383.9	2197.9	2099.8	2057.3	2050.4	2294.4	2152.4	1817.8	1760.8	1095.7	2742.5	2650	2332.8
209345_s_at	PI4KII		3865.2	3579.6	4204.8	4437.7	2890	3240.1	2953.5	3301.5	3706.1	3414.1	2598.5	2846	3520.5	3418.6	3058.5	2957.5	3366.6	2501.4
209273_s_at	MGC4276		2633.5	3904.7	4408.3	4539.8	3515.6	3709.2	2922.5	3147.5	3018	2094.4	3508.6	2583.9	3049.5	2837	4477.7	3222.6	2599.5	3533.5
202462_s_at	DDX46		10886.4	6383.1	7151.8	9921.7	9964.3	5438	9797.6	9117	7555.2	7421.8	8157	8064.4	8567.8	8268.9	7059.6	4866.9	5237.4	4252.6
209300_s_at	DKFZP566B183		2652.5	2487.9	3023	3561.6	1995.4	2394.4	2334.4	2327.4	2568.4	3056.5	2534.5	1610.8	2545.4	2587.4	2497.4	3806.2	2584.5	4273.6
209321_s_at	ADCY3		1839.3	2009.8	2238.9	1818.3	2019.4	2110.4	1787.8	1767.8	1664.8	1972.8	2234.4	1084.7	2600.9	2456.4	3602.5	1924.3	1941.8	1991.8
202466_at	POLS		7237.3	8372.9	9481.2	8295.4	9004.7	8083.5	9255.1	7932.8	5958	6400.1	8128	4705.8	8085.2	8029.8	6312	7168.3	6884.7	3760.5
209317_at	POLR1C		3345.1	3293.1	3378.1	3797.1	3137.6	3376.6	2551.4	3723.6	3042	3115.5	2629	2940.5	2343.3	2475.4	2885.9	3840.2	2940.5	2581.9
202467_s_at	TRIP15		7577.8	8929.5	9769.2	8471.4	7953	8196	11012.4	11083.8	11011.8	11936.1	3064.6	11217.9	10021	10417.2	10018	9725.3	7692.4	7684.1
209308_s_at	BNIP2		2588.4	2936	3090.1	2476.9	2844.5	2189.9	2322.4	3014.5	2990	1613.8	791.1	1330.2	2886.9	3079.5	2912.4	1647.8	1582.3	2406.9
202474_s_at	HCFC1		4092.7	3981.7	4189.2	4855.3	3943.2	3794.2	4775.3	3051.5	4651.8	4428.8	5540	3504.6	5148.3	6221	6475	3173.1	2020.4	3894.1
209404_s_at	CGI-109		5856	5543.4	5226.4	4974.3	3939.2	4747.9	4427.2	5145.8	3892.6	2585.9	2105.4	3462.6	4755.7	4638.8	7419.1	4004.2	3680.6	7782.6
209337_at	PSIP2		6418.6	7711.8	6487.2	4677.3	10940	6679.7	7096.2	7207.6	5050.3	5102.9	2905	5997	10810.1	10286.7	7508.1	8015	7118.8	5274.8
208238_x_at	---		3509.6	3784.1	2963.5	3052.5	3414.1	2911	3437.1	3864.1	3199.5	3000.5	2617	4932.8	3539.5	4535.2	3220.5	3709.2	4456.3	3265.5
208865_at	CSNK1A1		14710.6	16855.8	21409.3	20281.4	12874.4	18523.4	16440.3	19619.1	23442.9	23159	13033.4	18034	16912	15589.1	21590.8	22015.5	14211.5	23560.9
208393_s_at	RAD50		3530.6	4088.2	5511.5	3014	3884.2	3111.6	4508.8	5295.8	5962	4674.8	796.1	2425.4	3540	3148	2562.9	1741.8	2206.4	2202.8
208384_s_at	MID2		2185.9	2892.5	1798.3	2056.8	1524.3	1562.8	1487.8	1810.8	1389.7	1564.3	1834.3	2221.9	2080.3	2505.9	3001	2380.9	2219.4	3077.4
208374_s_at	CAPZA1		12202.6	11703	15297.7	13478.8	12313.8	14391.6	13285.2	15319.9	15249	12922.7	12574.8	18441.6	16160.4	14774.4	18494.8	13674.5	12790.3	16492.9
208351_s_at	MAPK1		1668.3	1701.8	1754.8	2114.9	2086.4	1622.8	1424.2	1839.3	1829.3	1861.3	1497.8	1301.7	1625.2	2056.3	2181.8	1636.8	1361.7	1978.3
208336_s_at	GPSN2		8373.5	6976.7	3218.1	5916.5	9427.2	2734	5680.5	5243.8	3885.6	4259.7	7863.9	7172.7	5643.3	5129.8	3971.1	6025.1	7784.9	4076.1
202960_s_at	MUT		2375.9	2414.9	1642.3	2354.9	1642.8	1888.3	1455.2	2414.4	1987.8	1461.8	1798.3	3050	1834.8	2136.4	2004.8	1981.4	2392.9	3285
208248_x_at	APLP2		20511.6	18413.1	21999.9	21510.6	21710.5	22483.6	23282.9	21157.9	23712.4	23074.5	30123.5	34264.3	22963.4	27517.5	17906.7	24705.5	30940.5	31681.1
208424_s_at	LOC57019		2750	1921.3	2415.9	1934.8	1689.3	2091.4	1445.7	1855.3	2494.9	1378.7	2346.4	1190.7	2421.9	2350.9	1738.8	2375.4	2712.5	1424.7
208118_x_at	LAT1-3TM		2229.4	2226.9	2070.4	2630.4	1871.8	2119.9	2092.9	1652.3	2098.3	1606.3	2084.9	1925.8	1957.8	1821.3	1537.7	1618.3	1207.7	2534.9
208112_x_at	EHD1		1585.3	1685.8	2836.5	2221.9	1723.8	1542.3	1839.3	1864.8	1963.3	2768.5	1619.3	2500.9	2472.9	2805.5	4326.2	2922	3076.5	1664.7
208103_s_at	ANP32E		3598.1	3218	2589.5	3098	2944.5	767.6	2296.4	2453.4	2516.4	1997.3	1469.8	661.1	3695	2756	3031.5	2188.4	2355.4	1738.8
208101_s_at	MGC2668		3887.2	3226.5	4504.3	3968.2	3359.1	4114.7	3743.6	3600.6	4497.2	5080.9	2750.5	3633.1	4672.2	3539.6	2481.4	3940.7	4265.8	3845.1
208097_s_at	TXNDC		6615.2	4537.8	3379.1	4402.7	6172.6	3961.7	4969.8	5639.4	3677.6	4617.8	2872	3514.6	3636	3889.6	3623.5	4305.8	3991.7	3720.5
203012_x_at	RPL23A		101894	107475	95663.6	76178.3	105451	144100	87068.1	75281	91321.1	112436	121552	172807	87924.6	104282	113173	105418	99607.1	137768
208319_s_at	RBM3		10409.3	3842.6	2898.5	4033.7	3996.2	3267.1	8080.4	7801.7	6055.5	6063	8089	3977.7	8302.7	6401.6	5429.8	7600.4	7842.9	9056.8
202937_x_at	CGI-96		2080.9	2075.9	1322.2	2421.9	2486.5	2616	2589.9	1293.2	1513.2	2750	2584.5	1037.7	400.6	990.7	2046.8	2669.5	1586.8	1159.2
208625_s_at	EIF4G1		12971.3	13412.3	12402.2	11199.9	14700.7	11916.7	12435.1	12832.5	11529.4	10743.3	13233.9	7233.2	12420.3	13764.8	13457.5	10718.9	11485.5	11842.7
202916_s_at	FAM20B		1975.3	1645.3	2696.5	2450.4	2766	2611	2560.4	2178.8	2462.9	2316.4	2502	2299.9	1723.8	1937.3	2316.4	1934.9	1662.3	2130.8
202926_at	NAG		3033	2594.9	2174.9	2661.9	2848.5	2933.5	1759.8	2044.3	1694.3	2284.4	2425.9	2889	2506.4	2277.4	3364.5	2492.5	2466.4	3987.1
208619_at	DDB1		23087	13068.7	11830.6	13004.2	16944.1	14170.1	16518.8	10491.2	13429.2	14645.5	17671.2	13068.7	13196	14762.9	10860.6	17133.1	17717.1	10158.5
208612_at	GRP58		21286.2	23035.4	12291.2	15212.6	20894.8	24662.5	31742.3	27286.8	20400.4	16049.3	22946.7	18564.6	18970.8	14446.4	26870.1	24963.5	18537.3	20422
202930_s_at	SUCLA2		6105.1	5840.5	5400	4945.3	5533	3782.7	5489.4	4883.8	4829.3	4086.2	2342.9	5348.9	6072.4	7020.7	6427.5	5863.6	6540.2	4275.1
208398_s_at	TBPL1		4378.8	4380.2	4264.3	5181.9	4028.7	3958.7	4916.3	4824.8	3861.1	4174.2	3486.1	4045.2	3704.1	3185.5	5904.4	3066.6	3289.1	3417
202934_at	HK2		3688.1	5777	5073.4	5830	4216.3	4674.3	5745	5716.9	5214.4	6657.1	4527.3	1298.2	3631	3627.6	5456.3	4215.8	2215.9	6075.4
208070_s_at	REV3L		1682.8	2100.9	2187.9	2445.4	2711	3313.1	3014.5	3392	2989.5	2362.9	786.6	4279.7	2912.4	2177.4	2593.9	746.6	1876.8	2410.4
202938_x_at	CGI-96		1759.3	1497.8	852.2	1612.3	1147.2	1278.2	1396.2	1417.7	2016.8	1835.3	1980.4	1173.7	900.6	1808.8	1904.3	802.6	1041.2	2507.9
202942_at	ETFB		4251.2	3564.6	4455.8	5604.4	6112.1	2781	6502.1	5004.8	3716.6	4463.3	9025.6	7998.3	6953	7835.8	4408.2	7003.3	11429	4860.7
202943_s_at	NAGA		1751.3	2061.8	1511.3	2042.8	2762	2187.9	1825.3	1477.7	1581.8	1702.3	2535.5	2056.3	2183.8	1948.3	2253.8	1956.9	2125.4	2254.8
208456_s_at	RRAS2		2431.4	2926	3074.5	3044.5	3141.1	3049.1	4074.2	3410.5	4119.7	3748.6	3513.1	3301.6	2586.4	3697.6	2845.9	2461.9	2106.4	3935.6
208452_x_at	MYO9B		1374.7	1863.8	1423.8	1386.7	1642.3	1543.3	1721.8	2049.8	1643.3	1834.8	1814.3	1936.8	1760.3	2195.9	1438.7	718.6	523.6	915.6
202956_at	BIG1		1873.3	1408.7	2037.9	1364.7	1720.3	2150.4	3250	3206.5	2705.9	1716.8	1356.7	3324.1	2329.8	3117	3156	2322.4	2638	4137.6
202933_s_at	YES1		12970.8	10760.3	11936.1	10078.2	7919.5	6605.2	11149.4	13538.7	11697.4	7884.9	5335	7150.2	14587.7	12725.6	15771.4	8421	11218	15916.8
203097_s_at	PDZGEF1		3509.1	4067.2	4295.8	4913.3	4687.4	6150.1	3598.1	3892.1	3812.6	4450.8	1937.9	3494.6	3083	2900.5	4350.2	4848.4	6023.6	4162.6
207707_s_at	SEC13L1		11847.6	9590.1	10765.9	8602.4	10405.4	5341	10900.8	8099.3	8266.9	8721	10806	6797.1	10520.6	8820.5	7916.2	7138.3	7140.3	8459.2
203073_at	COG2		4536.8	4777.3	3513.1	4141.2	4119.8	3421.6	3827.6	4177.7	3784.6	3448.6	4793.9	4993.3	3924.6	3869.1	3123	4355.3	4491.8	4004.1
207627_s_at	TFCP2		2133.9	843.1	1082.7	1061.2	1017.7	777.6	1766.3	1508.2	1604.3	1184.7	1977.4	1336.7	2080.8	1499.2	1618.7	1479.8	1603.8	2289.8
207618_s_at	BCS1L		5540.5	4775.8	6793.2	6261.1	3787.7	3527.1	4724.8	4602.7	5290.4	4957.9	5048.4	3316.6	5627.3	5167.9	6356	5457	4086.7	5088.2
203089_s_at	PRSS25		3108	2433.4	3138.1	3480.6	3700.2	4404.3	3340.6	3041.5	2197.9	4231.2	2316.9	2904.5	1774.8	1359.7	2151.8	5091.4	3328.6	2822.9
203093_s_at	TIMM44		4089.7	4442.3	2874.5	3846.6	3174.6	3172.1	3307.1	3085	2967.5	2479.9	2884	1510.8	3507	3393.1	5111.8	2461.4	1782.8	4133.1
208082_x_at	MKRN4		2360.9	3160	1581.3	2472.9	2947.5	2300.9	3411.6	3797.6	2889	2613.4	3206.1	5501.4	3527	4208.2	4355.7	3091.1	3006	4299.1
207573_x_at	ATP5L		20430.6	19383.8	19239.9	17673.5	26959.9	25733.7	29045.9	22980.7	18143.5	26647.1	35947	31104.2	23670.5	23304.9	20056.5	27080.4	40080.6	17547.6
203067_at	PDHX		5419.9	4387.7	3821.2	4638.8	3460.6	3196.1	5374.9	4724.3	4030.2	4704.8	4250.3	4518.3	2869.9	3471.6	4055.6	4828.4	5312.9	4849.7
207556_s_at	DGKZ		3096	3781.1	2586.5	2235.9	3341.6	2683.5	3782.1	4905.8	3759.1	3896.7	4488.3	2328.9	4859.7	4008.2	3906.6	3227.6	2945.5	2214.3
207543_s_at	P4HA1		3957.7	4363.2	3724.7	4395.7	4210.3	5095.4	4446.7	4682.2	4410.7	3778.1	3427.1	3677.1	3713.1	3800.1	4048.6	3382.6	2811	4768.7
207535_s_at	NFKB2		1618.3	2277.9	1120.2	1791.8	1622.8	3526.6	1731.8	1863.3	1917.8	2215.4	1312.7	1260.2	2340.3	2076.8	2741.4	817.6	582.1	2181.3
207499_x_at	SMAP-1		4071.7	4046.2	3142.1	3159	3834.7	5146.9	5007.8	4285.2	3762.1	4055.2	3454.6	3771.1	3978.6	3106.5	3009.5	711.6	1366.2	2608.9
203114_at	MTVR1		2567.9	1981.8	2831.5	3617.6	2046.9	1719.3	3108	3135.5	2541.9	4110.7	2614	2635.9	3135	2839	3767.6	3293.6	2705.5	2381.8
209622_at	STK16		2664	1882.3	1523.8	2071.8	2077.9	1892.3	1934.8	1817.8	1963.8	1354.2	1730.3	2592.9	2596.4	2031.3	2750.9	2346.9	2435.4	2014.3
207598_x_at	XRCC2		1588.3	2276.4	682.6	1835.8	1554.8	989.2	1527.3	1743.3	2267.9	1321.2	1131.7	1420.7	2782.4	2031.3	2092.8	1281.7	1102.2	1693.7
207801_s_at	RNF10		4208.2	5522.4	5591	6289.6	4234.8	5293	5492.9	5661.4	5437.9	6534.6	6932.3	9219.5	9039.8	5968	3720.6	5383	6730.7	4335.6
208635_x_at	NACA		66308	59740.1	69691.9	58146.8	60172	76975	76904.4	78028.9	81388.9	80360.8	68504.4	93228.6	66159.8	72663	74646.8	64865.8	54323.6	80462.7
208024_s_at	DGCR6		5615	3538.1	5124.9	3553.1	4049.7	3461.1	5482.9	3218.5	3526.1	3317.6	4856.9	5213.4	3865.1	3093	2848.4	2819.5	3167.6	3652
208021_s_at	RFC1		3511.1	2411.4	2155.9	2281.9	3341.6	1951.9	2465.9	2797.9	2627.9	2189.4	1632.3	2353.9	3565.5	3710.1	2471.4	1337.7	2484.9	2708.4
218149_s_at	DKFZp434K1210		2602	2428.9	2826	2152.9	2409.9	2113.9	1410.2	1628.8	1026.7	1435.7	2857.5	3465.6	1552.7	1701.8	1777.3	2195.9	2509.4	3183
207842_s_at	MLN51		3634.6	3633.1	3597.6	3662.6	4050.7	4503.3	3986.7	3844.6	4221.2	5168.4	5040.4	3995.7	3957.6	4285.2	4029.1	5032.4	4455.3	4628.2
207830_s_at	PPP1R8		5372.9	3375.6	3242.6	4369.7	4205.8	3175.6	3635.6	2834	3419.6	3567.1	4797.9	3155.5	3942.6	4340.7	3981.6	4573.3	2500.4	2914.9
207713_s_at	C20orf18		2380.4	2920	5281.9	2673.9	2233.9	7561.9	2154.4	3105	3948.2	4365.3	1770.3	3073.5	1934.3	1614.3	2300.3	1722.3	1910.8	3225.5
203043_at	ALTE		2122.4	2142.9	1823.3	1808.8	3127.6	2873	1332.2	1208.2	244.5	1098.7	1747.3	2179.4	2770.4	2739.5	1248.2	1920.8	2214.9	2178.8
207714_s_at	SERPINH1		6768.2	6873.7	5988.6	6879.7	6501.2	7508.9	8472.4	8022.8	3369.1	4682.3	6211.1	10514.3	4639.2	5426.9	2666.9	4973.4	6444.6	3321
203044_at	CHSY1		3532.6	3839.6	3595.6	3981.7	3273.6	3605.7	3175.5	2986.5	3690.6	2978	2946	2046.3	3330.5	2793	4160.6	2878.5	2796	3435
207782_s_at	PSEN1		1985.3	2289.4	2094.4	1994.3	1895.8	2407.9	2712	3136	3878.1	3008.5	2682.5	2827	1890.8	2710.9	2958.9	2395.9	3329.1	2378.3
203047_at	STK10		1541.8	1552.3	2618.5	2350.9	1428.8	1346.7	1619.8	1526.2	2710.9	2691.5	974.2	1053.7	3247	2064.3	2792.4	1436.3	935.7	3513
207738_s_at	NCKAP1		13072.8	14716	16760.5	14395.9	12423.8	8536.1	15461.1	19185.6	17635.4	13749.9	9257.7	9521.1	11345.7	12409	14781.2	14521.1	9492.2	13373.4
207730_x_at	FLJ20700		2215.4	3235.5	2060.4	2600.4	3280.1	2858	3076	4140.7	3745.6	3439.6	2591	3679.1	4298.1	3675.6	4529.2	3187.6	3669.1	4627.7
203053_at	BCAS2		5418.4	5729.5	7408.3	6403.1	4985.4	6258.6	5260.9	5258.8	6190.5	5586	2503	4256.7	9202.9	7511.7	6730.5	5049.4	4140.2	5785.3
203016_s_at	SSX2IP		2989.5	2356.4	3438.1	2104.9	2512	1915.8	2787.5	2732.4	2326.9	2085.9	2151.4	2174.4	2889.9	1749.3	2431.4	1859.3	1642.8	1990.3
207812_s_at	GORASP2		11173.4	10114.7	8445.5	11513.4	11917.7	10334.4	10640.3	10130.1	8996.5	9017.5	10975.5	9237	12190.8	11938.5	10209.5	11259	14314.5	11277.1
202816_s_at	SS18		3445.1	1395.2	1073.2	1162.2	1599.8	1253.2	1577.3	1773.3	1616.8	1579.8	1140.7	1107.7	1652.2	1968.8	2204.3	956.2	1199.2	2306.3
208803_s_at	SRP72		2095.9	1802.3	1960.3	2163.4	1347.7	1467.8	2470.9	2270.9	2432.4	2895	1545.8	1202.2	2333.3	1835.3	1748.3	1660.3	1496.3	1752.3
208800_at	SRP72		5308.4	5420.9	5087.9	6193	3521.6	3975.7	4426.2	4926.8	5467.9	5004.4	3088.1	3800.6	4568.7	4737.3	4779.7	3072.6	2918	5290.3
202788_at	MAPKAPK3		4959.4	7693.8	9965.3	8333.9	5005.4	5336	6058.5	5957.9	6888.6	6873.7	5145.9	4065.2	5033.7	5731.4	5242.8	10197.9	5417.5	4401.1
208793_x_at	SMARCA4		2197.9	2752	2535	2556.9	2390.9	2176.9	2652.4	2505.4	1475.2	2211.4	2965.5	1886.3	2681.9	2405.9	2157.3	1696.8	1492.8	2019.3
208786_s_at	MAP1LC3B		6532.6	9235.1	12276.2	10016.2	7397.9	10947	7897.3	8911.9	9879.6	14413	3879.2	5758.5	6922.5	7225.7	9434.9	11318.1	8462.5	7441.1
208784_s_at	KLHDC3		2333.9	2391.4	2287.9	2175.9	2635	1901.8	2099.9	2466.4	2147.4	2581.4	3963.7	2319.4	2399.9	2708.4	2607.4	1327.7	1737.3	2781.9
208746_x_at	ATP5L		22828.5	23235.4	23844.3	22774.3	33159.1	29598.9	31334.3	26012.1	20116.8	30261.7	39228.6	33411.1	27226.5	33142	23617.6	32688.9	44005.3	22597.8
202810_at	DRG1		9323.1	8715.5	11635.6	9325.6	9392.2	8137	7436.2	7830.7	9531.1	9883.7	9249.2	7613.8	10546.6	10898.8	9500.9	12518.3	9865.7	7765.6
208813_at	GOT1		8274.4	7697.8	10781.4	6766.1	5773.1	5015.9	6207	6157.5	7815.8	6074.5	6178.1	4245.2	5329.3	5875	7271.6	7391.3	4472.8	5072.2
202819_s_at	TCEB3		2702.5	2491.9	2034.9	2880	2004.9	1140.7	2494.4	2393.4	2448.9	2461.4	2892.5	1622.8	1691.8	2353.4	1904.3	2986.5	1861.8	2204.3
208768_x_at	RPL22		60231.5	56730.1	71993.9	58060.3	66943.8	80269.1	63376.1	62575	67044.6	76321.6	75311.7	91679.4	63458.9	73592.2	72125.9	66140	62042.4	94116.2
202820_at	AHR		2018.9	1231.7	1799.8	1290.7	2924	2382.9	1198.7	1518.7	1169.7	759.6	1009.2	2091.9	1495.2	1170.2	1435.7	913.7	2125.9	2112.8
208757_at	HSGP25L2G		10299.8	11295.9	7044.8	7971.8	12182.7	8604.1	10744.8	5250.8	6973.7	9117.6	4886.4	6824.6	6157.4	4614.3	6061.9	11621.6	8692	6252.9
208756_at	EIF3S2		18871.3	11246.9	13671.9	13583.3	12057.7	11348.6	15710.1	15730.5	16127.7	13968.9	13808.5	9997.2	15183.8	12084.5	9736.5	15181.8	10704.9	12284.8
208626_s_at	VAT1		8140.9	9073.5	11668.6	9396.1	8785.6	11627.6	4689.8	5257.8	8339.4	10853.4	6688.7	11376.4	6130.9	7314.7	4923.7	7832.4	8338.5	14404.6
208780_x_at	VAPA		36725.9	37606.9	38975	35635.5	33532.1	36661.7	30369.1	31447	36699.1	31612.9	32386.9	34963.9	27072	35612.9	31601.3	31872.8	31813.1	34889.1
208834_x_at	RPL23A		136156	123787	158229	118612	164659	208952	129432	120903	120532	155546	133813	188942	143037	161249	143497	143445	122784	155055
203119_at	MGC2574		7140.7	7530.3	8444.5	7344.2	8335	5969.1	6919.2	6089	6938.6	5636.5	6828.7	2678.4	7699.1	9442.1	5922.4	7124.8	6981.7	6390.9
208853_s_at	CANX		18651.2	15533.1	11470.5	11941	12085.7	6114.1	12591.1	15999	14699.9	12757.7	15250.3	11147.9	11698.7	13627.3	12528.4	11674.1	9047.6	14172.6
208852_s_at	CANX		23986.7	20056.9	17927.7	15195.1	23901.4	16508	26403.9	30752.9	23929.9	24554.7	20806.3	17384.9	20307.5	23871.4	33583.6	15318.8	18567.3	39142.2
202767_at	ACP2		2439.9	1870.8	3166.1	3261.5	3361.6	3008.5	3310.6	3707.1	3376.1	2948.5	3083.6	4534.3	2235.3	2532.4	3279.5	2110.4	3985.2	3046.4
208842_s_at	GORASP2		15085.1	14201.9	9832.8	14705	13891.5	12224.7	14929	13711.7	11429.4	12413.1	11876.2	12333.6	12795.9	13788.8	14768.2	14112.1	15068.2	17359.5
202769_at	CCNG2		1825.8	3296.6	1461.3	2561.4	3186.6	2574	1749.3	1858.3	1122.7	2650	893.2	3793.6	1358.2	1161.2	1535.7	1124.2	1734.8	2122.3
202785_at	NDUFA7		3030	2262.4	2378.9	2227.9	2222.4	3014.5	2628.4	1552.7	1936.8	1447.7	2491	2513.9	3931.1	2836	3951.1	3203.1	2712.5	3510
208838_at	TIP120A		3144	3078	3677.7	3074	4264.8	2182.9	2453.4	3094	2739	1703.3	1474.3	2286.9	3445.5	3092	2036.8	1672.3	2381.4	2013.8
202782_s_at	SKIP		1802.8	1975.8	2060.4	1866.3	1513.3	1721.3	2077.3	2410.4	2598.4	2163.4	1779.8	2596.4	1451.7	1879.3	1474.2	1876.3	1545.8	2834.4
208832_at	E46L		2409.9	2757	1990.4	2292.9	2148.9	3438.1	1690.3	2023.8	1615.8	1770.3	2352.9	2933.5	2784.9	1639.3	2326.4	2424.4	1830.8	2903.4
208830_s_at	SUPT6H		2536.9	2818.5	2801	4214.2	2621	3337.1	3095	2500.4	3973.7	3243.6	3186.6	3106	2803.4	3253.5	2838.4	3089.6	2192.9	2492.9
202776_at	HSU15552		5638.5	4949.3	6834.2	5670.5	4808.4	4540.3	5667.5	7163.1	9271	7910.4	2781	5214.4	8566.3	7859.8	9803	6346.7	4171.2	6088.9
208825_x_at	RPL23A		138619	124434	146170	113080	153205	202626	125020	115000	117411	153307	133858	190268	134958	150232	145146	140586	120095	156896
208823_s_at	PCTK1		3522.1	3862.7	2786.5	2421.9	3303.1	2941	3483.1	2708.9	3971.7	3078	4309.8	2821.5	3890.1	4604.3	2675.9	2743	3596.6	3277
208819_at	MEL		10126.8	8235.9	10170.8	8059.9	8858.6	7919.9	5729	7313.2	6332	4928.3	6949.8	11341.9	9149.9	10453.2	7248.1	8700.1	10941.4	6322.9
208737_at	ATP6V1G1		12422.2	10093.7	9301.7	10925.3	8155.5	9383.7	6845.7	6902.1	10444.7	9040.1	6769.7	10925.8	7772.7	8597.9	9255.9	13052.9	10633.4	15731.3
202772_at	HMGCL		4448.8	3122.5	4220.8	3052.5	4270.8	3377.6	2694.5	2990.5	2258.9	2690.5	3812.2	6562.6	4463.7	4102.2	3434	3276.6	4145.7	6213.9
208645_s_at	---		102210	89269.6	83115.3	84821.8	106526	104959	86067.5	80820.4	94230.5	102036	107532	109874	90445	107076	105985	106911	93228.4	134920
208678_at	ATP6V1E1		4872.3	4989.3	5856.5	6384.1	5898.6	7727.4	6054.5	3491.1	6759.1	7696.3	3249.1	8332.4	4343.1	4440.7	3743.6	5882.6	8522	5651.3
202876_s_at	PBX2		5869	5832	1613.3	3906.2	2023.9	3962.2	1080.2	1686.8	1727.3	1604.3	2375.9	2908	4211.1	3469.1	4069.1	2445.4	2891.5	3747.5
208673_s_at	SFRS3		4266.2	3929.7	3431.6	3789.1	4216.3	3435.6	4837.3	5130.3	3804.1	2734.5	3713.2	2650.4	5301.8	5518.9	5087.8	4283.8	3524.6	2610.9
208666_s_at	ST13		4133.7	4612.8	3904.2	4002.2	3843.7	4477.3	3015.5	2844	2836	2282.4	3809.2	3191.5	3683.5	3784.6	3111	2739.5	4075.7	6193.4
208664_s_at	TTC3		937.2	2334.4	1745.8	2598.4	1787.3	1626.8	2382.9	2299.4	1563.8	1264.7	1471.8	2849	1221.7	761.6	1528.2	1326.7	2311.9	2644.4
208658_at	ERP70		9232.1	7511.3	6127.6	4327.7	7625.4	5778.1	5208.9	4869.3	2779	2576.9	4239.3	3318.6	3945.1	3649.6	10014.5	3476.1	4911.9	5017.7
202842_s_at	DNAJB9		6565.6	7619.3	5510	7840.8	5069.4	7185.3	7247.2	8178.8	4341.7	6279.6	2357.9	4404.2	2562.9	3946.2	6625	5240	4838.4	12469.3
208648_at	VCP		3781.7	4196.2	3609.6	4783.3	3499.6	3522.6	4445.2	4026.6	4294.7	4490.8	5027.9	4570.3	4905.2	4842.3	3877.6	3584.7	7154.3	3729
202872_at	ATP6V1C1		2051.9	1940.3	1940.3	2112.9	2055.9	1702.3	1838.8	2054.3	2165.9	1986.3	1283.2	1859.3	1815.3	1843.8	2770.4	1772.3	1899.3	2667.9
202900_s_at	NUP88		5208.9	4450.3	6871.2	4862.8	4703.4	4513.3	5816	5837.4	8495.9	6588.1	6198.6	2802.5	6096.9	6431.6	7636.7	9633.7	6899.2	4104.1
208641_s_at	RAC1		23661.6	26738.5	30135.4	30567.1	28534.7	29281.3	23887.5	25482.6	29014.3	34379.4	25083.6	24768.2	27379.1	27407	24189.7	27048.9	25477	24153.5
208640_at	RAC1		28540	31994.4	38572.4	35021.4	36348.7	37790.9	44039.9	41130.1	43134.1	48668.4	38450	38790	42273.8	53386.3	38821.4	41597.1	37489.6	25249.7
208639_x_at	P5		27089.7	28546.8	13030.3	17727	26097.3	22350.1	43159.3	36500.8	25736.7	26063	51901.4	23821	28945.8	33648.6	51369.3	38153.9	29633.7	22309.2
202905_x_at	NBS1		2138.4	2297.9	1606.8	2103.4	1420.8	1720.3	2324.4	2306.9	2120.3	1809.8	1103.2	1379.7	1327.2	1694.8	1864.8	1292.2	834.1	1893.3
202761_s_at	SYNE2		2354.4	2307.4	1514.3	1704.8	2781.5	1663.3	2449.9	2164.3	1443.2	1560.3	886.7	3372.6	2587.9	2702.9	1712.8	1568.8	2027.9	1561.2
208653_s_at	CD164		5374.4	5453.4	4920.9	6155	4768.9	5438.5	3632.6	4750.3	5542.4	3718.1	3187.6	8750	3122.5	3345.6	5660.4	4120.2	3526.1	4600.2
208703_s_at	APLP2		7818.9	9780.2	10588.9	11343.4	11425.1	12330.2	10824.3	11493.3	11192.8	11351.4	15914.9	16386.7	11508.7	12102	10023	9336.2	16296.9	19372.8
202847_at	PCK2		4356.3	3625.6	7744.4	3343.6	2684.5	4695.9	4510.8	5180.3	5898.5	4820.3	3176.6	2470.4	2851.4	2778	4705.2	4767.9	2489.9	5848.4
208735_s_at	CTDSP2		2408.4	2093.4	2078.9	1789.8	1694.8	1664.3	2088.9	2634.4	2841	2067.4	2275.9	2256.9	2726.9	2131.9	2026.8	2006.9	1448.8	1451.2
202848_s_at	GPRK6		1994.3	2099.4	476.6	2160.9	1011.7	1387.3	1089.2	976.7	1036.2	1062.7	1588.8	1956.3	407.1	1210.7	1298.2	1828.3	2545.9	652.1
202852_s_at	FLJ11506		2807.5	3274.6	4104.2	2699.5	2331.9	3785.2	3181.5	3234	2945.5	3190	3249.6	2952	3657	3226.5	3000.5	4429.3	3070.5	2673.9
208720_s_at	RNPC2		11392.5	12337.1	13579.4	11480.4	13714.5	12084.7	15101	16241.6	15161.5	14570	12050.2	18011	14026.6	16366.2	14360.7	13481.4	10460.8	16168.4
208715_at	LOC54499		1565.8	1512.8	1518.8	1585.3	1461.3	1307.7	2133.4	2216.4	1618.8	1927.8	1408.8	2510.9	2090.3	1127.2	3039	1374.2	1896.3	2812.4
208680_at	PRDX1		51859.5	53726.6	71291.2	55918.9	63952.7	68936	64637.4	56092.9	54713.5	63824	71110.9	56510.5	71079.6	80635.3	56233.5	61606.2	61422.3	59907.2
208704_x_at	APLP2		15859.8	21382.6	19395	20574.5	23630.8	23921.8	21918.7	19321.1	21144	23885.6	29578.9	33415.1	19051.3	23275.8	14156.6	25966.2	29461.7	23733.5
208683_at	CAPN2		33323.3	33396.1	47667	42928.2	24740	42878.3	32771.5	40546.5	60032.4	67477.1	14283.1	22348.2	35942.8	39292	43223	57363.9	31765.1	37321.4
202864_s_at	SP100		1391.7	1871.3	1721.8	1572.3	1630.3	2375.4	1489.8	1392.2	1854.8	1845.8	1086.2	1593.8	1959.8	1189.7	1853.8	1275.2	1402.7	2868.9
208696_at	CCT5		31850	27566.2	36670	28415.8	27041	27005.9	31343.8	28732.1	34917.8	33384.7	32614.9	15272.1	30898.1	31566.2	27560.2	32200.3	28270	17232.5
208695_s_at	RPL39		79061.7	82438.4	104320	82569.9	92535	125057	87493.7	93799.4	103777	95569.9	89537.3	122025	95767.2	119714	110495	91949.2	79831.6	120254
208692_at	RPS3		113514	67658.9	85610.3	62499	82911.2	91793.2	100061	105978	99617.9	107317	103742	124118	97441	122475	109774	98938.5	83893.3	124525
208690_s_at	PDLIM1		7342.8	8131.4	6873.2	6675.6	11499.1	19827.1	10749.3	10782.7	10668.3	11428	12384.8	15397.1	7602.1	10099.7	7097.6	13692.5	12195.2	9362.4
202871_at	TRAF4		1612.8	2372.9	1556.8	2805.5	2719.5	3341.6	2653.4	2398.4	2624.4	2914	2994	2774	3887.6	2099.8	2565.4	815.6	1260.7	1861.8
202909_at	EPM2AIP1		1681.8	4582.8	3755.2	3200.5	2147.4	2803.5	2151.4	2281.9	2361.9	1424.2	1601.3	1737.8	2833.9	3847.6	3721.1	2455.9	2752.5	3326.5
208705_s_at	EIF5		18815.3	22220.8	22369	19275.2	21033.9	24794.5	14940.5	15345.4	18127	17219.5	9040.1	14147.4	18860.3	18282.5	40271.6	29502.4	15588.3	29211.8
200082_s_at	RPS7		62768.9	59568.6	75788.5	52981.9	65662.5	76449.4	61984.4	62998.5	67654.7	74474.8	75416.7	82804.4	62601.3	81328.9	72357	79971	62928.1	88730.9
200074_s_at	RPL14		42395.9	26546.5	34351.6	30097.1	29419.4	42359.7	33587.6	36223.8	39036.4	43694	40254.8	40092.7	37683.6	35892.4	45212.8	44248.5	37160.6	41741.6
217971_at	MAP2K1IP1		2132.4	2941.5	4112.2	4182.7	2410.9	2932	3501.1	3689.1	3511.1	3832.2	2036.4	4649.3	3539.5	3495.6	3186	3546.6	3006.5	4468.7
217619_x_at	---		2106.9	2341.9	1677.3	2120.9	1983.4	1608.3	1463.7	2373.4	2672.9	1728.8	1880.8	1660.8	1897.3	1291.2	1409.2	930.7	1248.2	1235.2
214055_x_at	XTP2		2138.4	2419.9	1941.3	1964.8	1972.4	2496.5	2270.9	3165	2785.5	2462.9	2148.4	2421.4	416.6	425.1	2525.9	2221.9	912.7	927.1
217972_at	FLJ20420		9579.7	11015.9	12004.1	9808.2	10344.4	11061.5	12340.6	14039.7	11338.9	11682.5	11811.1	7160.7	13233.5	12693.1	12591.9	11300.6	10670.4	13099.4
201025_at	IF2		2072.4	2407.9	1847.3	1218.7	2102.4	1559.3	2792	2255.4	2343.4	2089.9	1744.3	2269.9	2711.9	2339.9	2115.3	1186.7	1634.8	2523.4
216267_s_at	PL6		1925.8	2102.9	1779.8	2300.9	1292.2	2156.9	1042.2	1382.7	1364.7	2386.4	2159.4	1746.3	1686.8	1591.8	1144.7	1818.8	1908.3	664.1
217516_x_at	ARVCF		982.2	588.1	1770.8	2024.3	2762.5	3217.6	2843.5	3776.1	2948	2903	2207.9	4595.8	2251.8	2773	1519.2	874.7	1646.8	2298.3
214992_s_at	DNASE2		1341.2	1007.2	1415.3	1462.2	1277.7	2166.9	1465.7	2008.3	1573.3	2062.9	1861.3	2124.9	1274.2	1361.2	1708.3	1601.8	1323.7	1987.3
214042_s_at	---		11127.9	11838.5	13692.4	12289.6	12104.2	14326.1	14075.4	14849.4	15225.5	10850.4	11713.6	13613.8	14318.6	12064.5	13565.1	10406.4	10338.3	14874.7
217970_s_at	KIAA1194		2778	3034	3881.2	2817.5	3470.6	3117.6	3717.1	3839.1	3996.2	3412.1	3661.7	3909.7	4656.2	3990.7	5562.8	3978.7	3685.2	3472.5
214036_at	---		1182.2	1470.2	1395.2	1393.2	784.6	661.1	2115.9	1748.8	1918.8	2058.4	2578.5	2506.9	1370.2	1547.8	1952.3	447.6	1350.7	1630.2
217968_at	TSSC1		4553.8	3929.7	4197.7	4510.3	4391.8	4931.9	4071.7	4051.1	4233.7	4083.2	4173.8	3966.7	2145.8	3754.6	973.1	5170.9	5287.4	2589.9
214989_x_at	PEPP2		1112.7	2751.5	2423.4	1180.2	1442.8	1398.8	1727.8	2060.8	1562.8	1977.8	1365.7	2341.4	2261.3	2543.9	3184.5	1335.2	2133.9	1122.2
215716_s_at	ATP2B1		3593.6	2581.9	2632	2781.5	2183.9	2216.9	2867	2578.4	1727.8	1710.3	439.6	1535.3	1507.2	1655.8	2009.8	1147.2	1164.2	985.6
200081_s_at	RPS6		63988.6	71838.1	85526.8	67961.4	68972.6	101277	79499.9	87227.4	98318.7	93497.1	102038	96612.7	74887.6	79271.6	87456.2	91523.6	71308.6	98715.4
217496_s_at	IDE		3696.1	3212	3399.6	3161	3619.2	2498.5	4077.7	3516.1	4258.2	4156.7	2567	3754.1	4242.6	4659.3	3902.1	3463.6	3893.7	3371.5
200080_s_at	H3F3A		38069.6	38097.4	33264.4	40668.8	37986.5	44788.6	42505.1	45031.7	39014.9	35124	53751.3	44582.5	43551	47186.3	43619.6	30263	38151.7	48068.5
201021_s_at	DSTN		30034.7	30873.7	38559.9	36092.1	29677.9	32922.5	22943.9	24316.4	33575.5	21735.2	31442.2	33958.2	32176.3	31061.6	35860.4	34758.3	28992.1	43684.4
201020_at	YWHAH		7977.9	7514.3	6935.7	10027.2	8965.6	9335.2	6860.7	4619.7	5722.4	7920.9	8784.6	5145.9	7788.7	10013.7	7091.1	10342.9	9168.1	3943.1
216282_x_at	POLR2C		2440.4	3522.1	3164.1	2874.5	2975.5	2014.4	2094.4	3112	1951.3	1838.3	3431.6	3598.6	2392.9	1871.3	2438.9	1195.7	2036.4	2476.4
217981_s_at	FXC1		2258.9	2179.4	2195.4	2900.5	1875.8	1651.3	2583.9	3351	1829.8	2588.9	2586.5	1583.8	3453.5	2131.4	2315.4	3172.1	2195.4	2798.9
200050_at	ZNF146		7807.9	9672.6	10595.9	9029	9548.3	7563.9	9768.1	11646.9	10451.2	8062.4	3161.1	5632.4	11739.2	15130.5	15134.8	10878	5805.5	15070.7
200816_s_at	PAFAH1B1		5131.4	3808.6	3633.6	3281.6	5155.9	3922.2	4678.3	5068.8	4362.2	4108.7	3513.1	5559.4	4789.7	4156.2	3415.5	4988.9	6534.7	3886.1
217718_s_at	YWHAB		39765.4	38700	49454.3	33303.1	44659.7	48722.4	47286.9	46752.9	43126.1	38943.2	45068.2	51886.7	52040.7	52022.6	39292.4	48482.8	43633.7	32141.7
200092_s_at	---		53334.3	53645.6	73811.7	55215.3	68398	82111.4	74234	75557	80406.8	81638.5	87569.9	92773.6	68378.7	71986.4	82179.9	74688.1	68517.1	88641.4
200091_s_at	RPS25		36462.3	42235.6	51474.7	47498.5	33871.2	47546.1	40787.9	42375.3	44188.8	36323.2	51369.3	40884.9	42663.8	45195.5	62295.9	46351.9	41211.3	77146.7
200089_s_at	RPL4		74064.9	51778.3	65333.7	52823.4	54876.1	66298.6	55945.4	56988.6	61027.1	51087.3	63215.5	50423.5	55596.8	52787.7	59674	58897.2	49166.2	69227.1
217736_s_at	HRI		12508.2	14518.5	14543.1	13413.8	17226.7	19249.5	17168.9	17358.8	15459.1	16963.4	22392.1	16470.3	17237.1	18956.1	15340.8	15267.3	22214.4	23251.4
200697_at	HK1		4255.7	5484.4	4855.9	6239	3628.7	4717.9	3995.2	3561.1	3544.1	6419.6	4336.8	4379.7	4500.7	5711.9	3451	6641.7	5460	3709.5
217733_s_at	TMSB10		94746.5	85777.5	86970	93396.7	79219.5	71106.9	105409	99274.8	107590	118171	88501.6	98864.6	91196.1	109333	92296	106440	96122	83674.2
200703_at	DNCL1		36899.4	20776	38081.8	20207.4	27981.6	34322.2	35671.5	36710.8	36095.5	28111.8	38131.9	36193.1	32871.4	45898.6	41005.2	26628.8	51282.5	26737.9
214549_x_at	SPRR1A		757.6	1272.2	1308.2	1592.3	925.2	687.1	1322.2	1031.2	3336.6	2765	1740.3	3330.6	2839.4	1836.3	2203.3	1257.2	955.2	2871.9
217954_s_at	PHF3		2961.5	2122.9	2986	2381.4	3235.6	3173.6	3053.5	4129.2	3599.6	2880.5	1089.2	3053	3488	3416.1	3162	2372.9	2310.4	4922.2
214550_s_at	TNPO3		4072.2	1403.7	1775.3	2320.4	3208.6	1623.8	3735.1	4284.2	4046.2	5774	4035.7	3160.5	3431.5	3669.1	4586.2	3230.6	2717.5	3009.4
214070_s_at	ATP10B		1864.3	1536.8	1987.9	1728.3	1172.7	1104.2	1688.3	1693.3	1840.3	1364.7	1960.9	2412.9	1522.2	1357.2	1584.2	1294.7	1008.2	1740.8
200825_s_at	HYOU1		28816	13782.8	11832.1	8822.5	14283.6	11430.1	27692.7	27345.9	18160.5	19925.9	14324.6	10169.7	10850.1	12501.1	21274.2	13122.9	14645.1	18062.1
214007_s_at	PTK9		5134.9	4664.8	4494.3	3946.7	4475.3	3875.2	3374.1	3641.1	4110.2	3697.6	814.6	2883.5	5390.3	5100.3	6160.9	5088.9	2426.9	4714.2
200823_x_at	RPL29		68662.9	56776.6	52511.9	67749.4	77999.8	56746.3	57733.7	43851.5	60997.1	67084	70993.9	101358	47583.6	60577	55289.9	67733.8	69820.3	59853.2
217716_s_at	SEC61A1		13279.3	15111.1	11272.5	14367.9	17189.2	18323.8	16958.4	15146.9	8786.4	12687.7	13083.4	11526.4	9624.9	9780.6	9844	11490.6	10792.9	12437.8
215747_s_at	CHC1		2976.5	1850.8	1891.8	2615.4	2204.4	1940.4	2080.8	3040.5	2505.4	1923.8	2814	1580.8	3302.5	2801	2888.4	2355.4	1941.8	1411.2
217703_x_at	---		1797.3	1898.3	4260.8	2256.4	2895.5	2743	1983.3	3622.6	3646.1	3130.5	2512.5	3616.6	2623.9	1629.8	512.6	2931	2865	700.1
200709_at	FKBP1A		14683.1	17448.4	15109.7	15470.6	14887.7	16151.4	17101.4	14417.8	16959.3	16507.8	17324.6	16721.3	16634	14586.4	8409.8	19616.1	18661.8	10628
215737_x_at	USF2		1583.3	2896.5	2787	2632.9	2067.4	2024.4	2327.9	2453.9	3418.1	2725	2756.5	2071.3	3213.5	3257.5	2004.8	1999.4	1517.3	2763.9
217964_at	FLJ20343		9739.2	12559.6	16433.4	17943.5	9820.8	15508.8	9260.6	8740.9	10967.3	10856.4	7305.8	7986.8	8955.8	7775.3	11890.8	15560.8	11629.1	8712.3
200710_at	ACADVL		9409.6	11386.9	12013.1	14532.9	9519.7	12897.3	11441.4	10345.6	13376.2	14312	10664.9	17756	8975.3	8102.3	12509.9	10055.3	11191.5	15242.2
217673_x_at	---		5596.5	4587.8	3773.2	3731.6	6690.7	8017.5	4439.7	5158.8	4509.2	5403.9	6596.2	6548.6	6026.9	7634.8	6917.5	5538	7917.4	8060.7
200820_at	PSMD8		15824.3	14967.5	13743	15262.6	13035.9	12023.2	16915.3	11666.9	16164.2	18898.7	17298.1	11270.9	10115	9545.6	8845.8	24506.9	19433.4	8609.3
216241_s_at	TCEA1		15548.7	15402.6	18878.9	13878.3	13592	19080	18007.5	22032.5	24082	20214.5	13219.4	15514.6	13216.5	12578.1	21685.3	18400.3	8841.1	31612.6
214953_s_at	APP		14933.1	14318.4	5367.5	11797	16120.5	29183.3	16350.2	19339.6	20269.8	15323.6	16726	20774	9589.9	7097.2	10016	15004.7	15438.2	10698.6
214620_x_at	PAM		3020	6241.1	6128.1	4002.2	3823.7	7536.4	2366.4	3488.1	4221.2	2719.5	3679.2	6004.5	5810.4	5999.5	3382.5	3501.6	7752.9	9167.8
217256_x_at	---		9735.7	15792.7	17096.6	12714.6	11493.6	17240.1	15771.2	19285.1	20774.4	15154.1	14664.2	16712.3	16025.9	14898.5	19094.9	16632	20260.6	19745.4
200061_s_at	RPS24		71087.4	73641.9	93264.2	71765.1	81856.5	114360	80391.5	78128.9	83007.2	91110.2	89250.2	112430	74961.1	87218.9	84773.8	78615.8	69159.7	89983.1
218011_at	UBL5		5708.5	6334.1	6578.7	4664.3	9171.7	6058.6	5341.9	4246.2	4145.7	4558.8	6474.7	5152.9	7158.6	6267	3677.1	4591.3	9107.1	3260
218013_x_at	DCTN4		2246.4	2795	3300.1	2758	2051.9	2279.9	3200.5	3377.5	3313.5	3155	3398.6	2706.5	2675.9	2467.4	2252.8	2519.5	1573.8	2892.9
217249_x_at	---		5834	7522.3	11679.1	7246.2	7389.4	7561.4	8375.9	8040.3	7742.8	7869.4	11016	11937.5	4916.2	6413.1	5911.4	7119.8	12232.2	4998.7
200735_x_at	NACA		54366	54610.2	62606.2	56836.6	57830.1	70029.7	67169.3	67289.2	78342.9	73172.1	60007.9	80163.5	62954.9	62514.8	66709.1	64577.7	47416.9	76930.7
213941_x_at	RPS7		53590.8	63561.2	73167.6	65051.9	65964.6	79659	58309.3	57337.1	66051.4	70710.1	74856.1	68756	70935.5	84211.4	78818.4	78829.3	70953.5	99892
217226_s_at	PRRX1		1069.7	1842.3	2427.9	2103.9	1412.3	1201.7	2072.3	2317.4	3106	2626.5	1826.3	2799	2930.4	3175	2084.8	652.6	1815.8	2656.9
216342_x_at	---		35436.2	43088.3	63453.3	52399.8	43840.5	62289.8	42692.7	40034.9	49615.7	43263.4	49793.5	55160.8	52163.8	56520.3	60584.7	53353.7	52537.8	65219.5
215222_x_at	MACF1		5878.5	6372.1	5068.9	6171	4806.9	3255.6	7613.3	6336	7793.3	11887.5	4948.9	4287.7	6294.4	7324.2	5803.4	7310.3	5307.9	4110.1
200059_s_at	ARHA		43964.6	54533.7	35011.8	37060.7	40629.9	33425.6	42092.1	39818.8	45598.5	37894	64382.7	51731.2	37194	45495.5	37200.1	44723.1	38717.3	34390
213971_s_at	---		1234.7	1636.3	1986.9	1816.3	2032.4	2413.4	2135.9	2743.4	1512.7	1895.8	2211.4	2893	1075.7	2221.4	1722.3	2512.5	2838	1430.7
200889_s_at	SSR1		6228.6	4322.7	4998.4	4714.3	4027.2	3884.2	6654.1	5249.8	4129.2	3457.1	3660.2	3767.1	3757.6	3877.1	6311	4237.3	3496.6	5275.3
200890_s_at	SSR1		3085.5	2764.5	1555.3	2420.9	1986.9	2193.4	3471.6	2994.5	2559.4	2176.4	2396.9	2012.8	1418.2	1741.3	2635.9	1785.8	1487.3	2655.9
200053_at	SPAG7		7682.8	6154	5335.5	7708.8	6038.6	5990.6	5044.3	4971.8	6128.5	6132.1	6790.2	8423.4	7843.2	7260.2	5720.4	4193.3	4209.7	6874
215227_x_at	ACP1		11080.4	7425.8	8123.5	7802.8	7167.8	7009.3	9809.6	7368.7	8831.5	10556.8	9223.2	8291.4	8672.3	9016	8492.8	9615.2	8966.1	10071
216348_at	---		6738.7	7129.2	9608.2	7724.8	6123.1	5364.5	7709.3	7558.2	9026	9077.1	10249.4	7170.2	8288.2	9596.6	11889.8	7718.9	5547.5	9939.9
217207_s_at	BTNL3		1640.3	1853.3	1908.8	2089.4	1767.8	1143.7	1148.2	1940.8	2392.9	1447.2	1776.3	1417.2	1741.8	1738.8	2015.8	1251.7	854.2	1509.7
213923_at	RAP2B		9258.6	9079	9902.8	9454.1	11529.1	17864.2	12606.1	13602.2	11027.3	12746.7	13070.4	8635.4	9252.4	9720.1	9515.4	9614.7	13429.4	20533
213918_s_at	IDN3		4047.7	1564.3	1781.8	2876.5	2254.9	1286.2	4974.3	5234.8	3173.5	2680	1046.2	3386.1	3010.9	3040.5	2538.4	1717.3	2283.4	1383.2
200891_s_at	SSR1		15297.7	12811.2	18671.3	13896.3	13391.5	18858.4	15573.1	17484.3	11468.4	7806.8	9960.3	13325.7	12922.4	10784.3	20130.5	16191.9	13483.4	20370.5
200051_at	SART1		2239.4	2985	2898	2979.5	3009.6	1944.9	2990	4178.7	3273	3916.7	3372.1	2659.4	2933.4	2923.5	2369.4	3488.1	3298.1	2166.8
213937_s_at	FTSJ1		2008.3	2799	2175.4	2505.4	1649.8	1284.2	2679.5	2319.9	2470.4	2508.4	2385.4	2154.9	2247.8	2643.4	2448.9	2952	2322.9	3258
215707_s_at	PRNP		4738.3	5425.4	6824.7	5572.9	3933.2	4443.3	3089.5	3745.1	5448.9	4291.7	2250.4	1364.7	4788.7	5284.4	6785.5	6674.2	3647.1	3406
217427_s_at	HIRA		6529.6	6279.6	4575.8	6836.1	5221.5	7482.9	6744.6	6944.6	6737.1	4252.7	8411	3643.6	4018.6	2596.9	4642.2	8109	6863.7	4992.2
217398_x_at	GAPD		129236	107942	104187	98384.5	150754	144135	108699	99295.8	102413	128083	104159	127337	124524	154364	110352	121345	113260	114762
217985_s_at	BAZ1A		1762.3	2553.9	1453.3	2473.4	1738.3	2130.4	1480.7	1622.3	1648.8	1073.2	877.7	575.6	2059.8	1764.8	2631.4	1510.3	751.1	1575.2
214005_at	GGCX		2374.9	1940.3	2258.4	2174.9	2130.9	1340.7	1674.8	2122.8	1568.3	1247.2	2460.9	1075.7	2801.9	1626.3	1748.3	2175.9	3679.6	1615.7
217986_s_at	BAZ1A		1831.8	2104.4	2146.4	2527.4	2480.5	2654.5	3425.1	3015.5	3095.5	2736	951.2	2646.4	2358.4	1831.8	2194.3	2270.4	1958.3	1653.2
217988_at	C14orf18		3665.6	4546.8	5558.5	4676.3	5233.5	8270	4461.7	3976.6	4719.8	4617.8	4132.8	3646.1	3982.1	4014.7	7241.1	5190.9	3644.1	9871.4
215179_x_at	PGF		2856	4475.3	2971.5	3813.1	3338.6	3173.6	4319.2	4528.7	3809.1	3093	4222.8	5013.3	3871.6	2679.4	5104.8	5885.6	3815.7	3626.5
214004_s_at	KIAA0121		1327.7	1907.8	1860.3	1934.8	1768.3	2230.4	1649.8	1928.3	1307.7	1236.7	1738.3	2160.4	1384.2	1558.8	2323.9	1702.3	1117.7	1735.8
217990_at	GMPR2		6727.7	2697	2787.5	2448.9	2955	2288.9	2468.9	2544.9	2782	2616.4	4249.3	3948.7	2785.9	2959.5	3041.5	4233.8	5174.9	4946.2
217393_x_at	---		4021.2	2642.4	2902	2259.4	3602.7	2382.4	5026.8	2762.4	3844.1	2762	4877.9	2790	6163.9	4439.7	3261	1910.3	2517.9	4259.6
201103_x_at	---		13869.4	14742	15479.8	12795.2	12943.4	20097.7	16346.2	14640.8	15851.6	16630.9	17933.8	19558.3	10196.5	14085.3	14638.7	13285.9	13086.8	28346.1
201016_at	EIF1A		10536.3	9555.1	9588.7	12458.1	10856	7783.4	9191	8554.4	12037	7470.8	10046.3	4029.2	11022.6	10562.2	13157	9875.3	7191.8	6532.5
217741_s_at	ZNF216		10118.3	10679.3	9779.7	13767.8	12020.7	20489.7	15911.2	16491.1	19002.6	22227.3	10580.4	14119.9	12853.9	12157	12292.9	21421.4	13121.3	10367
217370_x_at	FUS		4063.2	6426.1	2155.4	2818.5	6666.2	4548.8	3299.1	3100.5	3153	1566.3	2464.4	1830.3	4161.1	3282	4358.2	4104.7	3187.6	2012.8
200068_s_at	CANX		36083.3	37824.4	34712.7	33141.1	40536.9	33611.1	44293.9	40745	31669.2	41262.6	37861.4	36411.1	29948	44825.9	52322.9	37951.9	32035.7	51755.5
213986_s_at	C19orf6		1766.3	2815	1682.8	1886.3	2087.9	1948.4	1847.8	1973.8	1966.3	2270.9	2097.4	1482.7	2087.3	2005.3	1826.3	442.1	702.6	1923.3
214656_x_at	MYO1C		5344.4	5121.4	4240.8	5223.9	4115.8	4858.4	4899.8	6485.5	5094.8	6292.6	6760.7	6589.1	4290.1	4657.3	4890.2	4784.9	6358.6	6369.9
215207_x_at	---		2381.4	2722	2302.4	2025.3	1899.3	2517	3499.6	3644.1	2296.4	1561.3	2569	1497.3	2318.3	2375.9	2320.9	1614.8	1462.8	1901.8
217840_at	DDX41		9960.2	7360.7	7523.8	9044.5	8789.1	6778.7	4694.8	4030.6	6934.1	8979.5	5358	4731.3	5905.4	6047.5	4642.7	7458.9	5057.4	6815
201011_at	RPN1		17948.6	14207.9	11687.1	13401.3	14946.2	12411.3	15439.1	15333.9	11013.8	11246.9	16683	10647.8	12365.3	11494.4	15738.4	11818.6	17595.1	14374.1
217828_at	FLJ13213		6261.1	3641.6	3948.2	3521.1	3530.1	3304.1	4183.2	5311.8	4576.3	3366.1	2968.5	3734.6	3615	3578.6	4335.7	3858.2	3359.6	6320.4
217269_s_at	---		1234.2	2249.4	1671.3	1905.8	2331.4	1465.3	2343.9	2067.3	2008.8	2326.4	1923.8	2534.4	1690.8	2375.9	1644.7	1474.3	1340.7	1584.7
217266_at	---		5395.4	4457.8	4792.9	4178.7	4446.3	2762	2187.4	3225.5	4335.2	3024.5	3582.2	2881	4287.6	3507.1	3575.5	4237.8	4048.2	4688.7
200887_s_at	STAT1		8822	9277.1	8184.5	7735.3	12837.4	15832.9	9063.5	7850.3	8657.4	11598.5	8834.6	14578.4	9336.4	8301.4	10378.1	10016.3	9498.2	8387.2
217795_s_at	MGC3222		5430.4	5691	8323.5	7683.8	4024.2	6824.7	5599.9	8658.9	8456.9	6475.1	5033.4	5372.9	6557	6263.5	6711	7240.3	5580	8393.7
217739_s_at	PBEF		6467.6	6805.6	11659.1	7551.8	4092.8	5294.5	4824.3	5214.3	8944	5477.9	2058.4	2196.4	8865.3	8490.9	11774.8	9607.2	6574.7	12440.8
217802_s_at	NUCKS		5242.9	8490.9	3503.1	5174.9	8132	9251.2	12225.1	14055.7	11487.9	10290.3	10754	12620.1	11679.7	7037.7	13985.6	8727.6	8658.5	6158.9
217864_s_at	PIAS1		1839.3	1433.7	1695.3	1977.3	1567.8	2384.9	2369.4	1940.8	2122.4	2148.4	1846.8	2755.5	2492.4	2305.9	1816.3	1592.3	1397.2	1932.8
217869_at	HSD17B12		13502.3	15844.2	12829.3	15763.2	18030.8	18868.4	19077.7	15376.9	18078.5	16718.4	13274.4	10887.3	18642.3	19291.7	23491.1	21899.5	21047.2	14955.2
214352_s_at	KRAS2		2519.9	4385.2	1961.9	2611.4	3350.6	3748.2	3007.5	5161.8	4046.2	3138	2594	5440.4	1856.8	1699.8	5742.9	6725.2	2089.9	2777.4
214355_x_at	---		3764.7	4288.2	3764.7	5328.9	3462.6	4885.9	3971.7	4157.2	4213.2	5031.4	2777	5833.5	4064.6	4889.8	4361.7	4276.8	3940.7	6845
214239_x_at	---		2855	2479.4	2776.5	1970.3	3649.2	4164.8	3273.6	3467.6	2472.4	2718.5	3464.6	2844.5	4039.1	3681.1	3296	3465.6	4530.3	3677.5
214363_s_at	MATR3		23966.2	25789.9	21603.9	20062.4	27067	22734.1	29142.9	29208.7	25417.2	30004.7	16469	32790.5	26681.5	32186.3	29842	24337.4	22621	18818.7
214373_at	---		898.2	1069.2	1711.3	1308.2	968.2	2344.9	1395.2	1944.8	1424.7	1256.2	1046.7	2483.9	1143.2	1018.2	2000.8	855.7	1112.7	2413.9
215128_at	---		788.6	2435.4	2125.9	2208.4	1767.3	856.2	1693.3	2287.4	1488.2	1742.8	1662.3	1950.8	1278.7	2704.4	1394.7	1422.8	1328.2	1466.7
217810_x_at	LARS		3406.1	3251	3765.7	2898	4054.2	6532.7	6398.6	7095.1	5562.4	6455.6	4841.4	5149.9	5549.3	5020.3	8178.2	5785.6	5401.5	5716.3
200845_s_at	PRDX6		18563.2	17051.9	14920.2	15154.5	16145	16382	15972.2	16699.7	18101.5	15863.2	21870.5	18932.2	13891.1	13166.2	12702.9	15820.4	19654	22334.3
200651_at	GNB2L1		104026	78875.8	75923.1	76853.9	73824.5	84941.4	78343.7	71500.4	88986.7	84763.1	107324	93719.7	77350	103309	96598.6	94189.6	78361.3	119561
200672_x_at	SPTBN1		3837.2	3592.6	4624.8	5690.5	2002.4	4221.8	4699.3	4844.3	5078.3	4991.9	4139.8	4850.3	4820.7	4574.8	3317.5	4314.8	5709.5	3856.1
217788_s_at	GALNT2		5053.9	7413.3	6601.2	6690.1	5764.1	7157.8	5801	5590.9	6065	6276.1	7786.9	5865.5	6054.9	5589.9	5230.3	6110.1	8170.4	7602.6
215148_s_at	APBA3		1979.3	2197.9	2288.4	2597.9	2507	3443.1	2239.4	1438.7	1506.2	1266.2	1598.8	1519.8	2444.4	3459.6	2579.4	2015.9	1461.8	1431.2
214205_x_at	TXNL2		2786	2443.9	2869.5	3447.1	2617	1868.3	4006.2	3766.6	4741.3	5765.5	4573.3	2157.9	2831.9	5223.4	1892.3	4126.7	3622.1	1873.8
214426_x_at	CHAF1A		2470.9	3600.1	4933.9	2540.4	3939.2	2076.4	1898.3	2156.8	1844.8	1852.3	3938.2	802.1	5057.8	2854	2213.8	1753.3	2126.9	503.1
214427_at	NOL1		7409.8	6280.6	7982.4	6193	5793.6	4073.2	6559.6	6843.6	7663.8	6058.5	7615.9	4623.3	9491.9	8888	7354.6	7479.4	5775.5	5789.8
200676_s_at	UBE2L3		2289.9	2843	1727.3	1768.8	1876.8	1827.8	1577.3	1852.3	1334.2	1196.7	2470.4	2250.9	1666.7	1639.8	1511.2	1485.8	2053.9	2297.3
200840_at	KARS		39726.4	30098.6	36951.6	30570.1	38036	40535.9	33819.2	31898.1	31810.2	32753.6	33840.1	23281.4	41616.7	39329.5	38645.3	43524.9	39585	30783
217886_at	EPS15		1386.7	1481.8	1877.8	1825.8	1377.3	2144.4	2547.4	2114.3	2229.9	1586.3	1083.7	2121.9	1401.2	1207.2	1528.7	1520.3	1889.3	1448.2
217888_s_at	ARFGAP1		2179.4	2826.5	2489.4	2432.4	2468	2699.5	2886	2458.4	2314.4	2917	3482.1	2752	2654.9	2805.5	2091.8	2164.4	1849.3	2734.9
217799_x_at	UBE2H		5191.9	5593.4	4410.3	5008.8	3731.7	4474.8	3860.1	5126.3	4245.2	3522.1	3480.1	7513.8	3668	3553.1	3564.5	5991.1	4561.3	6043.9
214268_s_at	MTMR4		6183.6	4809.3	4549.3	3793.1	5693	4459.3	5556.9	5552.9	3635.6	4042.2	5753.5	3932.2	5337.3	4875.3	4974.3	4691.4	4138.2	5774.8
217836_s_at	YAP		1794.3	1590.3	2174.4	1962.3	2237.4	1943.4	2384.4	2231.4	2001.8	2687.5	3242.1	3085.5	1235.7	2008.8	2515.4	3227.1	3710.7	2953.4
214305_s_at	SF3B1		7243.8	3443.6	1712.8	2830.5	3346.6	2936.5	5313.4	5497.4	4687.3	4362.2	3359.1	6354.6	7938.2	5697.4	4179.1	3891.7	3014	3688
200641_s_at	YWHAZ		22341.9	22930.9	22700.6	23641	21507.4	16964.1	19516.8	20085.7	24605.1	21327.2	20414.2	17182.9	19972.5	24759.1	16073.9	17658.7	14590.1	20071.4
200851_s_at	KIAA0174		8068.4	7080.2	8469.5	7439.3	7176.3	9255.2	7149.2	7522.7	7249.2	10581.3	8393	12572.1	6220.4	6703.1	5244.3	8634.1	11070	6510.9
215111_s_at	TSC22		46565.6	58283.3	81586.1	64595.9	27971.6	42046.1	35091.4	41073	58240.1	56686.2	14685.2	21542.1	44440.1	54007.4	58246.3	61964.2	66019.6	45410.6
217833_at	SYNCRIP		4336.3	4459.8	4230.8	4644.3	4600.8	3757.2	4943.8	4500.7	3717.6	3808.7	2371.4	4068.2	4553.2	4585.3	6589	4571.3	3464.1	6002.4
216071_x_at	TNRC11		2181.9	2768.5	2480.4	3303.6	1827.8	3801.2	1697.3	2336.4	1834.3	3156	2780	4307.2	2313.8	2276.4	2937.9	2605.5	2330.4	3176
200633_at	UBB		86107	86290.1	109351	85372.9	117549	115923	76588.4	70279.2	67603.2	78136.9	88744.1	96628.7	113330	145956	105735	104664	106996	106111
217830_s_at	NSFL1C		2579.9	3107.5	3399.1	3663.1	2613	2377.9	2149.9	1819.8	2459.9	2134.4	2881.5	2508.9	2979.4	2833	2718.9	2461.9	3702.2	2772.9
200940_s_at	RERE		3225.1	3747.1	2921.5	2657.9	3249.1	2923	4197.2	4808.8	3201	4576.8	5108.9	6705.6	3048.5	4049.7	2669.4	3877.7	8420	2518.9
217861_s_at	PREB		5163.9	2983.5	3372.6	3572.6	4199.3	4783.4	5704	4013.1	4108.2	3821.2	3960.2	4297.7	5114.8	4247.7	4122.6	5385.5	5631	5448.8
214866_at	PLAUR		1143.7	1485.8	2042.9	1924.8	1069.7	1317.2	1282.2	1689.8	2478.9	2052.4	865.2	1043.2	1565.7	1325.2	1844.3	2087.9	1756.8	1382.7
217891_at	FLJ13868		2010.8	2267.9	2124.4	1321.7	2133.9	2862	2446.9	1977.8	1663.3	2226.4	2393.9	2725.5	2276.8	1726.8	1587.7	1112.2	1187.7	2100.8
217826_s_at	UBE2J1		3947.7	4017.7	3979.7	3530.1	2925	5163.4	4780.3	4893.3	3513.6	3780.1	2472.9	3437.6	4126.6	4559.3	4088.6	4424.8	2939	4102.6
217850_at	NS		7824.9	7355.7	8727.1	7716.3	7976	7139.3	8763	8103.8	8467.9	7536.3	7437.9	4338.7	9891.5	8448.9	12064.3	7723.9	5212.9	7131.5
200632_s_at	NDRG1		9661.7	16909.4	15129.7	14776.5	8326	10061.8	5087.4	12190.9	26737.9	28263.4	4582.8	38158.9	4241.1	4022.7	6066.9	12423.8	5323.9	4275.6
216028_at	DKFZP564C152		1695.3	2277.4	1715.8	1986.3	1906.8	1340.2	1971.3	2776.4	1909.3	1593.8	1475.3	1049.7	1981.3	1607.3	2001.8	1408.8	1612.8	2203.8
201055_s_at	HNRPA0		5329.9	4902.8	2750.5	4285.2	5438.5	5648	3731.1	4098.7	4743.8	3431.6	3876.7	3487.1	4975.2	3392.1	4282.6	4525.3	4636.8	3174
217852_s_at	FLJ10702		6870.7	8599	8370.5	7096.2	8467.1	9941.8	6895.2	7841.2	8284.9	7991.4	4918.9	7481.8	7461.1	6194.5	8588.8	9717.8	6237.1	9561.4
214327_x_at	TPT1		86302	76700.5	92939.1	78461.7	81622.5	96009.5	72059.6	69246	68712.3	68171.7	77440.1	90834.7	89504.8	103852	95436	81780.3	73268.9	100498
216026_s_at	POLE		2637.5	3184	2669	2888.5	3493.6	2045.9	2422.4	2521.4	2632.9	2039.9	3516.6	1439.2	3151	3341.1	3120.5	1143.2	1233.7	2792.9
217816_s_at	PCNP		7666.8	8756.5	7085.8	10373.7	7585.9	7352.3	11666	10291.1	12356.5	7659.3	12606.8	6651.6	7682.6	8720.4	11236.7	5953.6	5225.9	10791.1
217814_at	GK001		7486.8	8288.9	6923.2	6784.1	7488.4	9986.3	6128.5	7332.2	6642.6	4319.7	3811.2	3993.7	10571.1	5648.4	7658.2	5665	6368.1	6593.5
200852_x_at	GNB2		9284.6	11343.4	8612	8054.4	11223.6	11695.1	12048	11655.9	10068.7	11777	12958.4	11832	12088.3	13174.7	8692.3	10579.9	10982.9	8235.2
217926_at	HSPC023		12522.7	8227.4	6594.7	7520.3	7637.9	7809.4	8269.9	6379	6604.6	9404.6	9296.7	9233.5	10632.6	10377.2	8626.8	10534.9	9217.6	9873.4
217922_at	MAN1A2		3535.6	3658.6	4488.3	3957.2	3837.7	4291.3	4849.3	4678.7	2611.4	2579.4	2035.9	5601.9	4803.7	4525.2	4772.2	2531.5	3426.6	4330.6
200689_x_at	EEF1G		105288	68937.6	83133.8	62546	86210.3	105975	81641.2	74527.9	81012.4	97070.2	90330.9	120887	74803.6	95139.2	85172.4	78884.3	90441	99037.4
214494_s_at	SPG7		2527.9	4644.3	3894.2	4979.3	3058.1	3563.6	3134.5	5029.8	4085.7	2923	3923.2	3713.6	2468.9	3436.1	3100	1508.8	2581.5	2782.4
201035_s_at	HADHSC		4308.2	4456.3	4509.3	3788.6	4808.4	3052.1	4144.2	3620.1	3023	2715.5	8428	5933.5	5601.8	4323.7	4220.6	6746.2	5589.5	4482.2
201081_s_at	PIP5K2B		1446.8	1334.7	1129.2	1269.7	1516.3	755.1	2094.4	1444.2	1871.3	1982.3	1885.8	1618.3	1199.7	2015.8	1826.8	774.1	1385.2	1299.2
201082_s_at	DCTN1		2793	2443.9	1893.8	2742	3241.1	2322.4	2123.4	2035.8	2102.8	2023.3	2716	3262	2722.4	2157.4	2617.4	1480.8	2463.4	3112.5
217754_at	DDX56		5211.4	4052.7	4054.2	5233.9	4189.8	3074.1	4867.3	3710.1	5917.5	4988.4	5188.9	3699.6	6491.5	6854.1	5896.4	6436.2	4705.8	6356.4
217753_s_at	RPS26		61851.8	42420.7	61240.9	52067.3	50546.3	57763.5	44055.9	41023.5	42372.5	45357.8	54592.9	56611.5	50910.6	50481.8	32740.5	31291.7	54253.6	36251.3
200690_at	HSPA9B		3208.1	2983.5	3290.6	2323.4	2077.4	3156.6	2636.4	2015.8	3821.1	2124.4	2946.5	1620.8	2334.3	1779.8	3274	1917.3	2214.4	3340
201086_x_at	SON		11010.4	10923.8	12155.2	11589.4	14214.6	12323.7	9589.1	9376	9111.5	8769	11121.5	9359.1	13741.5	14123.3	10523.6	9625.2	10301.3	7527.1
217780_at	PTD008		10550.3	4695.8	5828	4874.8	5712	6717.7	6834.6	4999.8	5508.4	8355.4	8088	11053.4	6530.5	7107.2	6170.9	6714.2	7823.9	6925
200693_at	YWHAQ		31843.5	33299.6	43951.3	38561.5	39556.2	47610.2	39351.6	30370.8	37585.7	39424.8	43702.4	28147.2	50585.5	62302.8	38254.3	42236.2	48734.1	56163.7
201036_s_at	HADHSC		6092.6	5700	3876.7	4838.3	6486.7	4634.8	3990.7	3596.1	2423.9	2443.9	10589.4	6494.6	7729.6	9554.6	7499.1	5962.1	10484.9	5210.8
200599_s_at	TRA1		39969.4	44637.5	25567.6	28511.8	37394.9	29062.8	36525.1	34070.4	22281.7	26270	17433.2	17552.4	18141.7	26945	58518.9	15207.3	25516	27285
214507_s_at	RRP4		1164.7	493.1	196	227.5	1188.2	378.1	2523.9	2049.3	2087.3	2826	2574.5	1424.7	824.1	581.6	1824.3	5618.5	2339.9	150
214512_s_at	PC4		8170.4	8689.5	11946.6	11674	9419.7	6775.2	14921	12248.5	14872.5	10563.8	9159.2	8718	12430.3	9508.1	9366.9	13989	10686.9	9354.9
216215_s_at	RBM9		3252.6	4067.7	3970.7	3373.1	3979.2	6046.1	3971.2	4312.2	3073	4484.8	3525.1	4810.3	3288.5	4298.2	3251.5	2478.4	3948.2	2979.4
200598_s_at	TRA1		18464.7	19359.8	8743.6	10660.8	14349.1	5533.5	17096.4	19698.6	10459.7	9028.6	7468.9	6233.5	9018.3	8925.5	25122.3	5492.5	8801.1	11826.7
217746_s_at	PDCD6IP		15230.6	15512.1	15706.3	17614.5	15613.4	12994.9	13428.8	13926.2	15224	15697.2	13114.4	13198.2	14515.7	14333.9	13750.1	16074.4	16072.8	15176.7
217935_s_at	C20orf44		4648.3	3382.1	4933.4	4066.7	2656	3202.6	2643.4	2433.9	2836.5	3047	3475.1	3613.6	3993.1	4018.7	3587	4494.3	4090.2	4093.6
217745_s_at	MAK3P		15076.1	17248.9	21486.8	17979.5	13132.9	15075.7	21483.1	17958.4	22627.2	11295.9	11473.1	13303.7	20224	14794.9	25498.9	15594.8	14961.1	15585.8
200594_x_at	HNRPU		29008	28427.3	30526.9	32192.9	30462.1	27467	31111.2	31685	30929.1	30026.2	33464.6	22177.7	30637.6	33482.5	29511	23160.2	22254.4	32814.3
215210_s_at	DLST		6605.1	5844.5	3481.6	6148	5396	4527.3	6807.6	5968.5	6428.6	6484.6	5023.9	7215.2	6913.5	5985.5	6908.5	10899	8151.4	4229.1
217750_s_at	FLJ13855		8353	8646.5	9300.2	8500.9	9597.8	11310.6	7350.2	7674.2	10288.2	9344.1	10028.8	10031.7	9521.4	10799.8	9288.4	11201.5	11684.1	8816.3
215075_s_at	GRB2		2256.9	3492.6	1834.8	3005	2570.5	1528.8	2461.9	3155.5	4267.2	3439.1	2487	3226	1992.8	2871	2851.9	2658.5	2516.9	2476.4
217740_x_at	RPL7A		87302.2	95438.6	116617	85025.8	113018	139756	109856	93812.9	113491	129633	119228	130514	104454	137904	106405	101056	93756.5	130648
201067_at	PSMC2		4142.7	3070.5	2729.5	2910.5	3380.1	2609.5	3221.5	2583.9	1472.7	1887.8	3222.1	4890.8	3767.1	3598.6	3581	2994	3731.2	5093.2
214173_x_at	C19orf2		6253.6	5481.9	8382	5070.9	7992.5	6902.8	8135.4	7684.2	11291.4	8956.5	7139.8	5068.9	4850.2	5176.9	6270.4	7390.3	5146.9	3716
200945_s_at	KIAA0905		6602.6	6191.5	4659.3	5970	5085.9	6953.8	8630	8344.3	7044.7	6791.7	7649.4	6656.6	5631.8	6029	6936.1	6692.7	6603.7	7397.6
217775_s_at	RDH11		4622.3	6359.6	6781.7	7803.8	5489.5	4892.9	5888	4661.2	4433.7	4458.8	4496.8	3311.6	6188.4	6877.1	4870.7	4291.8	7349.3	3265
217899_at	FLJ20254		3431.1	3355.6	4153.2	4188.7	3219.1	3057.6	3523.6	4012.1	2945	3400.1	3637.2	3566.6	4626.2	5150.9	4194.1	4204.3	4700.3	4774.7
201070_x_at	SF3B1		6155.6	2246.9	1990.4	1720.8	3540.6	2361.9	4637.3	4273.2	3489.6	4537.8	2727.5	5904.5	3451	3480.1	2347.4	2928.5	2151.9	2871.4
217900_at	FLJ10326		10848.9	13715.3	9629.7	10547.8	12132.2	8781.1	9878.7	10811.7	10847.8	7516.8	10647.4	7722.3	8623.3	9715.1	10236.5	9001.6	9408.2	9329.9
200613_at	AP2M1		17387	13108.2	9407.2	13585.8	14910.2	8688.1	12544.1	12727.5	12754.1	12724.7	17024.6	15583.6	13357.5	14593.9	10945.2	11283	16206.4	13034.4
201071_x_at	SF3B1		28203.9	24209.1	23207.1	20586	27157	25492.1	26017.9	22815.1	21212.5	22651.9	17539.2	27037.5	31351.2	33229	22917	24169.9	21041.2	21866.7
200933_x_at	RPS4X		82996.4	98008.1	101443	94873	104159	124772	93284.2	87238.9	96688.5	111863	117888	107878	125734	131790	115142	117005	92994.4	134332
201040_at	GNAI2		4025.7	4160.7	2639	3671.6	4581.8	4664.8	4386.2	3195.5	4221.7	5838.5	6087.1	6311.6	2877.9	6039	1901.8	2967.5	4559.3	1799.8
200834_s_at	RPS21		95965.2	90211.7	111035	96196.2	101395	111953	86029	84810	95872.8	108598	103408	111183	77152	100827	94656.8	95688.4	96885.6	91707.3
200609_s_at	WDR1		11048.4	15123.1	16132.9	15615.1	13543	20781.3	13802.8	13261.6	14788.4	14905.6	14001	9114	12533.4	16207.7	12406.9	13816	17420.6	17000
215073_s_at	NR2F2		2079.9	2176.4	2056.9	2521.4	1016.7	1038.2	1352.2	1307.7	2131.9	1129.2	2684.5	1259.7	1777.3	1932.3	1407.7	1698.3	938.2	702.6
200602_at	APP		6039	7055.2	4162.7	5118.9	5860.6	10726.4	3847.6	4853.8	4438.7	4494.8	7804.9	5794.5	4449.7	3738.6	7382.6	8608.1	7365.8	11952.2
214483_s_at	ARFIP1		1527.3	1185.2	775.6	1154.7	1486.3	800.1	1504.3	1843.8	2650.4	1510.3	1533.3	2532.4	2335.3	2144.9	2250.3	1793.8	1427.3	2342.3
216187_x_at	---		4572.3	7615.3	4258.8	4394.7	4642.4	4465.8	5909	7973.8	5731.4	3224.6	5027.9	9574.6	8316.7	6705.1	11059.7	4468.8	5986.1	7505.1
200684_s_at	UBE2L3		3701.6	3139	2060.4	2078.3	3803.2	2376.9	2937	2634.4	2447.9	2561.4	4080.7	4065.2	3311.5	3173.5	1959.3	2322.9	3586.6	1815.8
201077_s_at	NHP2L1		28006.4	16911.4	21482.3	18444.1	17579.7	15809.4	19126.7	18105.4	20850.9	22646.4	17060.6	11480.9	17238.6	16493.2	16134.9	27623.5	20680.1	14870.7
200601_at	ACTN4		16693.4	18603.1	29127.7	30733.7	19515.1	21518.4	28338.3	28094.5	30344	23454.5	15967.9	31893.9	33273.9	32129.3	18742.8	31039.1	40591.2	19235.3
215040_at	FLJ11712		950.7	1920.8	1466.3	1414.7	1290.7	1280.2	1464.7	1771.8	2126.4	1012.7	1723.3	1898.8	1852.8	1799.3	1028.7	1628.8	1075.2	1758.3
215038_s_at	HYPB		1718.8	1357.7	1215.2	1411.7	1029.7	1536.3	2048.3	1614.8	1378.7	1592.8	2081.4	1891.3	2533.4	2272.4	1561.2	1188.2	1497.3	2090.3
217779_s_at	PNRC2		11116.9	8908	7376.8	7403.7	10661	7986.5	11171.9	12998.6	11309.4	14402.5	9141.7	13387.7	12408.3	12713.1	14301.2	12829.3	10322.3	9002.8
201041_s_at	DUSP1		2033.4	3396.1	4797.9	5574.4	2660	10387.4	2099.4	2571.9	3538.6	6701.7	1439.8	1870.8	2252.8	1710.3	2311.3	3051.1	2032.4	3188.5
215549_x_at	---		2058.4	2751.5	3405.6	2789.5	2429.4	2334.9	2840	3662.6	2605.9	3543.6	2299.9	3697.6	3499.5	3360.6	3287.5	2633	2279.9	2881.4
200915_x_at	KTN1		9979.2	10427.8	8638.5	10121.2	9266.7	12458.3	12830.7	10352.6	11915	11262.4	2789	10900.8	13300	14654.9	16634.5	11043	13311.3	20191.4
218090_s_at	WDR11		3993.2	3258.6	2993.5	4300.2	2394.9	2726	2824	2417.9	2267.4	1752.3	2702.5	2675.4	3241	2798	3460.5	2797.5	4101.7	3518
215294_s_at	SMARCA1		1625.3	3546.1	1446.3	1296.2	1996.4	2272.9	2519.4	3387.5	931.7	1465.3	1220.7	5013.3	2532.9	3116	1393.2	1302.2	3555.1	2022.3
218091_at	HRB		2229.9	2117.9	1724.8	2168.4	1639.3	1648.3	2699	2699.9	2389.9	2276.9	2672.5	1723.3	1992.8	2392.9	2295.3	2152.9	1794.8	2419.4
214766_s_at	ELYS		1718.3	1714.3	1916.3	2269.4	1583.3	1059.7	2701.5	2038.8	1851.3	1591.3	1001.2	1041.2	3240.5	2563.9	3660.6	1954.4	1680.3	2121.3
214771_x_at	M-RIP		8554.5	10074.2	10600.9	11437.4	7284.8	10629.4	12154.5	12827	15327.5	15768.7	9063.1	5315.9	12899.4	12341.5	9747	14798.7	9268.6	9862.9
218093_s_at	ANKRD10		5870.5	6907.2	4897.9	4684.8	4935.4	3622.2	4260.7	5402.4	5407.9	4052.7	3126.6	6427.1	3657.5	3557.6	3465	3112.1	3905.7	2167.3
200012_x_at	RPL21		43613.1	51388.7	68725.8	50997.6	65517.5	84699.9	59677	54215.1	57857	90745.6	59790.4	73178.8	58077.1	85610.1	77435.2	85313.5	64748.9	72673.6
200967_at	PPIB		37054.9	24830.7	15942.8	26420.9	27664.1	17387.2	29268.9	25492.1	15374	18197.6	28185.1	17300.4	19209.4	21231	29862.5	28651.7	28958.1	32689.3
200010_at	RPL11		44633.8	50521.5	52354.3	53747	44665.2	61575.2	43038.7	44582.6	52860.7	51138.3	69670.7	55687.8	39002.8	43220.1	50875.2	56302.2	42397.5	60872.4
215582_x_at	MCM3AP		1859.8	2172.4	1456.8	1464.2	2195.9	1847.3	1460.7	2239.4	2088.8	1939.8	1787.8	1744.3	1916.3	1680.8	2078.8	1170.7	1539.3	2256.3
215553_x_at	---		1466.3	1599.8	1571.3	1094.7	1581.8	1773.3	1495.3	1989.3	1526.3	1565.8	1803.3	2127.9	2213.8	1572.3	2190.3	1399.8	1653.8	2006.3
214760_at	ZNF337		1817.8	1683.8	2003.9	1907.8	1062.2	1531.8	1063.7	1341.2	2320.4	1837.8	917.2	1966.8	2142.3	2155.9	2038.3	1168.2	2076.9	2143.3
200919_at	PHC2		9575.7	8601	12125.7	10708.3	6168.1	5451	14149.4	12693	9411.1	15042.1	7369.3	4834.3	8237.7	6472.6	9816.5	13705.5	6989.2	6280.9
215548_s_at	C14orf163		4417.8	3687.6	4600.3	5200.4	4399.8	4903.4	4501.8	4058.1	2961	3687.1	1174.2	3735.6	4260.6	3546.1	4943.7	4538.3	3852.7	6995.5
215541_s_at	DIAPH1		1585.8	2512.4	1882.3	1472.2	1622.8	1176.7	2402.9	2216.9	2661.9	1478.8	2095.4	1754.3	2240.8	1953.3	2925.4	1876.3	1775.8	1678.2
218099_at	HT008		2962.5	4484.8	4404.8	4763.3	3316.1	3636.7	3258	2161.8	2570.4	3086	4039.2	2949	3582	4084.7	3534.5	4702.9	3831.2	4624.7
200007_at	SRP14		43500.1	29872	30992	23776	36381.2	37435.3	35727.5	32458.7	25547.7	31882.5	34375.2	40585.3	26013.9	27736.1	25540.9	29723.9	41303.3	29842.3
216392_s_at	SEC23IP		4166.2	1012.2	1335.7	1895.3	2104.9	1404.3	3295.1	3392	2821	2476.4	2417.9	2091.9	1551.7	1844.8	782.6	1280.2	897.7	1493.7
215537_x_at	DDAH2		1712.3	2359.9	2643	1926.8	3966.7	5643.5	2200.4	1868.8	1593.3	2180.4	2926	5040.8	3368.5	3973.2	2518.9	3121.6	4825.4	5385.8
218101_s_at	NDUFC2		25007.8	26766.5	20827.7	23908.5	27670.6	22876.7	28997.4	24527.4	24374.5	24398.2	34203.2	31923.4	26655.5	30619.1	28800.4	25948.2	31038.5	30563.4
201126_s_at	MGAT1		2473.9	2475.9	3395.1	2070.8	2294.9	2338.9	2946	2363.4	2661.9	2656	3321.6	2225.4	3181.5	2029.3	1663.8	2337.4	2863	2286.3
213853_at	---		3395.1	2569.4	4769.9	3872.7	3183.1	3314.1	3698.6	4516.7	4136.2	3021.5	3695.7	2470.9	3400.5	1389.7	2789.4	1964.4	1637.8	3431
200968_s_at	PPIB		33794.9	19163.7	13059.3	20511	29638.4	14888.2	28589.8	26644.7	13399.2	18140.1	23311.2	16542.8	14993.2	16678.8	20685.6	20149.7	25468.5	18512.7
201124_at	ITGB5		1521.8	1833.3	1960.9	2428.9	1781.8	1877.3	2231.9	3058	2003.3	2472.9	1193.2	1511.3	2060.8	2142.4	2189.3	2798	2371.9	2260.8
213852_at	RBM8A		5083.4	4587.3	4333.8	4003.2	5904.6	3523.1	3829.1	4027.1	2428.9	2179.4	4904.9	5518.4	4766.2	5072.3	4875.2	3143.1	5497	4550.2
200899_s_at	MGEA5		4358.3	5750	8902.6	6902.7	6952.3	5658.5	3107	3607.6	5196.9	5573.5	4290.3	5980	5562.3	6136.5	6310.5	6009.1	5609.5	5177.3
218066_at	SLC12A7		5678	5808.5	7717.4	7738.8	6141.1	5969.1	5718	5179.8	6470.1	5928.5	5723.5	8467.4	5856.9	6742.6	4484.7	4162.3	5896	4911.2
200025_s_at	RPL27		67871.8	72936.8	98336.1	78709.2	81957	106570	72726.2	76298.7	80318.3	84950.6	84881.4	83962.1	68022.1	79799.7	93559.7	77390.1	72029.7	92319.4
201120_s_at	PGRMC1		9792.2	12822.2	9960.3	8455.4	16032.9	12997.9	13616.8	10075.1	7414.7	8748	10395.4	7823.3	13419.5	15749.6	13828.1	11657.6	15664.8	8535.7
213848_at	DUSP7		1506.8	1857.8	1920.3	2753	1536.8	1128.2	1481.7	1242.7	2258.9	2085.9	1186.2	593.6	2699.4	2376.9	3309.5	3037.1	1876.8	1776.8
218069_at	XTP3TPA		12788.2	10926.3	9493.7	8547.4	13978.1	13854	11800.5	7850.8	11102.3	7832.8	17063.1	10228.2	12137.3	11591.9	7938.2	8092.5	8904.6	5377.3
200766_at	CTSD		1212.7	2161.9	1767.3	1969.8	1833.8	2607.5	1388.7	983.2	1398.2	1669.3	1550.3	4090.7	1439.7	1562.8	1424.2	1460.3	2869.5	3812.6
200767_s_at	C9orf10		2738.5	2830.5	3595.6	3288.6	2793	3312.1	3229.5	3774.6	4401.7	3247.1	4481.8	3677.6	3903.1	3704.1	3201	1900.8	2079.9	3284.5
215293_s_at	FRAG1		3810.7	4767.8	4909.9	3761.6	4080.7	3956.7	3339.6	4567.2	4425.7	3422.6	4498.8	3944.2	4074.1	3418.6	3059.5	3205.6	4104.7	2522.9
200017_at	RPS27A		64089.6	69450.2	82990.3	75296.2	82780.7	108592	68528	66411.6	70668.7	71337.8	89483.8	83643	89620.8	91300.1	101990	84354.3	66721.3	105955
200021_at	CFL1		99104.7	103145	106202	89079.5	120970	138545	110733	93783.4	94936.2	111579	102345	145559	102106	144375	72261.9	87880.5	92856.9	55444.6
201129_at	SFRS7		6199.1	4068.7	3557.1	3060	4933.4	4974.9	3415.1	3299.5	2805	2553.4	4012.2	3985.7	4517.2	3502.1	4495.2	3787.7	3521.1	2605.4
215588_x_at	RIOK3		2454.4	2509.9	2793.5	2015.8	2233.4	2065.9	2237.9	3657.1	4320.7	2806.5	2024.9	3003	2264.3	692.1	1388.7	3284.6	2558	1569.7
200770_s_at	LAMC1		2250.9	1783.3	3253.6	2689	2351.4	1992.9	2040.3	1881.8	2552.9	2879.5	1451.8	1731.3	3451	4097.2	2004.8	2473.4	3567.1	4049.1
218079_s_at	LZK1		4904.4	7025.7	7888.4	6931.7	6773.7	6400.2	6198	6756.6	7239.2	7039.2	5433	8353.4	6646	6342.5	4521.7	4551.3	5613.5	5354.3
215584_at	KIAA0322		1737.3	1798.8	1756.8	1550.3	1397.8	1685.3	1480.2	1595.3	1961.3	1422.7	2828	2227.9	1668.2	1921.8	2059.8	958.2	1282.2	2331.3
218083_at	PTGES2		3881.7	3471.6	3351.6	4175.7	4458.3	4479.8	2998	2355.9	2228.9	4514.3	4823.4	2056.8	5972.9	4035.7	5882.9	2581	1634.3	6159.4
200049_at	MYST2		3082	3672.6	2819	3162.5	3967.2	3712.2	2836.5	2029.3	2602.9	3091.5	4255.3	2764	2642.4	3329.6	2800.4	3651.7	2856	2887.4
216863_s_at	---		1637.3	1820.8	1845.3	2258.4	1697.8	1091.7	2419.4	2009.8	1842.3	2024.3	1695.3	2159.4	2286.3	2091.8	2538.4	2483.5	1549.3	2060.8
200771_at	LAMC1		2661	3411.6	3897.7	3540.1	3234.6	4811.4	4279.2	5251.3	5324.9	5590	3794.2	4906.8	3893.6	3540.6	3498.5	4246.3	3574.6	7282.1
200774_at	C9orf10		25149.4	32645.5	28705.1	32611.5	28537.2	32767.5	30823.7	33234.8	30740.6	27780.3	29742.9	23312.4	27364.6	31185.2	24302.7	26487.8	21436.8	27754
200018_at	RPS13		61028.6	69143.7	87260.1	67100.3	85571.2	104454	81871.8	76872.7	80263.7	101924	79219.9	110566	71989.2	74061.7	79820.6	72345.1	68323.1	88057.3
200022_at	RPL18		75311.1	94646.5	80068.8	84298.7	100537	123696	78033.6	74641.9	86567.3	93959.6	95946.9	90116.6	76533.9	89335.3	81656.4	94960.2	64595.9	92588.5
218140_x_at	APMCF1		9990.2	7827.3	11795.1	10810.8	9675.8	9206.2	15579.1	11860.4	10124.7	11803	11995.2	6243	7209.1	7503.7	11019.2	11616.1	10686.4	8489.2
215499_at	MAP2K3		5264.4	6366.1	4489.3	6521.6	4945.4	3906.7	4517.8	4932.3	4091.2	5800.5	2875	2376.9	5988.9	5982	5028.3	5814.1	5744.5	1894.3
218133_s_at	NIF3L1		3852.7	4802.8	4648.8	3848.1	4303.8	4297.3	4767.3	4589.2	5253.9	4583.3	6449.7	5656.4	3346.5	4783.8	4349.2	6806.7	5693.5	2199.3
214875_x_at	APLP2		5311.4	6854.2	8704.1	8619.4	7994.5	10393.4	6508.1	4924.3	6515.6	7586.3	6626.7	11265.9	8267.7	10253.2	8938.4	7005.8	9042.1	12546.8
214869_x_at	DKFZP434C212		3168.6	2172.9	1927.8	1901.3	2056.9	1605.8	2852.5	2755.9	3055	2799	2459.9	2393.4	4267.6	3487.6	2534.9	2195.9	2650.5	2913.9
216570_x_at	---		17494.5	17835.5	12892.8	21159.6	17848.3	11297.1	12618.6	13192.1	14689.9	13705.4	17351.2	16914.3	11835.3	16412.7	15482.3	16340.5	16260.9	19095.8
213754_s_at	PAIP1		3729.1	4266.2	4581.3	3921.7	3648.2	3858.7	3553.6	3870.6	4169.7	3098	2485	1981.8	2920.4	3061.5	4354.2	3715.2	2989	2655.9
216554_s_at	ENO1		3667.1	3043.5	2515.4	4120.7	3312.6	2406.9	3159.5	3065.5	3561.1	3862.7	4295.3	2579.9	2754.4	3107.5	3276.5	3042.6	2297.9	4259.6
218135_at	PTX1		3776.2	4351.7	3899.2	3254	4129.8	4595.3	4340.2	4866.8	5330.4	5820.5	1849.3	4991.8	3959.1	3315	5289.8	4177.3	3506.6	3880.1
215493_x_at	BTN2A1		3058.5	2644.9	2596.5	2590.4	2132.9	2138.9	2307.9	2209.4	2099.3	2081.9	2118.9	2339.4	2928.4	2872.5	2423.4	2073.9	1745.8	2616.4
213750_at	DKFZP564M182		2373.9	1820.8	1896.3	2912.5	2255.9	2919	2519.4	3437.5	3158	2899	2493	2637.4	1875.8	1934.3	2064.8	2129.4	1851.8	3249.5
218126_at	FLJ10579		2718	4063.2	3090.6	4576.8	3436.6	2238.9	3650.6	3843.6	2924.5	3147	3171.1	3167	2668.4	2908	2631.4	3400.6	2142.9	2277.8
200914_x_at	KTN1		4612.3	6811.2	4156.2	5043.3	2865.5	4223.3	4090.2	5478.4	4516.7	3138.5	1147.7	2654.9	2266.8	2003.8	4619.7	3548.6	2347.9	2748.4
214843_s_at	USP33		2017.4	1813.8	978.2	1264.2	1511.8	1821.8	1656.3	1621.8	1499.7	1796.8	1095.7	1989.8	1753.3	1948.3	1647.7	1934.9	1182.2	2059.8
215492_x_at	PTCRA		1089.2	1821.8	1203.2	1792.3	1163.7	1266.2	1799.8	2187.3	2407.9	2013.8	1799.3	1848.3	1655.7	1639.8	1520.7	1211.7	1401.2	2229.8
216532_x_at	---		2282.9	3449.1	2780.5	2070.8	1937.4	2556	2359.4	8126.3	8222.9	2486.4	1967.9	3370.1	5471.8	3699.1	3616	2320.9	2586	2412.4
215482_s_at	EIF2B4		7111.2	5045.4	4841.4	5161.4	5441.5	4806.9	4781.3	3784.1	5325.9	6944.7	4052.7	4994.8	5397.8	6120.5	5247.3	8530.5	5750.5	4992.2
216524_x_at	---		2577.4	2161.9	2431.9	2203.9	2855.5	2872.5	2368.4	2828.5	1617.3	1424.7	1212.7	3137.5	3587.5	3376.1	3756.1	2676	3422.6	2999.4
215464_s_at	TIP-1		3252.1	4131.2	3726.2	4180.7	4982.9	8094.5	6009.5	4958.3	4615.3	5560.5	6139.1	7771.3	7106.1	6179.5	3786.6	8322	8841.6	4375.1
216520_s_at	---		110175	103648	117600	99077.2	111271	138342	98205.5	96046.3	107582	110612	104656	130807	123299	133334	125059	120017	96287	133972
121_at	PAX8		6502.1	7750.3	8134	8076.4	5686	5949.1	6442.6	7274.2	8351.9	6741.2	6484.2	6166.5	6765.5	7177.2	6647	7188.3	6507.6	10144
200801_x_at	ACTB		131580	118180	140849	109107	139532	150088	127798	123725	132592	156968	136183	158466	135758	171776	138126	114817	121218	153790
215452_x_at	---		10742.4	8240.9	8009.4	7147.7	7529.4	8665.1	5210.9	5321.3	5390.4	6170.1	8325	8098.9	6880.5	7271.2	6311	5157.4	8092.4	7251.1
216505_x_at	---		14643.5	6346.1	9117.6	7380.2	10161.9	11259.5	7219.7	10369.7	10186.7	9711.2	11437.1	10638.3	13695.5	12798.6	15179.3	11114.5	10916.4	14116.1
218139_s_at	C14orf108		2625	2646.4	2590	3086	2778.5	2607	2448.9	2488.9	2582.4	1944.8	1849.8	3512.1	2330.8	2488.9	2824.9	2306.9	3089	3077.9
216450_x_at	TRA1		4200.7	3811.1	2846	2706	4531.8	2283.9	3377.1	3634.6	2185.4	2653	1827.3	1526.8	2912.4	2590.4	4512.2	2151.9	3055.5	2495.9
216417_x_at	---		893.2	1370.7	1005.7	872.1	853.7	1625.3	1731.3	2426.4	1117.7	1237.7	2347.9	2565.4	1957.3	1729.3	2135.3	1181.2	1033.2	1960.3
214895_s_at	ADAM10		1840.8	1587.8	1677.3	1401.2	2513.5	1758.3	1923.3	1505.2	1912.8	1502.3	845.2	2200.9	1467.7	1441.7	1241.2	778.6	1306.2	2232.8
216730_at	---		1419.7	1606.3	1480.8	1889.8	1117.7	1281.2	1880.8	1453.7	1790.8	2074.9	1462.8	1919.3	1376.7	1729.3	1389.7	1007.2	1196.2	1179.2
213812_s_at	CAMKK2		1638.8	2192.4	1470.8	2471.4	1667.3	2669.5	2107.4	1423.7	3209.5	2925	3115.1	2888	1830.8	1542.8	3751.6	3105.1	1187.2	1783.3
200777_s_at	BZW1		14927.1	19998.9	18660.8	20434.4	15668.9	15110.2	17925.5	17450.8	18680.1	19180.8	9316.2	13583.8	25533.8	25668.2	24471.2	19125.5	14329.5	14690.1
214894_x_at	MACF1		6115.6	5669.5	6661.7	7204.2	4922.9	3895.2	8536.9	8454.8	9570.6	10803.9	6375.2	7213.7	6474	9520.1	6190.4	7105.3	6646.2	5430.3
200969_at	SERP1		6883.7	6808.7	6273.1	6438.6	7221.8	7981	8972.5	10040.6	6643.6	6359.1	5212.4	7955.8	5141.3	5585.9	9573.9	6747.2	4543.3	9121.8
213803_at	KPNB1		2733.5	3665.6	1426.8	2008.3	2395.4	2197.9	4833.8	4310.7	4093.7	3149	5105.4	3628.6	3867.6	3582.6	4030.6	3390.1	3292.1	2754.9
216449_x_at	TRA1		9872.2	8952	4175.2	4501.3	9526.2	2826.5	9460.1	9630	2699.9	4236.7	1691.3	1578.3	2313.8	3726.6	13495	3180.1	3843.7	2439.4
213801_x_at	LAMR1		100608	78857.3	104854	77376.5	98540.6	120217	76882.9	72959.6	76783.2	88108.1	85747.6	78272.6	98946.7	110128	91271.3	93344.4	88818.2	100184
214849_at	C6orf69		1916.8	1703.3	1240.7	1645.8	1344.2	1264.7	1551.8	2001.3	1933.8	1640.3	1753.3	1847.8	2414.4	1782.3	1728.3	1731.3	1587.8	2159.3
214800_x_at	BTF3		19351.9	19600.3	17231.1	22682.3	16600.5	17908.3	14631.5	14436.8	17149.3	11187.4	17283.6	11827.5	15451.8	15233.5	23288	18011.8	14994.6	21212.1
214753_at	CG005		1072.7	1255.7	1388.2	1117.7	540.6	2035.9	1679.8	2307.9	2116.8	1876.3	194.5	1949.8	711.6	773.1	433.1	1600.8	1472.3	591.1
214801_at	---		2088.4	1579.3	2679	2986	2566.5	2431.4	1580.3	1708.3	2026.3	893.7	2436.4	1661.8	1299.2	1977.8	1629.7	1233.7	2117.4	1611.7
216678_at	WDR10		1968.3	1518.3	1733.8	2058.3	1438.8	1778.8	1654.8	1954.8	2546.4	1705.8	1967.9	2003.8	2083.8	2068.8	1694.8	1599.8	1975.8	2520.4
214812_s_at	C21orf106		9463.6	7583.8	6940.7	6295.6	9111.2	7451.4	8512.4	8216.3	7061.7	6564.6	6163.1	10618.3	10790.1	11922.5	8600.3	7216.8	11068	10109
200001_at	CAPNS1		33742.9	27898.7	24933	26660	29290.9	31519.2	29927.5	25142.5	36216.5	36707.8	28899.8	30562.6	21773.7	24367.5	16525.5	24331.4	35300.2	28254.1
218116_at	LOC51759		3044.5	2691.5	3555.6	2833	2721.5	3003.5	2549.4	3036	3440.6	3075.5	2954.5	2601.9	3381	2842	2566.9	3574.1	3434.1	3025.9
200781_s_at	RPS15A		61557.2	65778.6	80299.8	73434.4	83012.2	98708.4	74808.1	73242.7	75016.9	84734.1	85306	78617.7	69745.9	82128.6	61509.3	87103.3	60207.6	78237.9
216640_s_at	---		17754.6	10749.3	8629	8110.4	11797.2	10983.5	29199.4	25981.1	13981.3	16609.4	25354.1	16062.2	15171.3	16451.7	27733.7	18652.4	23217.1	15865.8
201140_s_at	RAB5C		10681.4	9100.5	2964.5	6735.6	8368	7936.4	8586.9	5983	7010.7	9513.1	11379.6	9909.7	6772	3645.1	6155.9	4095.2	6619.2	7077
213775_x_at	NP220		3802.2	4775.8	4767.4	4214.7	7755.4	4935.4	6096	9799.1	8847.5	7014.2	2056.9	10286.7	6625.5	5741.9	3708.1	4761.9	3516.1	5778.3
214838_at	---		1867.8	1462.2	2120.9	1560.8	1619.8	1535.8	1314.7	1404.2	2198.9	1861.8	1771.8	1471.2	1311.2	1575.8	1158.2	1964.4	1511.8	1524.2
216689_x_at	ARHGAP1		2293.4	2698	2144.4	3066.5	2534	1877.8	3681.6	3433.5	3208	2982.5	3345.6	3158	3617.5	2999.5	1806.3	2082.9	1627.3	2861.9
200032_s_at	RPL9		84526.2	91512	118414	88356.9	86982.4	120653	71549	75775.1	91574.1	87391	90911	96260.7	93410.4	101124	101570	85131	72369.8	139381
218047_at	OSBPL9		6261.1	6115	7551.8	6691.6	7776.4	9753.8	8532.9	7451.7	8036.8	9764.2	7330.8	10749.8	6535.5	7843.3	8031.7	5416.5	6200.1	8061.2
200997_at	RBM4		9392.1	6566.6	6813.7	7052.7	9308.2	4398.3	7205.7	6708.6	12046.5	5628.5	7614.4	6868.2	9761.5	6784.1	6482.5	8526.5	12191.7	4562.2
200035_at	DULLARD		7909.9	6674.1	4346.8	5595.9	7272.3	4429.3	4659.8	5455.4	4562.8	5537.5	5293.5	7639.8	6133.9	4732.8	4611.7	6424.7	4431.3	3961.1
200998_s_at	CKAP4		4965.4	5175.9	6103.6	5387.4	6867.8	4832.9	4418.7	5895.4	5748.4	4725.3	4132.3	4183.7	4482.2	3728.1	4181.1	3005.5	3888.7	5240.8
200996_at	ACTR3		17567.1	16815.8	21270.3	21517.1	14626.2	12554.3	17302.4	15440.5	20352.4	17605	13197.9	9880.2	23554.5	23941	23698.6	24492.9	21633.3	20303.5
217117_x_at	MUC3B		2337.4	2749	1895.3	2346.9	2495	2493.5	1715.8	2566.4	2297.4	2036.8	2852	2388.9	2809.9	1436.2	2415.9	1212.2	958.7	2334.3
214737_x_at	HNRPC		22174.9	22666.3	20175.6	22391.3	22855.7	20520.2	23964	22552.1	22454.7	21540.2	33528.1	16958.8	22902.9	26875.4	23577.1	24038.4	18801.8	33396.9
213875_x_at	C6orf62		2749.5	2930.5	3580.6	2911	3162.6	3088.1	2181.4	3174	3104	2664	2655.5	2267.9	2366.9	2114.8	2858.4	1853.3	2384.9	2687.9
215628_x_at	---		2871.5	2275.9	3095.1	2947.5	1770.8	2330.9	2403.9	3254	1997.3	1777.8	2275.4	2392.9	2753.9	3386.1	3425	1862.3	1486.8	3037.9
217106_x_at	HSA9761		7741.8	7234.7	10899.9	10076.7	6981.8	8010.5	7835.8	6504	6243.5	5943.5	7214.8	3517.6	5958.9	6330	9965	8112	7567.8	7490.1
218048_at	C10orf8		5094.4	3562.1	4755.8	3837.6	5752.6	4429.8	5342.4	5176.3	6434.6	8974.5	3593.2	5682.5	2030.8	2913.5	4725.2	5419.5	5060.9	4786.2
214707_x_at	ALMS1		2301.4	3042.5	1797.3	1847.8	2507	1848.8	1590.8	2616.4	1821.8	2124.4	1973.9	2600.4	2886.9	2833.5	2031.8	886.2	1443.3	1116.7
217100_s_at	KIAA0794		2524.9	1677.8	866.2	1791.8	1596.3	1450.8	2689.5	2698.9	1919.3	2160.9	1803.8	2795	2850.4	2643.9	2604.4	1685.8	2518.9	2173.8
200963_x_at	RPL31		78067.6	89523.6	129438	89049	103220	139010	93339.7	92288.2	99076.3	108561	106414	130007	94674.6	116575	105934	98363.4	92933.9	122359
214709_s_at	KTN1		6322.1	8553.9	6592.7	7740.3	7919.5	9225.2	8969	9452	10514.7	9007.5	1522.3	6032.5	11944.8	11244.9	10616.1	13268.9	8735.5	14061.5
200924_s_at	SLC3A2		10930.4	11092.9	18797.9	10633.8	9850.8	13738	12500.6	10977.2	11664.4	11853	5942.1	2837.5	8362.7	8715.4	19568	8323	13020.8	11576.7
213867_x_at	---		129625	112947	138708	104195	141958	155953	118639	107306	122551	142033	135049	154303	119817	161403	129946	111937	108222	143651
200961_at	SEPHS2		3831.2	3788.6	5904.1	4011.2	3861.2	5371.5	4143.2	3977.1	3724.6	3388.1	5545	5731	4157.1	4920.8	6250.9	7049.3	5295.4	7724.6
200895_s_at	FKBP4		10287.8	9177.1	6438.1	7383.7	8801.1	8410	5998	6888.1	10028.7	6093	9727.8	4503.8	11046.1	12280.5	11250.7	9490.2	5816	9179.8
200759_x_at	NFE2L1		15731.2	13449.3	16840	9209.5	14739.7	10489.9	9266.1	11936.4	11791.9	10740.8	8838.1	12454.6	9475.4	9967.1	10947.7	9142.7	8428	16468.9
217168_s_at	HERPUD1		17313.5	12845.7	9311.2	7936.8	6702.2	7217.8	12275.6	14397.3	6451.6	5942	5721.5	3902.2	5318.3	7688.8	17451.6	11937.2	10689.9	11983.7
216375_s_at	ETV5		2426.9	3106.5	1298.2	2228.4	1556.3	1319.2	2357.9	3365	3006	2100.4	1709.3	790.6	1600.7	2053.3	2292.8	1921.8	1569.3	973.1
200807_s_at	HSPD1		92168.5	87489.8	96066.7	81964.3	87502	82710	94316.3	89687.3	86989.9	78060.4	95098.8	50611.5	99677.3	103627	97971.8	88386.5	62531.5	83468.6
217185_s_at	---		2302.4	1667.3	2468.9	2512.9	1558.3	2004.4	2923.5	2736.9	3651.1	3570.6	2261.9	1075.2	1586.7	1914.3	2900.9	4432.8	2620	2847.4
200748_s_at	FTH1		110538	87269.2	142394	102197	111684	188151	105322	90702.9	119076	113516	137324	211078	61184.6	71675.3	116038	96803.1	76482.5	192398
218036_x_at	CGI-07		3979.7	4987.8	4399.3	4792.8	3608.2	4050.2	3573.1	3941.1	4448.7	4756.8	1053.2	2269.9	5270.8	6563.6	8372.8	6032.6	2580	8194.2
216958_s_at	IVD		1959.8	1921.3	2506.4	2302.4	2277.4	2109.4	2723	2478.9	1717.8	1857.3	2674.5	2917	2729.4	1990.8	2207.8	1628.8	1614.3	2162.8
200927_s_at	RAB14		5062.9	5270.4	4939.9	5325.9	5344.5	4831.4	4861.3	4705.2	5696.9	5871	5590.5	5625.9	5825.4	5223.4	5273.8	6727.2	6135.1	6602.5
213889_at	PIGL		2757	2341.4	3507.6	2973.5	1999.4	2624.5	2136.4	2533.4	3172	3358.6	2039.9	2979	2309.3	2126.9	2660.9	2519.5	2570.5	2312.8
201118_at	PGD		23235	9322.6	7683.4	11926.5	11053.5	6348.2	13407.3	11288.8	7887.8	11755	11806.6	8331.4	8041.2	8107.8	6802.5	7714.4	10046.3	6939.5
213877_x_at	SRRM2		1281.2	1030.2	1590.3	288.5	1360.7	1145.2	1784.3	1989.3	1620.3	1658.3	2139.4	1918.3	1076.2	2276.4	912.6	532.1	1275.2	1569.7
213860_x_at	CSNK1A1		20394.5	20530	23750.2	24507.6	18106.8	19442.5	14585	16566.1	23201.8	20567.5	13980	11413.4	19701.4	19980.8	25039.3	26462.8	19722.5	18888.7
200034_s_at	RPL6		50682.8	61762.9	65520.2	59496	62951.5	72141.6	52393.3	55908.4	61887.7	54401.3	69158.6	65563.5	49880.9	59448.8	78272.9	55611.6	43611.7	69644.1
200805_at	LMAN2		4209.7	4433.7	4064.7	5343.4	6238.6	5137.9	5091.9	4491.2	3084.5	3835.2	4230.8	3591.1	7560.1	8487.4	6178.4	4722.9	6132.6	6712.5
213861_s_at	DKFZP586D0919		1526.3	1344.2	1797.8	1634.3	1480.8	1644.3	1681.3	1754.3	1650.3	1257.2	2362.4	1423.7	1920.8	1707.3	2058.3	1609.3	1710.3	2456.4
213887_s_at	POLR2E		10229.3	13339.3	6292.1	7704.8	10861.5	7722.4	8614.9	8104.3	6348	6851.2	10128.8	4043.7	10577.1	10433.2	6939.1	7781.9	7976.9	7473.6
218053_at	FNBP3		13020.3	10081.7	11454	8938.5	11118	9646.8	9767.6	9638.5	10509.2	11608	3104.6	8025.3	9750.9	9458.1	12101.3	10445.4	7300.3	12157.3
221094_s_at	ELP3		3367.6	2098.9	1909.8	1932.3	1525.8	1135.2	1428.2	1359.2	1793.8	1698.8	1688.8	1152.7	2513.4	2083.8	2523.9	2226.9	2171.4	2438.9
221268_s_at	SGPP1		2301.4	3082.5	3224.1	3815.1	1829.8	1778.8	2275.9	2679.4	3320	2729.5	1417.8	1575.8	2326.3	2456.4	2504.4	1349.2	1240.7	2698.4
221265_s_at	DKFZP564O1664		4243.7	2842.5	2766.5	2352.9	3762.7	3586.2	2848	2565.4	2632.9	2200.4	3915.7	2850	2636.9	1995.3	2073.3	2791	2774.5	2751.4
221255_s_at	MGC2963		7189.2	8296.9	7757.4	8481.4	8322	8420.5	8138.9	7608.7	7914.3	9205.6	7827.4	6264.6	7072.1	7567.2	5319.8	11525.1	10403.8	4051.1
218379_at	RBM7		4311.7	4015.2	3080.1	4030.2	3135.1	3979.7	4847.8	5177.8	5061.3	5373.4	3032.1	5082.9	3803.1	4098.2	5045.3	4999.9	4678.3	7058
221229_s_at	FLJ20628		2589.5	2560.4	2938.5	3096	2778	2635	3245	3462.1	3450.6	2329.9	3648.7	3234.5	2106.3	2931	3421	3932.7	3734.7	3702
218697_at	AF3P21		2443.9	2839	2776.5	2739.5	3050.1	2356.4	2368.9	2618.4	2178.9	2249.4	3135.1	3889.7	2749.9	2623.4	2603.4	2287.4	2104.9	2596.9
220974_x_at	BA108L7.2		975.7	1249.7	2759	2187.9	897.2	1472.8	2792.5	2589.4	3888.6	2687.5	1651.8	4107.7	3192.5	2456.4	2127.3	1993.4	2970	2422.9
221216_s_at	SCMH1		2172.9	2020.3	2689.5	2009.8	1963.9	2226.9	2275.9	2538.9	2041.8	1997.3	3001	2685	2064.3	1892.3	2523.4	1109.2	1681.8	2653.4
221435_x_at	HT036		2278.9	1999.3	1899.8	2426.4	1525.8	2428.4	2262.4	1698.8	3060	2179.9	2180.9	2486.4	2811.9	2580.9	2616.9	2371.9	1754.3	3233
221082_s_at	NDRG3		2852	2072.4	1477.8	2034.3	1777.3	1959.4	3432.6	2611.9	2024.3	2500.4	3542.6	3264.5	1668.2	2070.8	1986.8	2120.4	2507.9	4543.7
221073_s_at	CARD4		1528.8	1956.8	1531.3	1912.3	1451.3	1346.7	1711.3	1945.3	2254.4	1771.8	1822.3	1845.8	1588.2	1274.2	1827.8	1857.8	1999.4	1822.8
221064_s_at	FLJ23360		320.1	517.1	760.6	96.5	764.6	1248.7	1424.7	1577.8	1773.8	2220.4	1899.3	1525.3	2589.4	1700.3	1060.2	1299.7	1276.7	1937.3
221059_s_at	CHST6		18314.2	15730.2	26524.7	27142.6	18659.9	15690.9	20231.9	19378.6	21655.6	22433.9	15118.2	4588.8	23144.4	26978	19558	25182.6	27197.8	14017.5
221027_s_at	PLA2G12		2796.5	2665.5	3613.1	2608.4	1979.4	2501	1703.8	2077.8	2759	1505.8	1498.3	727.1	1681.3	1703.8	3332.5	2356.4	2438.9	4598.2
221012_s_at	TRIM8		4097.2	5998.5	8048.9	11553.9	2196.9	6856.2	3106	3091.5	3988.7	4280.7	2118.4	3197	3802.6	3926.6	5783.4	6567.7	4327.8	8094.7
219911_s_at	SLCO4A1		6599.6	8654.5	10544.9	9352.1	4942.4	4428.8	6392.1	6365.5	9585.1	7496.3	4014.7	1477.2	7496.1	7773.8	7523.1	11619.6	5871.5	3917.6
218384_at	CARHSP1		2919	3997.7	3274.1	3645.6	5296	6479.2	4489.8	2676.4	1863.8	2474.9	3677.7	4302.7	6980.5	7674.3	5773.9	4145.8	4777.3	4859.7
221506_s_at	TNPO2		2784	2070.3	819.6	1705.3	2681	2140.4	3469.6	3361	2574.4	2693	3321.1	2840.5	2566.4	2484.4	3485.5	3871.2	3999.2	2081.3
221593_s_at	RPL31		1222.7	1472.2	1834.3	1424.7	1832.3	1841.3	2379.4	2854.5	1916.3	1429.2	3119.6	2986.5	2340.8	1740.3	2056.8	1233.2	2010.9	3500.5
221587_s_at	FLJ20640		1869.3	1932.8	3543.1	2428.4	2646	2014.4	1671.3	1747.3	2023.3	1996.8	2114.9	1367.2	3510.5	3477.1	3480	2548.5	1304.7	2005.3
221568_s_at	LIN7C		8405.5	4122.2	5265.9	4896.8	3368.1	2966.5	5185.4	5154.8	5827	2509.9	3210.6	3587.1	6094.4	5681.4	7008.1	5704	6242.6	6549.5
221553_at	DKFZp564K142		1597.3	1437.7	1115.7	1404.2	949.2	877.7	3478.6	3834.6	1978.8	1327.2	2811	1728.3	3655	1847.3	5868.9	1625.8	2973.5	3608
221541_at	DKFZP434B044		1472.3	1568.3	1196.2	1845.3	1165.2	2621	1210.7	1197.7	1703.3	1758.3	1067.7	1042.7	1799.8	1725.8	1824.8	1349.7	1671.3	2259.8
221538_s_at	DKFZp564A176		2444.9	2982	3269.6	4205.7	3884.2	4324.3	3918.7	4051.1	4819.3	5848	5573	6621.1	3892.1	3212	3020	3876.7	9730.2	4367.1
221528_s_at	ELMO2		1988.8	1909.8	1998.9	1226.7	1514.8	1881.8	2331.4	2109.3	1885.3	2317.9	2367.9	2265.9	1598.7	1043.7	1647.2	2705.5	3081	2084.3
218373_at	FTS		2520.9	3092.5	2109.9	1961.8	2503.5	4141.3	3075.5	2852	3088.5	3809.7	2537	3983.2	1777.8	2316.9	2537.4	3007	1515.8	2927.4
221509_at	DENR		11975.6	10274.2	11462.5	9797.6	8894.6	9931.3	10275.7	11544.8	13610.7	8769	8394	8270.4	9933	8845	11460.2	9732.3	8451.5	10634
221425_s_at	MGC4276		2070.9	3175	2809	3066	2544	1992.4	2114.9	1698.3	2622.4	1771.3	1280.7	1303.7	1549.7	1787.3	2147.8	3082.6	2672.5	1730.8
218364_at	LRRFIP2		1834.3	1939.8	2236.9	2271.4	1806.3	2349.4	1793.8	2550.4	2342.4	2004.3	2026.4	1838.3	2122.8	1893.8	2307.8	2553	2473.9	2821.9
221503_s_at	KPNA3		1916.3	2221.4	2653.5	1897.8	1712.8	1109.7	2766	3242.5	3074	1898.3	2113.4	1921.8	2573.4	2603.9	3687.6	2822	1988.9	2100.8
221498_at	SNX27		2077.4	2273.4	2990	2638.4	1465.3	2267.9	2738	3640.6	2770	3276.1	2904	2401.4	3278.5	2633.9	3192.5	1318.7	1774.8	3247
221490_at	UBAP1		3082.5	3323.1	3762.7	3790.1	2683	3995.2	3640.6	4424.2	3228.5	5539	3506.6	3900.2	3233.5	3526.6	2223.3	2763	3701.7	3126
221479_s_at	BNIP3L		3012.5	4619.3	2945	3463.6	3653.7	2610	1625.8	2892.5	2810.5	2519.9	2983.5	4052.7	2638.4	2397.4	2947.4	5355	3648.6	3876.1
218371_s_at	PSPC1		2276.9	1910.8	2332.4	1989.8	1970.4	2119.4	1522.8	1519.7	1952.3	2082.4	2133.4	2443.4	2712.9	2405.9	1762.3	2702.5	2870.5	2434.4
220960_x_at	RPL22		53916.9	62852.1	64013.4	61999.9	79726.1	86524.2	68264.5	56016.9	63761.5	74686.3	71506.5	79464.8	59401.3	58454.2	60210.1	77567.1	57700.2	72199
221522_at	DKFZP434L0718		5922	6258.6	6556.7	7285.7	5286.5	6662.7	5349.4	5406.9	5699.4	4917.3	7781.9	4627.8	4406.7	4826.3	5745.9	3590.2	4734.8	8100.7
218451_at	CDCP1		9070.1	7260.2	11308	14533.4	3803.7	6305.1	2382.4	3404	7393.2	9463.1	2189.9	3413.6	2079.3	2697.9	6988.1	9761.8	6560.2	5741.8
218433_at	PANK3		1166.7	2150.4	1309.7	1964.8	1603.3	865.2	1311.2	2245.9	1813.8	1631.8	1416.8	1829.8	1403.2	1324.7	2441.4	1087.2	963.2	2197.3
218442_at	TTC4		1141.7	1113.7	1775.8	1124.2	1086.7	1414.8	1010.7	1774.3	1773.8	1244.7	1519.8	876.1	1986.8	1735.3	2231.3	1661.8	1493.8	2124.3
220200_s_at	SET07		1587.8	1925.8	1774.3	1762.3	1483.8	1512.8	1401.7	1352.7	1381.7	1120.7	1412.8	462.6	1781.3	1841.8	2229.8	717.1	953.7	1167.2
218446_s_at	FAM18B		2570.9	3202	3826.7	3649.1	3108.6	4667.3	3346.1	3455.1	3042.5	4053.2	1861.8	2624.4	1822.3	3099	4896.7	4382.3	3317.6	3216
220175_s_at	---		2786.5	2067.3	5252.9	4316.2	3057.6	2640	1468.7	2396.4	2315.4	1080.7	1491.3	2215.9	4950.2	2709.9	4184.6	3621.2	3379.6	2645.9
220173_at	C14orf45		2207.4	2329.4	1566.3	2316.9	1130.7	1389.3	1328.7	2186.3	1359.2	1319.2	824.6	1290.2	1922.3	1394.2	1866.8	1228.7	1029.2	2543.9
221006_s_at	SNX27		1426.2	2748	1479.3	2565.4	2101.4	2539.5	1618.8	2357.4	1872.3	1642.3	2198.4	2098.4	1818.8	1655.8	2153.8	1832.3	1286.7	2393.8
220081_x_at	HSD17B7		7263.3	3861.2	3827.2	3174	4301.3	2918.5	4547.8	3943.6	1833.8	1354.7	3591.2	2403.4	6920.5	4969.3	3832.1	2225.4	7124.3	2882.4
218431_at	C14orf133		2346.4	2605.4	3307.6	2887	2219.9	2462.9	2354.4	2639.4	2687.9	2377.9	2864.5	3778.1	3018.9	2724	3232	2229.9	2957.5	3973.6
218455_at	NFS1		3223.6	3818.6	4429.8	4217.2	3218.6	2990.5	3596.1	3991.1	3590.6	2957	4052.2	3839.1	4165.6	3431.6	3744.6	3584.7	3678.1	3748
220052_s_at	TINF2		1071.2	1921.8	1798.3	2197.4	1309.2	2266.4	973.7	1223.2	2250.9	792.6	1810.8	2415.4	584.1	1035.7	1365.7	1502.8	1026.7	1216.7
218458_at	GMCL		2425.9	2200.9	1889.8	1787.8	1941.4	3267.6	2592.4	3118.5	1659.8	1828.3	2167.4	4539.3	2404.4	3113	2485.4	3166.1	2987	3762.5
220011_at	MGC2603		1947.8	2360.9	2377.9	2622.4	2126.4	1365.7	1722.3	2345.9	2467.9	1953.8	2833.5	1528.8	1994.8	1276.2	1696.3	3006	2189.4	800.6
219991_at	SLC2A9		1901.3	2494.4	2141.4	2236.9	1719.8	1716.3	1737.3	1984.8	1846.3	1656.3	1746.3	1409.2	2493.9	2267.4	2338.9	1175.2	1196.2	2792.9
219924_s_at	ZNF258		2573.9	2017.3	2250.4	2093.4	2217.4	2237.4	1798.3	2163.8	2501.9	1660.3	2421.9	1810.8	2550.4	2197.9	2521.9	3142.6	2481.4	2756.4
31837_at	BC002942		3302.6	3562.1	3572.6	3661.1	3818.2	3604.2	2836	2173.8	1728.3	2271.4	3288.1	3212.5	4169.6	3605.1	3264	2566.5	2462.4	3120.5
220140_s_at	SNX11		1775.8	1316.7	1842.8	1483.7	1726.8	1690.8	1519.8	1804.3	1780.3	1313.2	1998.4	1646.3	2215.8	2107.3	1619.7	1719.3	2105.4	2156.3
218418_s_at	KIAA1518		3377.1	2846.5	2465.4	2467.9	4895.4	4724.4	1853.8	3061	2215.4	2260.9	3090.1	3090	3483	2606.4	1326.7	2040.4	4065.2	2442.4
218393_s_at	SMU-1		4443.8	2194.4	2147.4	2015.8	2346.4	2052.4	2705	3464.1	2453.4	2450.4	3495.6	2082.3	3403.5	3955.2	3023.5	2479.5	2829.5	4139.1
218395_at	ACTR6		2313.4	2391.9	2478.4	2397.4	1963.9	2112.4	2190.4	1879.8	1797.3	1527.3	982.2	1842.8	2124.3	2281.9	3142	2799	1635.8	2273.8
218396_at	FLJ20136		3250.6	2967.5	2103.9	3170	1798.8	3200.1	3167.5	2967	2346.4	2699	793.6	5250.4	2675.4	3104.5	3013	1601.3	2255.9	3005.9
220933_s_at	FLJ13409		1252.2	1232.7	1540.3	1414.2	1617.3	1598.8	1505.8	1926.8	1962.8	1994.3	523.1	2614.4	2085.8	1926.3	2974	1927.3	1872.3	3143.5
220864_s_at	GRIM19		15990.3	10887.8	7944.9	16494.8	14137.6	5803.1	8019.8	6815.1	5784	8054.4	10159.8	12484.6	6705	8827	9557.4	10527.9	17190.5	17881.1
220768_s_at	CSNK1G3		4489.3	5884.5	3575.1	5160.9	4587.3	5284	4489.8	4929.3	4718.3	4718.8	3072.6	4333.2	3756.1	3381.1	4683.7	4117.7	3512.1	4481.7
220725_x_at	DNAH3		3013	3157.5	2951.5	2896	2871	2569	2952	3341	3083	3053.5	3236.1	3237.5	3240.5	3290.5	2635.9	2460.9	2194.9	2824.9
218432_at	FBXO3		2186.4	2008.8	2292.4	2348.4	1685.3	1914.3	1244.2	1323.7	1520.3	1654.3	1052.7	2709	1445.2	1765.8	1484.2	1645.3	2171.4	2773.9
220647_s_at	E2IG2		5451.9	4482.8	4894.9	6096.5	5105.9	4313.8	6365.1	5181.3	6714.6	6721.7	8344	6339.1	6009.4	4484.7	5383.3	4254.8	3975.2	7521.6
220295_x_at	SDP35		2617	2726.5	1108.2	1116.7	1817.8	422.1	2304.9	1919.3	1192.2	1387.2	1198.2	580.1	1425.2	1543.8	1429.7	790.1	734.1	603.1
220486_x_at	FLJ22679		3496.6	3201.5	3072.5	3857.1	2630.5	3855.2	2655.4	3699.6	3853.6	4375.8	4201.8	5903.5	3384.5	3117.5	2285.8	1735.8	2332.4	3949.6
220419_s_at	USP25		2119.4	3115.5	2920	3634.1	2747	4496.3	3102.5	4097.2	3949.2	4230.2	2418.4	5437.9	2053.8	2260.9	3639.1	3912.2	2568.5	4368.1
220417_s_at	THAP4		4389.8	3672.1	3996.2	4974.8	3143.6	4009.7	3688.6	2979.5	3336.1	4273.7	4134.3	3201.5	4946.7	5226.4	6211.4	4247.3	1911.8	5333.8
220371_s_at	SLC12A9		1767.8	1996.8	1919.3	1712.8	2273.4	2135.4	2186.9	2053.8	1663.3	2620.5	2113.4	2339.4	2064.3	2180.4	1380.2	1561.3	1800.3	2334.8
220355_s_at	PB1		2874.5	2886.5	2780	2632.4	2713	2523	3307.6	3655.1	3206.5	2730.5	2530.5	3797.6	3722.1	3295	3466.5	2159.4	2929.5	3731
220352_x_at	---		1824.8	1550.8	2217.9	1379.2	1120.7	1674.8	1215.2	1332.2	1630.3	1680.3	1240.7	2678.9	2117.3	1816.8	3417	1198.7	904.7	1769.8
221607_x_at	ACTG1		126160	130066	157295	119309	169468	178358	124064	106898	115774	142314	106610	87595.7	112832	157903	107903	119100	90520	104297
220720_x_at	FLJ14346		1765.8	1815.3	2143.4	1573.8	1617.3	1550.8	1378.2	1255.7	1598.8	1759.8	1432.3	1452.7	3098	1762.3	1083.2	1197.7	1344.2	2296.3
221965_at	MPHOSPH9		1749.3	1844.3	1672.8	1527.3	2733.5	1468.8	2405.4	3061.5	2311.4	1892.3	2323.9	2130.9	2771.9	3041	2288.3	1350.2	2031.4	1689.7
222130_s_at	FTSJ2		4186.2	2595.9	2905.5	3015	4151.8	2429.9	5006.8	4908.8	4744.3	3675.1	6153.1	3698.1	4690.7	5203.4	5620.4	3978.7	3391.1	5056.7
222105_s_at	---		1304.7	2032.3	2590	1810.3	1446.8	1506.8	1218.7	1489.7	1322.7	1245.2	1043.2	1202.2	1187.2	1866.3	1208.2	891.7	1379.7	2173.3
222104_x_at	GTF2H3		4074.2	2835	1487.3	1925.8	974.7	894.2	3586.1	3818.1	3920.1	2831	3190.1	1836.3	840.1	2315.9	8627.8	1725.8	1920.8	2649.4
222064_s_at	MGC2744		3238.1	1713.3	2096.4	2435.9	1997.9	1087.7	2504.4	2308.9	2076.3	2287.9	2084.9	1270.7	1656.2	1953.8	3379.5	3243.6	2093.4	2948.4
222052_at	FLJ41131		2670	2269.9	2569	1939.3	2340.9	2644.5	2523.4	2632.4	2554.9	1733.8	2575	3095	2457.4	1553.8	2077.8	1306.7	2361.9	3984.1
222027_at	NUCKS		1234.7	1774.8	1070.7	1310.7	2020.9	1981.4	1008.2	1331.2	960.2	1077.7	1288.7	753.1	2627.4	1730.8	3086.5	2194.9	1557.8	1716.2
221597_s_at	HSPC171		6226.1	4862.8	5392.5	7536.8	5976.1	4846.9	6202.5	5184.3	6226	6708.2	4928.4	5059.8	4348.6	4074.7	5110.8	5439.5	5936.5	4401.1
218267_at	CINP		1620.8	1439.7	1527.8	1686.3	1888.3	1153.2	1219.2	1382.2	1383.2	1065.7	2070.9	1793.8	2052.3	1941.8	1900.8	1223.7	1231.2	2388.8
222182_s_at	CNOT2		2664	4018.2	2097.4	2940	3494.6	3799.2	4631.3	3169.5	2343.9	4194.2	2644.5	4730.3	2866.9	3009	2221.8	2256.4	2917	1365.2
221964_at	TULP3		1914.3	1479.2	1153.7	1443.2	1798.3	1251.7	1766.8	1774.8	1622.8	1636.8	878.7	1107.2	1189.7	2310.4	1870.3	1171.2	1040.7	2624.9
221963_x_at	---		1789.3	1739.8	2129.9	1651.3	1636.8	1703.8	2417.4	2580.4	2893	2047.9	2424.4	2102.4	2123.3	2447.9	3050	1627.3	2092.4	1922.3
221938_x_at	TRAP95		2508.9	3665.1	2824.5	2563.4	2984.5	2900	2320.9	2405.9	2496.4	2042.4	2203.9	2658.4	2656.4	2128.4	1555.2	1587.8	1643.8	2766.4
221937_at	AP1GBP1		2555.9	1981.8	2599.5	2504.9	3807.7	3520.6	2273.4	2744.4	2182.9	2945.5	3603.7	5715	2643.9	3786.6	2033.8	2517	4071.7	4845.2
218269_at	RNASE3L		3967.7	4603.8	3836.2	5051.8	4185.3	4214.8	4566.8	5217.3	3914.1	5170.9	5632.5	3789.1	4488.7	3854.6	4331.7	5736.5	5226.9	2724.4
221918_at	PCTK2		2665	3627.1	1855.8	3615.6	2742.5	3913.2	2876	1854.8	2290.4	3025.5	981.7	1425.7	2809.4	2348.4	4079.1	5158.4	3242.6	2348.3
221899_at	CG005		2301.9	3217.5	3453.1	2772	2332.4	4256.3	3568.1	3238.5	4029.2	3009.5	1359.7	4787.3	2949.4	2837.5	2927.4	2458.4	2832	6174.4
221987_s_at	FLJ10534		3876.2	2809	2823.5	2595.4	1816.3	2585	2302.9	2546.4	2786.5	2259.4	2085.4	1177.2	3456.5	2841	3454	2972.5	2183.9	1765.8
222229_x_at	---		30117.7	34203.3	45485.1	38122.4	34517.8	48248.3	30437.1	29218.2	38773.9	35562.6	39627.2	45632.2	26607.5	26731.4	39297.9	41917.1	36269.4	42881.7
222380_s_at	---		1275.7	2048.8	1182.7	1826.8	2026.4	2157.4	1455.2	2023.3	1212.7	998.7	1199.7	2089.9	1778.3	1587.8	2168.8	809.1	837.6	1778.8
222369_at	FLJ13848		1436.7	1111.2	1413.3	1696.3	1054.2	1777.3	2568.9	1821.3	1416.2	1284.7	2722	2555.4	2482.4	2601.4	1268.7	2185.4	4285.3	1827.3
222280_at	---		3312.6	3503.1	3547.6	2959	2822	2142.4	3359.1	2934.5	4099.2	2064.9	3600.2	3044.5	3331.5	2661.9	4010.6	3932.2	3962.2	2841.9
222279_at	HLA-F		1998.3	3553.1	2540	1934.3	2604.5	1794.8	2227.4	2467.4	4593.3	3622.1	3963.2	4035.7	4020.1	3228.5	3753.1	2671.5	3214.1	5106.2
218240_at	KBRAS2		2041.4	1895.8	2937	1930.3	2034.4	2171.4	1442.2	1548.7	1647.3	1358.2	2325.9	1831.8	2025.3	1585.8	1723.3	1609.8	1932.8	1732.3
222250_s_at	DKFZP434B168		2394.9	1491.3	2209.9	1458.7	1548.3	1129.7	1689.8	1947.3	2321.9	2819.5	2439.9	2306.4	1436.7	1888.3	1705.3	1851.3	1773.3	1611.2
218247_s_at	LOC51320		4519.8	4034.7	5051.9	4657.3	3412.1	5853.1	3976.7	5278.8	4032.2	3050.5	3429.6	2104.9	4176.6	4469.2	6124.9	5040.9	3858.2	3956.6
222138_s_at	WDR13		1516.8	1835.8	1233.7	2625.9	1248.7	2670	2501.4	1648.8	2600.9	3101	1212.2	3630.6	1903.3	2209.9	2723.9	5240.5	3570.6	3763.5
218250_s_at	CNOT7		14017.4	20106.4	15072.7	14820	16776.6	17213.6	13892.8	15366.9	15019.5	12128.6	14462.6	9543.6	16819.5	16849.8	15965.4	17530.7	14463.6	13824
222143_s_at	FLJ22405		3261.6	3094.5	3554.6	3948.2	2603.5	2903.5	3894.2	3549.1	4408.7	3239.1	4137.3	3743.1	3695.5	3118	2900.9	2667	3359.6	2608.4
222221_x_at	EHD1		1037.7	1457.7	2294.4	1957.8	1292.2	958.2	2201.4	1907.3	1952.8	2675	1165.7	1787.3	1715.3	386.6	802.6	2363.4	1905.8	98
222216_s_at	MRPL17		7579.3	7452.8	7474.3	6893.2	8529.6	5032.4	7200.7	6320	6408.1	6585.1	8777.6	5291.9	6395	6125.5	6230.4	10905.5	10552.9	5447.8
222204_s_at	RRN3		4858.8	4535.3	3459.1	4317.2	4117.3	3175.1	3819.1	4165.7	4754.3	3536.1	3665.7	3149	3082.5	2683.9	4280.1	2710	3228.1	5475.8
222201_s_at	CASP8AP2		2549.9	2210.4	1813.8	1569.8	2251.4	1971.4	2557.4	1734.3	1348.2	1643.3	587.6	2034.3	2009.3	2208.4	1702.3	1358.2	1469.8	1150.7
222200_s_at	FLJ10276		1281.2	1089.7	2267.4	2031.8	1462.8	2028.9	1151.7	1195.2	1525.3	1360.2	1632.8	1470.7	1870.3	1760.3	1519.2	1177.7	2063.4	1430.2
222192_s_at	FLJ21820		1806.8	2183.4	1809.8	2119.4	1358.2	1626.3	2252.9	1929.3	2400.9	1854.3	2304.9	1974.8	2217.8	2219.9	2514.4	2219.9	1894.3	1925.3
218276_s_at	SAV1		2507.4	3031.5	2331.9	2339.4	2691.5	3765.7	2193.9	2490.9	2633.4	4425.3	1452.8	1478.7	2940.4	3037	2503.4	2872	3567.1	1574.7
218248_at	FLJ22794		2814	3797.6	3279.1	2206.4	5594.5	3403.1	5715.5	5609.9	5674.9	4154.2	7017.3	9127.5	10068	10714.3	6582.5	4172.3	7887.9	3722
218324_s_at	SPATS2		2026.9	1920.3	1846.3	2425.9	1894.3	1972.4	2575.9	2553.9	1664.8	2428.9	2684	2286.4	2133.8	2338.9	2882.4	2538	3322.6	2496.4
221893_s_at	ADCK2		3671.6	3855.7	2992.5	4107.7	2522	3186.6	3277.1	4313.7	3123	2493.9	5847.6	4173.2	3027.5	2496.4	2299.3	3473.1	3196.6	2489.9
218310_at	RABGEF1		2379.9	2074.9	1566.3	2802.5	1802.8	1673.3	2176.9	3284.5	2744	4960.9	2065.9	4012.7	3891.6	3441.1	2882.9	2751	4319.8	4734.7
221746_at	UBL4		4371.3	3357.6	4754.8	4634.3	3515.1	2791.5	5154.4	4857.8	5294.4	5752	5654	4404.7	5834.9	4603.8	5801.4	4245.8	2841.5	5934.9
218314_s_at	FLJ10726		1473.3	1845.8	1945.8	1999.3	1457.8	1505.3	1528.8	1803.3	1793.3	1670.8	1492.8	2018.8	1875.8	1665.8	2386.4	1826.8	1571.8	2586.4
218316_at	TIMM9		4119.7	5006.3	4399.8	4472.3	3584.2	5331	4158.7	4701.2	4315.7	4416.3	3918.2	3664.1	3750.1	3190.5	4158.1	4894.4	3544.6	5446.8
221737_at	GNA12		1232.7	1664.3	1635.8	1988.3	1632.8	1423.8	1653.3	1805.3	1922.3	1765.8	1628.8	964.7	2184.3	1448.2	2466.9	2117.4	2155.9	3353.5
218320_s_at	P17.3		7317.3	11283.4	7743.4	8223.4	12053.2	9805.3	13240.2	9425.5	9308	12063.6	18768.4	17314.4	8449.8	9869.1	12290.4	18444.8	19162.9	9837.4
221768_at	SFPQ		1368.7	1801.8	2297.9	1748.3	1551.3	1324.7	2704	2189.3	1616.8	1424.2	1639.3	2369.9	2271.3	2155.4	2024.3	905.2	921.2	1109.7
221699_s_at	DDX50		5605.5	3885.2	4109.7	3978.2	4642.4	4208.3	5589.4	5596.9	4240.2	5378.9	4396.3	4276.2	5388.8	5936.5	5777.4	5777	5758.5	4820.7
221773_at	ELK3		8469.5	8538.4	12125.7	18454.1	3871.2	6443.2	3215	3706.6	5549.4	5422.9	1251.7	1752.3	8790.8	10072.7	15265.8	19504.5	7723.9	13633
218328_at	COQ4		1728.8	1627.3	1656.8	2284.9	1563.8	1504.3	1259.7	802.6	1181.2	1245.2	1585.3	2285.9	2284.8	2024.3	2041.8	1335.2	1414.7	2227.8
218331_s_at	FLJ20360		8254.4	6341.6	6858.7	4804.8	3666.2	4658.8	6167	7194.6	6369.6	5337.9	4449.8	2885.5	4979.7	4089.2	6352.5	5760	4816.3	5280.8
221638_s_at	STX16		796.6	1211.2	996.2	807.6	920.7	1792.3	1306.2	1355.7	1499.7	905.7	944.7	2158.4	1499.7	1853.3	2289.3	1206.7	849.6	2437.9
221636_s_at	FLJ20605		2252.9	2405.9	2641	2232.4	1798.3	2027.4	1739.8	2165.8	1849.8	1463.8	2665.5	3378.6	1992.3	1785.3	1967.3	1334.7	891.2	2425.9
221634_at	RPL23AP7		1901.8	1938.8	2938.5	2246.4	1257.2	950.7	782.1	1307.7	2517.4	658.1	1580.8	987.2	830.6	1089.7	1728.8	945.7	1184.2	1936.3
221613_s_at	AWP1		7327.3	9784.7	12635.8	11909.5	9581.8	11525.6	12762.6	12473.5	12860.1	10916.4	9888.8	13951.8	8418.3	7962.3	9523.4	6538.7	7228.3	12769.9
218488_at	EIF2B3		2901	3902.2	2760.5	2360.4	3280.6	2741	3401.1	3094.5	3056.5	3473.6	3965.7	3603.6	4601.7	4067.2	3784.6	5048.4	2725	3484
221708_s_at	SMAP-1		2969.5	4696.8	4915.4	5503.4	4492.8	5274	3577.1	4390.7	4432.2	4061.2	4673.3	5369.9	4075.1	5046.8	4014.6	2046.9	3152.6	3156
218292_s_at	PRKAG2		1700.3	2322.9	2174.4	2662.4	1560.8	2529	1745.8	1297.2	2880.5	2316.9	1626.8	1705.3	1700.3	1842.3	1602.7	1846.8	2099.9	2967.4
221604_s_at	PEX16		1898.3	2048.3	1497.3	2314.4	2131.9	2196.9	2427.4	2634.9	2138.4	2390.4	2402.9	2779	564.1	1505.2	2668.9	1920.3	1495.8	1683.2
221881_s_at	CLIC4		1711.8	1610.8	1760.3	1701.3	991.2	2174.4	1789.8	2027.8	2310.4	1163.2	925.7	1099.2	1619.7	1577.3	1464.2	1583.3	1375.7	2095.8
221850_x_at	---		2588.4	4508.3	4128.2	4214.7	3888.2	4215.3	2813	3093.5	2987	3210.6	3054.1	3759.1	3827.6	3998.2	3937.6	2212.4	1948.8	3564.5
221843_s_at	KIAA1609		1506.3	1841.3	3405.1	4425.2	1303.2	2117.9	895.2	1364.7	1600.3	2589.4	304.6	1315.7	1143.7	1304.2	395.1	1813.3	2379.4	1995.3
221839_s_at	UBAP2		3647.6	5134.9	6370.1	6012.5	4848.9	5837.6	3688.1	5849.4	5129.3	3540.1	4137.8	4253.7	7467.1	6976.7	5636.9	5593.5	6209.6	5864.9
221836_s_at	T1		1870.3	1715.8	1631.8	1628.8	1774.3	1723.8	1827.8	2248.4	2172.4	1976.3	2333.4	2305.9	2337.3	1687.3	1836.3	1054.2	844.6	3021.9
221830_at	RAP2A		2567.9	2350.4	1411.8	1683.8	2984.5	2745	3643.6	4527.7	4431.7	3643.1	2371.9	4632.3	2288.3	1628.3	3417	3721.2	2425.4	2063.8
221763_at	TRIP8		1201.7	1934.8	1939.3	2142.4	1418.3	2233.4	2253.9	3208	1904.8	2941.5	635.6	2201.4	1407.7	1213.7	2019.3	1392.3	979.2	1554.2
218289_s_at	UBE1DC1		2861.5	3260.1	5506.5	3071.5	3995.7	4196.8	5398.4	4976.3	4217.2	5021.4	2363.9	3533.6	4042.6	4162.7	4849.7	2626	2424.4	2862.9
218275_at	SLC25A10		2871	2068.3	1777.8	1884.3	2594.5	1986.9	2394.9	1647.8	2037.3	1525.8	2808.5	2371.9	2281.3	1913.3	1714.8	1901.8	1850.8	1722.3
221803_s_at	NRBF-2		1841.8	1530.3	1799.8	1799.3	1480.8	1361.7	1897.8	1867.8	2490.9	2286.9	1514.8	1550.8	2237.8	1579.3	1816.8	1766.3	2000.9	2079.8
218295_s_at	NUP50		2134.9	1389.7	1394.2	1947.3	1725.8	1652.3	1192.2	1641.8	3106.5	2136.4	1677.3	741.6	1201.2	1455.7	1909.8	1980.9	1395.7	941.1
218298_s_at	C14orf159		2149.9	1588.8	2386.4	1858.8	2786	2499	1226.2	1574.3	1013.2	1453.2	2028.4	2948.5	2273.8	2333.4	2362.4	1081.7	1408.7	3449
218301_at	RNPEPL1		1780.8	1677.3	1622.3	1925.8	1182.7	1789.3	1444.2	1781.3	2522.9	1352.7	1911.8	2663.9	1884.3	1726.8	1588.7	709.1	1076.7	1761.3
221777_at	FLJ14827		1483.3	2607.4	2361.9	1846.3	3929.2	3446.6	2861.5	415.6	705.1	2157.4	3504.6	2756	1643.2	1562.3	878.1	2715	1857.3	795.1
221775_x_at	---		59760.4	66124.2	71724.8	62886.1	82054	94492.2	70649.4	63324.6	72513	86390.3	86521.2	92446	69453.3	77485.8	74224.7	74569.5	62547.5	92742
221774_x_at	P38IP		2553.4	2932.5	2649.5	1949.3	2877.5	1892.8	3187.5	2825.5	3526.6	2738.5	2929	2192.4	3846.1	3603.1	2544.9	2858.5	2981.5	2952.9
218288_s_at	MDS025		6098.1	5648	7074.8	5900	5450	7702.4	8242.4	8803.4	8325.4	6221.1	5728.5	6781.1	6897	7774.8	8761.8	8675.1	10811.4	10102.5
218912_at	GCC1		3618.1	3362.1	4653.3	4816.8	4089.2	4305.8	3398.1	4242.7	4541.7	6178.6	3674.2	3519.1	2908.4	3892.1	4205.1	4500.3	3614.1	5593.3
218942_at	PIP5K2C		4099.7	3244.5	4799.9	3226.5	3744.2	4353.8	3481.6	4885.8	5943	4527.8	4378.8	5202.4	3389.5	2764.5	4172.6	5132.9	5852	5821.3
218941_at	FBXW2		1696.3	1940.3	1534.3	2034.3	1837.8	1177.2	1579.3	1693.3	2200.4	1727.3	1669.8	1201.7	3042.5	2340.9	2646.4	2446.9	1746.8	1212.7
218937_at	ZNF434		2021.4	1618.3	1829.3	2012.3	2126.4	1930.9	1814.8	2201.9	2343.4	2016.3	2542.5	1889.3	1969.3	1694.8	2344.4	1746.8	1790.8	3040.9
218931_at	RAB17		2169.4	3227.5	4297.8	2597.9	1811.8	1788.3	4051.2	3298.5	2951.5	3598.1	2223.9	2888.5	1673.7	2167.4	157	1948.9	2742.5	1261.2
218921_at	SIGIRR		1502.3	1613.8	2231.9	2350.4	2047.9	3375.6	2894.5	2129.8	2264.4	1879.3	2153.4	2947	1741.3	1933.8	1711.8	1043.2	1199.7	1684.7
218919_at	FLJ14007		6460.1	6476.6	7940.9	6831.1	4272.8	6921.3	4155.2	4435.2	4457.2	3898.2	1396.3	3409.6	3082.5	4049.2	8410.3	4795.4	3010	9672.9
218887_at	MRPL2		4674.8	5118.4	3963.2	5064.4	4168.3	3295.1	3924.2	2934	3059	3554.1	4385.8	2322.4	3508	3530.1	3150	1725.8	970.2	2816.9
218915_at	NF2		3708.6	3920.2	5014.4	5423.4	6496.2	4489.3	4923.8	4829.8	4657.3	6559.6	4417.3	3203	6030.4	5354.4	4392.7	3641.7	5091.9	6376.9
218961_s_at	PNKP		2565.9	2527.4	2250.9	2635.9	3295.1	3879.7	2671.9	2555.9	2306.9	2745	3249.1	3350.6	3210	2163.4	3099.5	2453.9	1889.8	3100.5
218636_s_at	MAN1B1		1865.3	2194.4	2244.9	1786.8	2296.9	1516.8	1120.2	1498.2	1876.3	1296.7	1627.8	2212.9	2325.3	2240.4	1303.2	1466.8	1762.3	3285.5
218641_at	RTN3		1446.3	2280.4	2154.9	1722.3	2354.4	1797.8	1379.2	1358.7	1202.2	950.2	2343.9	2063.3	571.6	1877.3	1832.3	1945.9	2669	2056.8
218903_s_at	MGC2731		2558.9	1787.3	1841.3	1471.7	2011.4	1330.2	2689	2405.4	2386.4	2335.9	2903	1208.2	1014.2	1046.7	2862.9	2404.9	1518.3	1977.8
218895_at	FLJ12455		2054.9	1716.8	1552.8	1688.8	1975.9	685.6	1435.7	1545.7	1816.8	1565.3	1727.3	2051.3	1974.8	1744.3	1585.7	549.1	1206.7	1291.7
218642_s_at	MGC2217		1203.2	1449.2	1738.3	1213.2	1873.3	2281.4	1986.8	2089.3	1845.8	1577.3	3513.6	2995.5	2713.9	2382.9	2573.4	2161.4	3032	2896.4
218889_at	AD24		4218.2	4093.7	4466.8	5455.9	3274.1	4800.4	4333.7	5079.3	4754.8	4928.8	2825	1594.3	3508	4285.2	5681.4	6976.3	2424.9	4415.1
218480_at	FLJ21839		2465.4	1791.3	1981.4	1466.2	2712	3209.6	2211.4	1626.3	1615.8	1035.7	2834	3850.6	2470.9	2203.4	2307.3	2421.4	2742	2751.4
218917_s_at	SMARCF1		3884.2	4876.3	3438.1	3982.2	4879.9	6303.6	3381.1	4137.7	3447.6	3878.2	4388.8	3640.1	7110.6	5506.9	5210.8	4001.2	4377.3	4746.2
219007_at	NUP43		6738.2	6026.5	6288.6	6690.1	6004.6	5233	4345.2	4544.7	4881.3	3450.1	6308.6	3144	5927.4	5132.8	7915.7	5093.9	5022.4	7057
219063_at	C1orf35		1888.8	2233.9	1532.3	2380.9	2155.9	1885.3	1562.8	1653.8	1303.7	1120.2	1342.7	1661.3	1876.8	2335.9	1022.2	1735.8	1460.3	3171.5
219058_x_at	LCN7		2791	4320.7	3072.5	3808.6	2471	3164.1	4492.3	3570.6	4378.7	4449.3	2791	3236	3697.5	4678.8	3743.1	5394	3924.2	2681.4
219052_at	HPS6		3356.6	3839.6	3497.6	3240.5	3437.1	3597.7	1610.3	2731.4	2287.4	2574.4	2942.5	2730	2280.8	3233	1083.7	1622.8	2678.5	1281.7
218608_at	HSA9947		2025.9	2327.9	1997.4	1119.7	2798.5	2687.5	1882.3	1322.7	1680.8	2692.5	1165.2	1392.2	714.1	1116.7	2230.8	1107.7	782.6	1364.2
219037_at	CGI-115		2941	3073	3609.6	3161.5	2731.5	2383.9	3142.5	2965.5	3315	2352.9	1653.8	1422.2	3724.6	3750.6	5247.8	3521.6	2864	3422
219036_at	BITE		1718.3	2018.3	1699.8	1536.8	1799.3	1957.4	1586.8	1300.7	1809.8	833.1	850.7	2212.9	1612.7	1636.8	1358.2	1355.2	1380.2	1699.7
219020_at	FLJ14249		2966	2657.9	2663	2198.4	2658.5	2411.4	2694	3203.5	2789	2993.5	2561	4188.7	1990.8	1903.3	2177.8	2466.9	3424.6	4291.6
218945_at	MGC2654		1499.8	1437.7	2398.4	2628.9	1515.3	1811.3	2363.4	1969.3	2668.4	1990.3	2789	2236.4	2011.3	981.2	2410.9	2247.4	2076.9	1436.2
218614_at	FLJ10652		2400.4	2520.4	2521	2658.4	2070.4	1416.3	2868	3049.5	1937.8	1795.3	1185.2	1253.2	1888.3	2248.9	3039.5	1146.2	1350.2	2490.9
218955_at	BRF2		2927.5	3827.6	4556.8	3900.7	4255.3	3629.2	2471.4	3051	4228.2	2819.5	2272.4	2919.5	3285.5	3399.6	3036.5	2458.9	2434.9	2443.9
218618_s_at	FAD104		3933.2	3795.6	986.7	2254.4	3161.1	3183.6	3852.1	5460.4	4015.2	4268.7	1962.4	3142	3020.4	2312.9	5032.8	3675.7	4460.3	6293.4
218998_at	FLJ20457		2140.9	2684.5	4136.7	2123.4	2338.9	3573.1	3713.1	3328	7068.7	5603.5	2294.9	3193.5	3423	3226.5	4091.1	4715.4	1943.8	7374.1
218969_at	Magmas		2875	3745.1	3891.2	2379.9	3248.1	2600	2885	3035.5	4421.7	3878.2	4309.3	2527.4	4352.1	3383.6	3572.5	2003.4	1764.8	3661
218968_s_at	ZFP64		3449.6	4360.7	3319.6	2681.5	3689.2	3298.6	2670.9	2643.9	2224.9	2026.8	3085.6	2555.4	3396	2851.5	3860.1	3836.2	3536.6	3794.6
218967_s_at	PTER		1281.7	2042.8	1489.8	1553.8	1724.8	1925.9	1346.2	1621.3	1683.3	1263.7	740.6	1242.2	2030.3	1441.2	3089.5	2654	1812.8	1695.2
218962_s_at	FLJ13576		1923.3	2248.9	1456.3	2648.9	1888.3	1788.8	1758.3	1646.3	1076.2	1294.2	1817.3	1832.8	892.6	1149.7	1829.3	1252.7	1066.2	1183.7
218886_at	PAK1IP1		1639.8	1952.8	1550.3	1875.8	1741.3	908.7	1396.2	1479.2	1290.2	2177.9	1392.3	200	1251.2	1219.7	2526.9	1913.8	1135.2	1737.8
219015_s_at	MDS031		3440.1	3804.6	4186.7	3313.6	3437.1	3251.6	2885	3330.5	2646.9	2930.5	2693	2510.9	3822.1	3539.1	3009.5	2607.5	3791.2	3367
218685_s_at	SMUG1		1340.2	1463.7	1836.3	1288.2	1470.3	1843.8	1466.2	1342.2	1259.7	1104.2	2447.4	2118.4	1491.7	1415.7	1700.3	1552.8	1770.8	1297.2
218781_at	SMC6L1		2188.4	2639.4	2844	2545.9	2718	1973.4	3936.2	3985.1	3544.1	2767	739.1	2286.4	3048	2922	2786.9	2628.5	2087.9	3309.5
218758_s_at	D21S2056E		1350.7	1916.3	1978.4	2212.9	1742.3	1389.3	1678.8	1422.2	1437.7	1439.7	1729.8	639.1	2120.3	1377.2	2406.9	1007.2	908.2	1973.3
218750_at	MGC5306		1942.8	1897.8	2722.5	2001.3	1836.8	2232.4	2202.4	2723.4	2651.4	2623	1318.2	3033	2321.8	2113.3	2756.4	1413.3	735.6	3026.4
218748_s_at	SEC10L1		1850.3	2486.9	1162.2	2086.4	1792.3	1156.2	2101.4	2126.8	1926.8	1652.3	225.5	1448.7	2112.3	1631.3	1331.2	1673.3	1013.2	1753.8
218680_x_at	HYPK		6914.7	3504.6	5624.5	4391.2	4212.8	3406.1	5456.4	6560.5	6252	3890.7	5658	3921.2	7406.6	5284.4	8425.8	4974.4	6505.1	7198
218735_s_at	AF020591		3016.5	3030.5	3005.5	2542.4	3049.1	2403.4	3358.1	3759.1	3967.7	3187	3764.2	3490.6	3752.6	2783	4033.1	2864.5	3052	2729.4
218888_s_at	NETO2		3278.1	3227.5	3488.1	3641.6	3881.2	3866.2	3697.1	3602.1	3670.6	3582.6	2082.4	1563.3	2892.4	3220.5	5001.8	5745.5	2842.5	2853.9
218731_s_at	WARP		1574.8	1898.3	1432.8	1261.7	898.7	67	1124.7	1440.2	1592.8	188	2434.9	3445.1	1648.2	1804.8	1375.7	75.5	533.1	1940.3
218654_s_at	MRPS33		4577.3	5023.3	9065.1	5465.9	6246.1	8024.5	9346.6	8024.8	9320.5	8308.9	10639.9	11336.9	4611.7	5510.4	6949.1	5102.4	8289.5	11249.1
218722_s_at	FLJ12436		5889	4656.8	4784.9	5049.8	5092.4	4114.2	4737.8	4488.7	4638.8	4275.7	6169.1	4199.7	4373.7	4170.7	4468.2	6550.7	5963.6	7631.6
218721_s_at	C1orf27		1247.7	1544.8	1949.8	1891.3	1419.3	1350.7	2074.3	2270.4	1996.8	1675.3	703.1	1677.3	769.6	831.1	2538.4	1967.9	948.2	1645.7
218719_s_at	FLJ13912		2433.4	1392.7	2174.9	2070.8	2312.4	1227.7	1723.8	845.6	1440.2	972.2	2408.9	949.7	713.1	2090.3	1762.8	2235.4	1642.3	1376.7
218713_at	NARG2		2368.9	2213.9	2426.4	2128.9	2472.5	2257.9	1785.8	2168.8	2067.8	1214.2	1274.7	1961.8	2916.9	2635.9	2983.5	1483.3	2778	2362.3
218696_at	EIF2AK3		1904.8	1842.3	1538.8	1961.3	1078.2	1248.7	2498.4	2961.5	1481.7	1609.3	1872.3	1421.2	1907.3	3013	3087	2022.9	2298.9	4325.1
218701_at	CGI-83		2260.9	2294.4	2292.4	1676.3	1898.8	1864.8	2288.9	2187.3	1692.3	1149.7	2044.9	2442.9	1202.7	1025.7	1795.8	1302.2	1321.7	2268.8
218699_at	RAB7L1		2249.4	2453.4	2526.5	2759	2280.4	2133.9	1928.8	2552.4	2206.4	1576.3	2235.4	2058.8	1359.7	734.6	687.6	2055.4	2416.9	2619.4
218681_s_at	SDF2L1		11738.5	7483.8	5488	4973.8	9390.7	3800.2	8673	6906.1	3614.6	3840.7	5607	2570.9	3633	4122.7	7202.6	4999.4	5043.9	2644.9
218846_at	CRSP3		1017.2	1131.7	1485.3	1721.8	1615.8	1580.3	1574.8	2217.9	1815.8	1832.3	1658.8	2363.4	1258.2	1322.2	1794.3	894.2	1357.2	2104.3
218878_s_at	SIRT1		1919.3	2132.4	1800.3	2447.4	1414.8	1957.9	1858.3	1773.3	2093.8	1963.8	1835.3	1463.7	2245.3	1994.8	2816.9	1293.2	846.1	3010.4
218645_at	ZNF277		1746.8	2741	2356.9	2938.5	2183.4	3925.2	2712.5	2624.4	2632.9	2862	1561.3	4373.7	2342.3	2469.9	1986.8	2552.5	3078.5	4368.1
218872_at	TSC		900.7	1125.7	188	540.6	1341.2	928.2	6591.6	4363.2	1689.3	1192.7	4521.3	596.1	2180.3	1402.2	2351.9	2463.9	2317.9	2303.8
218868_at	ARP3BETA		1215.2	2020.3	2815	2594.4	1485.8	2411.4	1253.7	1673.3	1844.8	1166.2	858.2	895.2	1206.7	1770.3	879.6	887.2	2159.4	1487.2
218867_s_at	FLJ21415		2021.9	2585.4	1913.8	2786	1754.8	2299.9	2689	3094.5	3470.1	2271.4	2830	4179.7	3361	2371.9	3031	1866.3	1473.3	2558.4
218862_at	ASB13		2265.4	2596.9	3045	3099	3399.1	3426.6	2698.5	3045	3184	2150.9	4132.3	1938.8	3628.5	2911.5	2767.9	2059.4	2740	3581
218855_at	TPRA40		1830.3	1956.8	2234.9	2399.9	2631.5	2434.9	1752.8	1583.8	1959.3	2281.4	2044.4	2764	1953.3	2040.8	1448.7	1027.2	1834.3	3259
218794_s_at	FLJ20511		2360.9	2483.9	2582	2568.4	2138.4	1694.8	2523.9	2952	2701.4	2298.4	2619.5	1842.3	2614.4	1965.3	2506.4	2547.5	2173.9	1874.8
218847_at	IMP-2		6363.1	8124.9	7680.9	9235.6	7759.4	12484.8	6667.1	6356.5	8096.8	8063.9	5770	7647.3	7711.1	7270.7	6016.4	8333.5	6260.1	5708.8
218797_s_at	SIRT7		3453.1	3222.5	5990.6	6732.6	4770.9	4728.9	3099	2466.4	3704.6	4508.8	3249.1	4749.3	3861.1	2685.4	2181.8	2967.5	2663	2363.8
218837_s_at	LOC51619		2532.4	2071.8	2217.9	2002.8	1738.3	3318.6	2141.4	1739.3	2705.9	1903.3	2455.9	2404.9	2188.3	1920.3	2339.4	3610.7	3655.1	3304
218827_s_at	FLJ10352		2504.9	2285.9	2088.4	2059.3	2417.4	1934.4	2390.4	2621.9	1794.8	1660.3	2660	2615.9	2931.9	2977.5	3426.5	2538	2726.5	2780.9
218651_s_at	FLJ11196		2949.5	3020	3151.1	2521.9	2519	4910.4	1632.3	1765.3	2756.5	3026	847.7	1119.7	1553.2	1623.8	2698.9	2960	2591	4700.2
218653_at	SLC25A15		2851.5	2484.9	3708.7	3405.6	2179.4	3546.1	2787	3102	3082.5	2236.4	4192.8	1680.3	2842.9	2852.5	3283	4121.7	3609.6	3326.5
218816_at	LRRC1		2495.4	3247	1963.9	2778	2891.5	3310.1	2851.5	2660.4	1414.2	1756.3	2700.5	2262.9	1571.2	1462.7	1919.3	2320.9	2083.9	1724.8
218801_at	UGCGL2		1669.3	1781.3	2563	2316.9	1674.3	2156.4	1746.8	1942.3	2792.5	1892.3	695.1	1594.3	1987.8	1519.8	3012	1453.3	1609.3	1611.7
218604_at	MAN1		2126.9	2449.9	2929	2947.5	1973.4	1679.3	2076.8	2405.9	2716.9	1893.8	3107.1	2833	2219.8	3104.5	1015.2	1728.3	2065.9	2751.9
218852_at	C14orf10		1703.3	1635.8	2409.4	1588.3	1463.3	2033.4	1393.7	2080.3	2560.4	1771.3	1706.8	2224.4	1541.7	2077.3	2197.8	1591.3	1409.7	2449.4
219397_at	FLJ13448		4891.4	5335.9	6536.7	6005.5	4657.4	4992.4	4317.7	5105.8	5933	6659.1	2779	4618.8	6412	6240	5585.8	4728.4	5390	6896
219462_at	FLJ22353		1836.8	2270.4	2293.4	2215.4	2486	2713	1274.2	1500.2	1561.8	2706	2113.9	2142.9	1613.2	1357.2	2316.4	2206.4	1367.7	2507.9
218544_s_at	RCL1		3374.1	2887	2884.5	3407.6	2380.9	2380.4	2815.5	2768.9	3572.6	3169	2854.5	2140.4	4022.1	2866	3480	2573	1645.3	3406
218545_at	FLJ11088		1176.2	1752.3	1588.3	1470.7	1480.3	1631.3	2583.4	2439.9	3202	2285.4	1134.7	2140.9	1299.7	1063.7	2622.4	1963.9	2038.4	3597
219445_at	GLTSCR1		1678.8	1845.3	1752.8	1898.8	1590.8	1827.8	1545.8	1466.2	874.6	1226.2	2343.9	2502.4	1931.3	1726.3	1536.2	806.1	1184.7	1835.8
219444_at	FLJ11362		4023.7	3495.6	2978.5	3558.1	3075.1	3332.6	2278.9	1390.7	2096.8	1894.8	2401.4	3125	4097.6	2399.4	2414.9	1625.8	3467.6	2960.9
219439_at	C1GALT1		1778.3	2258.4	2008.9	2229.9	1663.8	2004.9	2018.3	1950.3	2590.9	1550.8	986.7	1864.3	2550.9	2228.4	2875.4	1515.3	1410.7	2639.4
219065_s_at	CGI-27		5529	5580.9	6465.7	5407.9	4808.4	5989.1	7049.2	7396.7	6998.2	7339.8	7582.9	3997.2	4798.7	5697.9	5693.4	7536.9	6464.6	6300.9
219399_at	LIN7C		3419.6	1213.2	1254.7	1052.2	1901.3	972.2	3045	3317.5	2451.4	2730	1485.3	1835.3	3007.4	2922.5	2431.4	1964.9	2237.9	3210.5
219538_at	WDR5B		973.7	1402.7	983.2	1160.2	478.6	1324.2	1630.3	2285.9	1444.2	1465.8	2046.4	2180.4	1849.3	1877.3	1705.8	1165.2	1546.3	1985.8
219392_x_at	FLJ11029		5979	5178.4	2942	3883.7	6821.8	2403.9	3684.6	4855.8	2971.5	3185.5	5110.9	2559.9	6363.9	6138.5	11185.7	4679.8	6950.7	5180.3
219384_s_at	ADAT1		2082.4	1795.3	1881.8	1401.7	1839.8	2748	2038.3	2601.4	1554.3	2231.4	1697.3	2158.9	2129.8	2978	3369	1818.3	2950.5	3341
219378_at	FLJ22054		2392.4	2307.4	2013.4	2286.4	2327.4	2044.9	2879	2583.9	2419.4	1501.8	2420.9	2905	2093.3	2088.3	2263.3	1811.3	2757	2449.4
219361_s_at	FLJ12484		2023.4	2142.9	2521.5	3441.1	2658.5	2348.9	2395.9	2293.4	2648.4	4078.7	2841	1400.7	3173	3388.1	4488.7	2976	1653.3	1229.2
219356_s_at	HSPC177		5138.9	6258.6	6531.7	6493.6	5179.9	6399.2	5210.9	4623.2	5386.9	4528.8	4841.4	5341.9	4287.6	5196.4	5654.4	6623.7	6740.2	8672.3
219353_at	FLJ20147		2645.5	1623.3	2018.9	1349.7	1986.9	1537.8	1321.2	1429.7	1179.2	483.6	499.1	1006.2	2194.8	2031.8	1499.7	566.1	1064.2	1183.7
218557_at	NIT2		4274.2	3563.1	6697.7	4540.8	3790.2	6266.1	6554.6	5650.4	5559.9	6091	7629.4	5853.5	4476.7	4880.3	3965.1	7288.8	7663.4	4262.1
219420_s_at	FLJ12439		2346.9	1566.3	1980.9	2316.9	1593.3	1703.8	2212.9	2264.9	2542.4	2417.4	2458.4	1155.2	1553.7	1827.3	2525.9	2613.5	682.1	2112.8
218512_at	WDR12		8510.5	10312.2	9503.2	10609.3	7780.9	8801.6	10388.7	8269.3	10631.8	9898.7	10785.5	5497.9	7690.1	6651.6	8864.8	11277	6787.2	9542.4
219731_at	ENTPD1		2266.4	2184.9	2128.4	1980.3	1620.3	1657.8	1778.8	1381.2	2124.4	1844.3	1525.3	1104.2	1473.7	1365.7	1980.8	1722.3	1417.8	1640.2
219709_x_at	MGC2494		1905.8	2105.4	1989.4	1815.3	1812.8	2014.4	1729.8	1668.3	2409.9	2385.9	1943.9	2527.9	2167.3	2159.9	1952.3	1856.3	1657.3	2622.4
219706_at	C20orf29		1877.3	1983.3	2103.9	2073.8	1454.8	1265.2	1493.8	1547.7	1924.8	1478.8	1935.9	1576.8	2286.8	2303.4	1578.7	1859.3	1630.8	1721.3
219682_s_at	TBX3		1882.3	3228.5	2128.9	1322.2	3328.1	2647.5	1511.8	1184.2	1429.7	1722.3	3213.6	2805.5	2859.9	2427.4	2794.4	2092.9	2124.9	2033.3
219678_x_at	DCLRE1C		2049.4	2315.9	2077.4	1879.8	2647	1753.8	2977.5	3442	3355.6	2472.9	2587.5	3044	3780.6	2827.5	2799.4	2820	2871	2729.9
219664_s_at	DECR2		1712.3	3203	2413.9	711.6	1609.8	2444.4	1504.8	2419.4	1412.7	1929.8	2007.4	2341.9	611.1	2081.8	1080.2	907.2	1067.7	1567.2
218503_at	KIAA1797		4034.2	2399.4	2562	2609.9	2732	3029.6	1836.8	2029.8	2054.3	2031.3	1939.4	1795.3	1682.3	2454.9	2181.8	1906.3	2382.4	3240
218539_at	FBXO34		4748.8	4783.8	4951.4	4725.8	6077.6	5636.5	4580.8	4563.7	5296.9	3686.6	6468.2	5177.9	6069.4	5632.9	4455.7	4316.8	4869.9	5045.7
219628_at	WIG1		1617.8	3087	1082.2	3266.5	2013.4	2741	1824.3	1372.7	1975.3	1052.2	849.7	1280.7	2154.8	1916.8	1969.3	2122.4	2637.5	2945.4
218535_s_at	RIOK2		2233.9	2217.4	2985	3771.6	2439.4	2420.9	2810.5	2997.5	3234	3285.6	1234.2	1991.8	2087.3	2150.9	2522.4	4041.2	1672.8	2602.9
219613_s_at	SIRT6		2274.9	2561.9	2165.9	3872.7	1870.3	1932.4	1828.8	1697.8	3932.1	1602.3	3005	2109.4	2393.9	1445.2	1706.3	1242.7	1548.3	1542.7
219590_x_at	CGI-30		5818.5	6616.1	8037.4	6779.1	6162.1	7856.9	5890.5	7278.2	6612.1	7652.3	6498.2	4770.3	5683.8	6679.1	5674.9	6589.2	4121.2	7096
219581_at	MGC2776		1988.8	1347.2	1565.3	1362.2	1700.3	1528.8	2380.9	2121.8	1688.8	1162.2	2213.9	923.2	1968.8	1616.3	1667.3	1363.2	875.7	1506.2
219571_s_at	ZNF325		1514.3	2617.9	1134.2	1646.3	2074.9	2786.5	2201.9	2569.9	2235.4	2048.4	744.1	2418.9	1937.3	1256.2	2979	2846.5	1597.3	2425.4
219559_at	C20orf59		2455.4	2849.5	2200.9	2489.9	2074.9	2039.4	4519.8	4943.3	2223.4	2105.4	3531.1	1430.7	3520	2541.4	2382.4	2437.9	1645.8	1674.7
218527_at	APTX		3212.6	2590.9	3696.7	3198.5	3010.1	4190.8	3281.6	2696.4	2796.5	2935	3372.1	3369.1	2819.9	3230	3486.5	3660.2	3251.6	3815.6
219332_at	FLJ23471		1315.2	1827.3	1785.8	2302.9	2073.9	1781.8	1651.3	1827.3	2020.8	3040	2125.4	1812.8	1710.3	1685.8	1147.2	1615.3	1448.3	1750.3
219639_x_at	LOC56965		4095.7	4492.3	4370.3	4414.7	3688.7	4873.4	4578.3	4472.7	5194.9	5639.5	4942.9	5499.9	4500.2	3801.1	4249.1	5287.5	3909.2	5492.3
218595_s_at	FLJ10359		7762.3	5621.9	6562.2	6820.1	6135.1	4318.3	5698	6421.5	6912.1	5968.5	6171.6	3995.2	6898.5	6433.6	6784.5	7072.3	7459.8	7347.1
219350_s_at	DIABLO		11932.6	7081.7	6858.7	10218.7	10323.9	5931.6	8229.4	8369.3	9535.6	10293.3	11144.5	9010	5915.9	7731.3	8743.8	9404.2	8616	10644
218581_at	ABHD4		3354.6	2794	4389.3	4157.7	2558	4570.8	1825.8	2823.9	3682.6	2654.5	2083.9	3629.1	2628.9	1752.8	1838.8	1848.3	3821.2	3109.5
219130_at	FLJ10287		1597.3	1670.3	1657.3	1578.8	1047.2	1078.7	1969.8	2313.4	1954.8	1498.8	600.1	1444.7	1291.2	1683.3	2064.3	1550.8	1385.2	1795.3
218593_at	FLJ10377		4771.8	2971.5	3475.6	4306.2	2592.5	2649	4661.3	4791.3	4768.3	4723.8	5155.4	2649.4	3303	2888	3847.1	6226.6	4392.8	4152.1
219124_at	FLJ23263		2286.9	2382.4	1661.8	1731.3	1571.8	1613.8	1734.3	1541.2	1624.8	2163.9	2369.9	1659.3	1589.7	2052.8	1654.8	1543.3	1683.8	1508.7
219122_s_at	FLJ20546		3309.1	1829.3	1984.4	1915.3	1720.3	1537.3	2242.4	3250.5	2264.9	3369.6	2286.9	1633.8	3615	3893.6	3027	2499	2195.4	2810.4
219119_at	LSM8		4734.3	4789.3	4373.8	4941.8	5778.1	5062.9	6445.1	5834.4	5107.8	5505.4	4568.8	5594.4	6437	5926	5839.4	6327.1	6115.1	4661.7
219178_at	QTRTD1		2573.9	1615.3	1633.3	1878.8	1895.3	1086.7	2277.4	2335.4	1813.8	1760.3	2317.9	1349.2	2289.3	2347.4	2688.9	1546.3	1482.3	2200.3
218594_at	FLJ10359		6618.7	4513.3	4527.8	4679.3	5107.4	4114.2	5352.9	5766.9	6092.5	6022.5	5370.5	3327.1	4466.7	6667.1	4280.1	5400.5	3376.6	5433.3
219180_s_at	PEX26		1558.8	1573.8	1134.2	1893.8	1757.8	2183.4	1893.3	1877.8	1849.8	1770.3	1798.8	1430.7	2156.8	2626.9	2579.9	2179.9	1769.8	1940.3
219098_at	MYBBP1A		3889.2	4665.3	4067.7	3287.6	3470.6	2365.9	2338.4	3075.5	2613.9	2787	4175.8	1890.8	4409.2	4199.2	3611.5	2368.9	1918.3	3696.5
219089_s_at	MGC2508		1945.3	2222.9	1235.7	2942.5	1503.3	1566.3	2080.8	1842.3	2908	2231.9	2608	1937.3	2375.9	1352.7	1827.3	1878.3	2014.4	2000.8
219083_at	FLJ10539		4181.7	4258.7	4613.3	4292.7	4020.7	4225.8	4029.7	3720.6	3699.1	3120	5497	2757.5	4733.2	5115.3	3684.6	4326.3	4706.3	3792.1
219079_at	NCB5OR		2108.4	1692.8	2180.9	2368.4	2061.9	2170.4	2896	2039.3	2141.4	2377.4	1630.8	1820.8	2169.8	2527.9	2755.4	1973.9	1460.3	1945.8
219077_s_at	WWOX		2233.9	2262.9	1855.3	2446.9	2720.5	1841.8	868.6	1246.2	669.6	967.7	1540.3	2358.4	2197.3	1680.8	850.6	1071.7	2136.9	1857.8
218601_at	URG4		2705.5	2989	2826.5	3086	3151.1	1928.9	2909.5	2215.4	2736	2843.5	2801	1781.8	2274.3	2867	1573.7	2239.9	3729.7	1568.2
221230_s_at	RBP1L1		2896	2767	2628	2394.9	2028.9	2120.4	3017	3288.5	2892	2296.9	1000.2	3460.6	3569.5	3045	3435.5	2385.4	2146.9	2432.9
219111_s_at	DDX54		3145.5	3036.5	3938.2	3654.6	3554.2	3030.1	3551.1	2502.4	2118.3	2759.5	3047.1	1740.8	5417.3	4873.3	4175.1	1712.3	1836.3	3114
219226_at	CRK7		1472.3	1466.2	852.7	1815.3	1143.2	1066.2	1860.8	1914.8	1656.8	997.2	1507.3	804.6	1713.3	2486.4	1961.3	1213.7	648.1	1416.7
219068_x_at	FLJ10709		2742.5	3855.7	3748.7	3486.6	2809.5	1943.9	2234.4	3132.5	2784.5	2115.9	2799	1187.2	3487.5	3540.6	2218.3	2353.4	2438.4	1213.2
219330_at	MGC5338		2175.9	2186.4	2034.9	2175.9	2461	2272.9	2173.9	1820.8	2096.3	2070.9	2951	1782.3	2438.4	2801	2365.9	1698.8	2538.9	2049.3
218561_s_at	C6orf149		4010.7	2327.4	2583.5	2822.5	3068.6	2930.5	2355.4	2464.4	2537.9	2870	3311.6	1545.8	2691.4	2539.9	2820.4	3135.1	3701.7	2622.9
218563_at	NDUFA3		10788.9	5710	7229.8	7014.2	8931.6	10256.9	7959.8	7853.3	5761.5	8153.9	9196.2	13481.3	6181.9	6856.1	6371	10041.8	13793.4	7260.6
218566_s_at	CHORDC1		10904.4	7374.7	8349.5	7488.3	7831.4	5314.5	7981.3	9875.6	10783.8	6188.1	3873.2	4219.7	8249.2	8631.4	11114.7	7011.3	5354.9	6699.5
219267_at	GLTP		2231.4	2265.4	1344.7	1791.8	1740.8	1803.3	1640.3	2182.3	2646.4	2458.4	1952.9	2181.4	2456.4	1984.8	2221.3	1227.2	1144.7	2677.4
219255_x_at	IL17RB		1601.8	1543.3	1602.8	1181.7	2229.9	2018.4	1092.2	1517.2	1038.7	750.6	2909.5	2898.5	2185.3	2470.9	2031.8	1073.7	1722.3	1419.7
219176_at	FLJ22555		9283.1	10446.3	11339.5	10391.2	9781.8	10265.9	10792.8	8705.9	8931.5	9853.7	8833.6	9062.5	8489.8	7745.3	9004.4	11633.6	6886.7	7323.6
218571_s_at	C14orf123		2777.5	1717.3	3769.2	2546.9	3125.6	3053.6	3107	3277	3175	3569.1	3516.6	3252.5	3443.5	2760	3167	4430.8	3851.2	2968.9
219336_s_at	CGI-18		3030	1457.7	2400.9	2092.4	1315.7	1741.8	2784	3112.5	2698.4	2074.4	3626.7	2975	2861.4	2664.9	1799.3	1215.2	2127.4	1702.2
219214_s_at	RBAK		1792.3	1860.3	1772.8	1725.8	1350.7	1956.4	1255.2	935.1	1512.7	975.7	1661.3	876.6	2007.3	1500.7	1378.7	1913.8	1548.3	1880.3
219205_at	SRR		1425.2	1792.8	1925.3	1337.7	1509.3	1526.8	1343.7	1437.7	2057.8	1611.3	1447.3	1880.3	1801.3	1147.7	1452.2	1710.3	1973.8	1843.8
218577_at	FLJ20331		2524.4	2501.4	2523.5	2570.4	2068.4	1819.3	3643.6	3029.5	2717.9	2217.9	823.6	2065.3	2193.8	2661.4	2680.4	2428.4	1836.3	2017.8
219200_at	MGC5297		2033.4	2605.9	2243.4	2411.4	1847.3	1745.8	2423.4	2220.4	2595.9	1677.8	3288.6	1958.3	2347.8	2090.3	2344.4	3153.1	1938.3	1734.8
219198_at	GTF3C4		1917.8	1822.8	2228.4	1290.7	1963.4	2183.4	2642.9	2433.9	2278.9	2261.9	2022.4	1611.8	2485.9	1612.8	1781.3	1409.8	1448.8	1551.7
219193_at	FLJ10233		2467.4	2141.4	1987.9	2163.4	2150.4	2067.9	2221.9	2350.4	3200	2080.4	2511.5	2395.4	2696.4	1658.8	3338.5	2417.4	2322.9	3434.5
219182_at	CHST5		2534.4	1904.8	2758.5	1660.8	1712.8	2293.4	1735.3	1559.7	1826.3	1498.3	1762.8	1233.7	1727.3	754.6	1202.2	1427.8	1768.8	1799.3
219245_s_at	FLJ13491		1834.8	1256.2	1772.8	2057.8	1446.8	1802.8	1302.7	1593.3	1972.3	1221.7	1829.8	1611.8	1601.2	1190.2	1874.3	955.7	954.2	1941.8
36566_at	CTNS		1324.7	1794.3	1638.8	1955.3	1760.8	1225.2	1352.7	1447.2	1397.7	1699.8	1737.8	801.6	2108.3	2128.4	1706.3	2015.4	1978.8	2347.3
46270_at	UBAP1		2529.4	3262.1	4047.2	4025.2	2899.5	3390.1	3053.5	3622.6	3181	4478.3	3175.6	2753.5	2835.4	2650.9	2750.4	2792	3734.2	3296
35254_at	FLN29		1967.3	1675.3	1225.2	1270.7	1642.3	1903.3	1117.7	1771.8	1528.8	2135.4	2672.5	2378.4	1522.7	2071.8	1635.2	1432.8	2001.4	2045.8
44111_at	VPS33B		2717	2553.4	2779.5	2487.9	2204.9	2908	2241.4	2526.9	2621.4	2180.9	3104.1	3146.5	2262.3	1931.3	2618.4	2281.9	2183.4	3512.5
218181_s_at	FLJ20373		1912.3	1406.7	1309.2	1682.3	1434.3	1830.3	2260.4	2692.9	2358.4	2880	1650.8	1355.7	1273.2	1217.2	1808.3	2581	2203.4	2385.8
48117_at	LOC112869		2053.9	1895.3	1952.3	2353.4	1682.8	1524.3	1519.3	1627.8	2268.4	1547.3	2378.9	1782.8	2386.4	2054.3	2468.9	1317.7	1447.8	3169.5
36711_at	MAFF		3508.6	5249.9	5317.9	5695	3218.6	5737.5	3532.1	4678.7	4937.3	6842.7	1105.7	632.6	4635.7	4008.2	7428.6	8720.6	5178.9	2379.3
49485_at	PRDM4		2058.4	2074.4	2593.5	2568.4	2394.4	3665.2	2002.3	2229.4	2627.4	1955.8	1846.8	1587.3	2804.9	2562.4	3599	3039.6	2066.4	2946.4
49878_at	PEX16		4360.8	5466.4	5508.5	5941.5	4912.4	6118.1	4582.8	4840.3	5012.8	6027	5794.1	6182	5617.3	5308.4	6430	6238.1	4910.4	5364.3
59999_at	HIF1AN		2947.5	1874.8	1974.9	1761.8	2130.4	2201.9	1962.3	1976.8	1769.8	1902.3	2265.4	2330.4	3605.5	2426.9	2303.3	1935.9	2110.9	2556.4
34689_at	TREX1		2503.4	3223.5	3296.1	2892	3289.6	2337.9	2754	2365.9	2167.4	2657	4924.4	5323.9	2568.9	2940	2102.8	3708.2	4414.3	2214.8
36888_at	KIAA0841		3126.5	3897.7	3639.6	3586.1	3216.6	2821.5	3143.5	3714.1	3507.6	2511.4	3684.2	3316.6	3001.4	2895	2412.9	2681.5	3697.7	2600.4
33323_r_at	SFN		39390.8	36500.2	58520	72679.7	36789.2	47541.1	25741.3	24866	45670	52752.6	22723.6	20673	31575.7	29635.4	26219	49935.6	33401.9	23479.9
35148_at	TJP3		1844.8	2005.3	1903.8	1740.3	1920.9	2526.5	930.7	954.2	768.1	657.1	2122.9	4621.8	1538.7	1579.8	1182.7	324.1	588.6	2742.9
54970_at	DKFZp761I2123		4322.8	6952.7	8553.5	9839.7	7661.9	6986.8	7286.7	6434	8530.4	8562.5	7602.9	6912.7	4342.6	5584.4	6774	8173	7245.3	4411.6
55081_at	MIRAB13		1989.3	1848.3	2387.9	3219.5	1859.3	2990	2331.9	2336.4	3417.6	3697.6	1756.8	1656.3	1884.8	1714.3	2238.3	3056.1	4278.3	3086.4
55583_at	DOCK6		1093.2	2489.9	2456.4	2718	2132.9	2876.5	1571.8	1562.2	1673.3	1890.3	1180.2	1682.3	2380.9	2050.8	2747.9	797.6	608.6	1868.8
218168_s_at	CABC1		2047.9	2217.9	2626	2243.4	2405.9	2170.9	1978.8	1809.8	1828.3	2332.4	3638.7	2782.5	3394	864.6	3328	2374.9	2244.9	1952.8
58900_at	LOC51619		5698	5171.4	5908.6	6265.1	4137.3	5694	5634.9	5619.4	6467.6	5396.4	6462.7	6060.5	4907.2	4766.8	4320.7	4790.4	4026.2	5711.3
59375_at	---		1184.2	1942.8	2049.9	2158.4	1417.8	1878.8	1512.3	1503.2	2313.9	2489.4	1356.2	2574.4	1612.2	2002.8	1708.3	1749.3	1705.3	2852.4
218177_at	GNAL		1150.7	1003.7	1241.7	1412.2	881.2	1511.3	1225.7	1923.3	2239.4	2348.4	1597.8	2972.5	1132.2	1297.2	1764.3	1420.8	1885.8	1484.7
40829_at	WDTC1		3527.1	3430.1	3722.2	3400.6	2425.4	2888	2443.9	2465.4	2206.9	2415.4	2502.5	4961.8	3787.6	3212	3779.6	2090.9	2643.5	3207.5
37950_at	PREP		2622	2104.4	2119.9	1826.3	2310.9	1779.8	1470.2	1644.8	1706.3	1683.8	1730.3	1376.2	1352.2	1602.8	1696.8	1115.7	2144.4	2146.8
38069_at	CLCN7		1509.3	2752.5	2455.4	2326.4	2163.4	2986	2662.4	2319.4	3029.5	4467.3	2858.5	3391.1	3129	2878.5	2385.9	2551.5	1741.8	3351
38157_at	DOM3Z		2060.9	2530.9	2358.9	2545.9	1695.8	2598	2098.4	1538.2	2166.9	1787.3	2181.9	1262.7	846.6	1775.8	1480.7	1884.3	1869.3	1827.3
218198_at	DDX32		4621.8	4180.2	5585.5	4889.3	4845.9	6396.2	5830.5	6782.1	6659.1	9830.7	5347	7173.2	6867.5	8965.5	8180.2	7159.3	5280.9	4569.7
38671_at	PLXND1		1971.3	3566.6	2473.9	3589.1	2912.5	3730.2	2189.4	3089.5	1756.8	1927.8	3061.6	2442.9	3489	3391.6	3317	2713.5	2645	3865.1
38918_at	SOX13		1599.3	1959.8	1604.8	1764.3	1357.2	1121.2	2133.4	2089.8	1945.8	1401.7	2061.9	2167.9	1347.7	1334.7	1546.2	2092.9	1225.7	700.6
40189_at	SET		16499.4	16711.8	19648.5	19801.8	17725.2	19051.5	25448.8	24720.4	22365.7	21150.1	26189.8	16367.2	19500.9	25157.7	22433.4	19950.1	23214.1	20224.9
40420_at	STK10		1953.3	2377.9	2879.5	3062.5	1480.8	1788.8	2281.9	2519.4	2910	3245.1	1639.3	1425.2	3645.5	3325	3736.6	3120.1	2083.4	4152.6
46167_at	TTC4		2463.4	2357.4	2641	2122.9	2680	3123.6	1841.8	1932.8	2793.5	2104.9	2515.5	1733.8	2562.4	2798.5	3266	2915	2857	2087.3
40569_at	---		2036.9	3223	4126.2	3689.6	2544	4439.8	2275.9	2629.9	3153.5	3911.2	2376.9	4241.7	3432	2606.4	2455.4	1988.4	2538.9	3224
36830_at	MIPEP		2685	2367.4	1723.8	2209.9	1748.8	1135.7	2063.3	1816.3	2162.4	1446.2	1696.3	2434.9	2353.3	1759.8	2985.5	2843.5	2541.4	2728.4
41387_r_at	KIAA0346		1947.3	2146.4	1712.3	2846.5	1888.3	2025.9	1262.7	2262.9	1431.7	2386.9	1638.8	1255.2	2387.4	2237.4	1940.8	1129.7	2002.9	3516.5
41856_at	UNC5B		2411.9	2936.5	2439.9	2564.4	3032.6	2607	1682.3	2254.9	2667.4	1839.3	1749.3	1361.7	2309.8	2131.4	1386.2	1147.2	1435.8	2429.9
41858_at	FRAG1		2225.4	3763.6	1793.8	3201	2816.5	2412.9	2382.4	1666.8	2104.8	1734.8	2938.5	2775	3209	2824	2709.4	2738	2783.5	3022.9
34206_at	CENTD2		1788.3	2776	2075.9	2520.9	2696.5	1883.8	2770	3435.5	2781.5	1694.3	2777.5	3537.1	2794.9	2205.9	2173.3	1683.3	2180.9	1917.8
218199_s_at	NOL6		1842.8	1730.3	2392.4	2015.3	1546.8	1861.8	2435.4	2227.9	2756.5	3183	1998.4	1172.2	2537.9	2329.9	1971.8	1734.3	1062.7	1955.3
218200_s_at	NDUFB2		23971.2	19133.7	22707.1	25424.3	22695.7	20088.7	24415.6	22029.5	23059.3	26822.1	34874.3	31222.7	22224.3	26540.4	19458.9	34364.2	35473.8	29145.2
44120_at	ADCK2		2516.4	2939	2053.9	2846	2495	2068.4	2073.3	1773.8	2086.8	1859.8	3274.1	3349.1	2664.9	2604.4	2660.4	3135.1	3996.2	2052.8
44563_at	FLJ10385		5689.5	5210.9	4456.3	6046.5	5821.1	2990	5030.8	4359.2	5460.9	5031.9	6364.2	3966.2	6737	5529.4	4804.7	4903.9	4735.8	4087.6
51774_s_at	LOC51619		5939.5	5760	5640.5	5772.5	4206.8	5531.5	5569.4	5933.9	6597.1	6399.1	6771.7	7882.8	5543.3	5292.9	4559.7	4933.9	5336.9	7478.1
218189_s_at	NANS		6826.7	7166.2	7160.3	7952.8	7197.8	5991.6	8805.5	8536.4	5303.4	5891	14460.1	14720.5	11087.1	10407.7	11699.3	11313.1	10793.4	8642.3
AFFX-HUMISGF3A/M97935_3_at	---		4918.4	5777	4414.3	5301.4	7266.8	8534.6	5637.9	5334.9	6212	6318.6	6072.6	7787.3	5689.3	5910.5	6293.5	6412.7	6074.6	5778.8
71933_at	WNT6		4495.8	4301.7	3507.6	3309.6	2443.9	2620	3873.7	3725.6	4399.2	3084	4951.4	5063.3	3850.1	3822.6	3243.5	2297.9	3588.6	3722
AFFX-M27830_5_at	---		528.6	962.7	610.6	1131.7	1320.7	908.7	722.1	1472.7	1308.7	803.1	7571.4	2027.3	1300.7	1541.3	3767.6	4116.7	2045.4	3060.9
AFFX-HUMGAPDH/M33197_5_at	GAPD		128575	101872	89068.4	104132	118900	86519.2	101436	93199.8	96005.3	99813.7	109810	95724.1	109458	135035	94384.3	87371.4	82248.5	111740
32259_at	EZH1		1373.7	1088.7	1466.8	1363.7	1507.3	1828.3	1394.2	1250.2	1363.2	2010.3	1219.2	2566.4	2070.3	1436.7	2018.8	1235.7	1554.3	2318.8
218156_s_at	FLJ10534		9946.2	5963	7574.9	7227.7	3904.7	3457.6	7489.3	5975	7322.7	5404.9	6484.7	1484.7	8179.2	5885.5	9077.9	10065.8	3584.6	6255.4
91920_at	BCAN		1930.3	2294.4	2952	2972	1897.3	1355.7	2230.9	2995.5	2330.4	2335.4	2426.4	1963.8	2546.4	2356.4	1939.8	2239.4	1221.7	2752.4
65884_at	MAN1B1		2496.9	2703	2799	2696	2578.5	3679.7	2477.9	2463.4	2467.9	2343.4	2692.5	3270.5	3354.5	3642.1	3352.5	2150.9	1699.8	4193.1
AFFX-BioB-5_at	---		2067.9	2174.4	2025.4	2212.9	2374.4	2675.5	1408.7	1949.3	2021.8	1620.3	2067.9	2286.4	2021.8	1801.8	2622.9	1536.8	1865.8	2173.3
79005_at	SLC35E1		1940.8	2278.4	2062.4	2281.4	1692.8	1953.9	2312.4	2448.4	3118.5	2179.4	2613.5	1866.8	2271.8	2803.5	2365.9	1579.3	1741.8	2548.4
AFFX-HUMGAPDH/M33197_M_at	GAPD		128785	100469	108290	97972.5	138777	125413	100822	92428.7	90152.9	114708	107102	99710.7	110934	132339	84237.3	108107	92036.2	80788.3
218226_s_at	NDUFB4		26411.6	17949	16740.5	16946.9	24577	22747.1	20882	21574.9	18793.1	19620.9	29945.4	34662.3	19378.4	23277.8	12252.4	18062.3	30993	18269.7
AFFX-HSAC07/X00351_3_at	ACTB		91300.4	95046.6	94678.9	99404.7	101009	105702	101352	95146.7	108420	114940	110981	100540	105343	138952	90784.7	96235	93235.9	112643
AFFX-hum_alu_at	---		115283	122378	126295	106625	142735	170302	113383	109141	109314	128875	114490	163249	139947	172698	145033	126193	118814	142180
218225_at	SITPEC		1567.3	1817.3	1513.8	1837.8	1696.8	1951.9	1557.8	1312.7	1315.7	1222.2	2104.9	1102.2	2570.9	2218.9	2285.8	1130.7	540.1	688.1
AFFX-HUMGAPDH/M33197_3_at	GAPD		113794	97032.4	108875	99248.2	115097	109702	90809.8	84390.9	88417.6	103397	94505.7	93025.6	116387	137024	97673.3	113698	103092	96783.6
AFFX-HUMRGE/M10098_3_at	---		739.1	1422.2	940.7	887.6	1924.9	1181.7	290.5	1838.3	1397.7	1188.2	16069.9	2247.4	1662.2	720.6	3801.1	2787.5	1184.2	2058.8
65521_at	---		3513.6	3346.6	2767.5	2684	2349.9	3072.1	2745.5	2506.4	3332	3231.1	2567.5	3233.5	2195.3	2088.8	2231.8	3343.6	2892	3654
AFFX-r2-Ec-bioB-5_at	---		1951.3	2001.8	1480.8	1819.8	1974.9	2445.4	1612.3	1624.8	1180.2	1381.7	1662.8	2264.4	1444.7	1162.2	3082	1805.8	1446.3	2330.3
62212_at	MGC955		1692.8	2108.4	1917.8	1216.7	1138.2	1763.8	1177.7	1702.8	1519.8	1561.3	1514.8	1602.8	1925.8	1885.8	2134.8	1758.8	1875.3	1882.8
632_at	GSK3A		4455.3	3535.1	3856.7	4042.7	3135.6	3249.6	3953.7	3997.1	5006.8	4357.7	4847.4	4173.7	4937.7	5269.4	4076.6	2511.5	2584	5118.2
218164_at	FLJ21347		2898.5	4447.3	4937.4	3971.7	3559.7	4769.9	2505.9	2436.4	2679.9	2526.4	3743.2	9213	2841.9	3086	2913.4	3875.2	4060.2	6209.9
64883_at	MGC26706		1336.7	1283.2	1521.8	2164.4	808.6	1505.8	1489.8	1641.8	1801.3	1285.7	876.2	1847.3	2060.8	1479.7	2629.4	927.2	938.2	1825.8
AFFX-M27830_M_at	---		939.7	2438.9	1645.8	2747.5	3448.6	6395.7	1064.7	3299.5	2853	1918.3	7422.3	5899.5	1156.7	414.6	3724.6	6630.2	3019	2159.3
32029_at	PDPK1		2614	3283.6	2598.5	3233.5	3143.1	2419.4	2397.4	2887	2789.5	3072	2492	2598.4	3756.6	2515.9	3271	2293.9	2066.9	3122
64440_at	IL17RC		2718	2493.4	3205.1	3235	2496	2988.5	2938	3271.5	3273	3147	3024.5	4245.2	3219.5	3267.5	3040	2244.9	2157.4	3205
35666_at	SEMA3F		2423.9	2559.9	2450.4	2816.5	2710.5	2349.9	2378.9	2500.4	2549.4	2274.9	3161.1	3387.1	3459	2656.4	2624.4	1556.8	2735	3182
64418_at	AP1GBP1		2296.9	1593.3	1980.9	1974.8	1525.3	2185.4	1807.3	1677.3	1711.3	1529.3	2406.4	3591.1	1440.2	1970.3	1813.8	1646.8	2707.5	2963.9
213012_at	NEDD4	0	587.6	835.6	761.1	700.6	505.1	585.1	2077.3	1824.8	1864.3	1503.8	524.1	1448.2	2285.8	2379.4	2393.4	2111.9	1634.8	1236.2
214499_s_at	BTF	0	720.6	971.7	951.2	1021.7	822.7	423.6	1876.3	1925.3	1747.8	1360.7	591.1	654.6	2612.4	2700.4	1787.8	1135.7	791.1	1509.7
208896_at	DDX18	0	2288.9	2136.4	2295.4	2098.9	1652.8	1569.3	5180.4	4741.8	4446.7	3188	2646	2434.9	4156.6	4680.3	5234.8	4168.3	3359.1	4178.6
209520_s_at	NCBP1	0	2829	2375.4	2615	2351.9	2491.5	1834.8	4460.7	5042.8	4706.8	3598.1	3819.7	2073.8	5795.9	5690.4	5257.8	5746	3494.1	3791.6
200728_at	ACTR2	0	5650	7250.7	6939.7	5366.9	6758.2	6692.2	16965.9	18203.9	13916.3	13820.9	11909.2	19291.7	16066.9	17215.3	13290	12970.4	11259.5	13791.5
203493_s_at	KIAA0092	0	1250.7	1066.2	673.6	1312.7	1177.2	961.2	3196	3023.5	3010.5	2901.5	1610.3	2008.8	2943.9	3552.6	3661.1	3404.6	2071.4	3998.1
208633_s_at	MACF1	0	3279.6	4051.7	3485.6	4403.2	2416.4	2014.9	5373.4	6611.6	6477.1	6849.2	3583.7	4616.3	7322.1	8520.9	5929.9	4131.2	3713.2	3750.5
208634_s_at	MACF1	0	6490.6	6794.1	7001.7	7570.8	4607.3	4783.9	15781.2	16123.1	16985.3	17312	6395.2	11545.9	20410	18381.5	17201.6	16528	12802.8	8564.7
204258_at	CHD1	0	1775.3	1976.8	1566.3	1301.7	1634.3	1406.8	3541.1	3867.1	2892.5	2714.5	942.7	2586.4	3568.5	3009	4148.6	3503.1	2057.4	3050.4
201048_x_at	RAB6A	0	953.7	1148.7	972.2	800.1	723.6	705.6	1525.8	2194.3	2227.4	1954.3	1198.7	1074.2	2190.3	2410.9	2640.4	1165.7	1164.7	2437.4
204772_s_at	TTF1	0	1572.3	1296.2	1226.7	1302.7	1424.8	1318.7	2165.4	1905.8	1794.3	1692.3	1462.3	1305.7	2125.3	1740.8	1877.8	1647.8	1623.3	1560.2
214257_s_at	SEC22L1	0	1492.8	1526.3	963.7	1536.8	2141.4	1312.2	8473.4	10233.6	9096	6672.1	9461.7	9309.6	9504.9	9651.6	15670.9	7183.3	6064.1	12024.8
217778_at	SLC39A1	0	1793.8	918.7	1539.8	1619.8	1206.2	1406.8	3388.6	2404.4	1870.8	2404.4	1836.8	2815	3047.5	2674.9	2563.4	1893.8	2138.4	2950.4
212058_at	SR140	0	8414.5	9708.1	8244	8566.9	6718.2	5527.5	16237.2	13466.6	13088.2	13593.3	6490.2	7178.7	14564.2	15070	13189	10629.4	7437.8	10559
202373_s_at	RAB3-GAP150	0	2448.9	2148.9	1687.3	2121.4	2842.5	2102.9	4079.2	4474.7	4017.7	3539.1	2014.9	3715.6	4361.1	3762.6	4500.2	2820	2109.4	4863.7
200626_s_at	MATR3	0	12477.7	13747.8	9536.2	11217.9	11244.1	11558.1	16809.8	16462.1	13789.3	13842.4	9666.3	16547.8	18283.2	18557.1	19226.4	15146.8	13388.4	13656.5
200624_s_at	MATR3	0	10107.8	11372.9	8176.5	7902.3	11316.1	10749.5	19370.8	18811.5	13615.7	16083.3	9466.7	16962.3	16529	17112.8	13465	18083.3	13343.4	9873.4
207983_s_at	STAG2	0	607.1	798.6	658.6	517.6	729.6	454.6	2577.9	3789.6	2822	2163.4	889.2	2812	2561.4	2657.4	4606.2	3164.1	1072.2	2434.4
214671_s_at	ABR	0	549.1	1367.7	1521.8	1458.7	1296.2	959.7	2434.4	2691.4	2918.5	2701.5	2118.4	2946	3563.5	3186	3666.6	1148.7	1408.2	3124.5
214720_x_at	SEPT10	0	2407.4	2593.9	2355.4	2594.4	2163.4	1870.3	3514.1	3868.6	3251.5	2827	1642.8	3059.5	3436.5	3276.5	3563	3272.6	2367.9	2486.9
201291_s_at	TOP2A	0	635.1	1021.2	240	528.6	830.2	213	5694	5295.8	2640.4	2123.4	1627.3	602.1	6421.5	7093.2	6416	4492.3	2687.5	131
202633_at	TOPBP1	0	4160.7	4005.7	3972.7	3810.1	4823.9	2974.5	8228.4	7706.7	6273.5	5908.5	5035.9	4156.7	9092.4	7617.3	8328.3	6759.2	5998.1	3978.1
212714_at	LOC113251	0	4314.3	3519.1	4670.3	3766.6	3708.2	3380.1	8028.3	6868.6	6123	5994	2234.4	4729.8	6919	9066	7396.6	6048.6	5240.9	5976.4
211851_x_at	BRCA1	0	1334.2	698.6	802.1	101	1123.7	607.1	1913.8	1936.3	1602.3	1348.2	1058.7	593.1	2021.3	2604.9	2468.4	1260.2	1171.7	1457.7
204240_s_at	SMC2L1	0	1704.8	1472.7	1089.2	968.2	1392.3	634.6	3487.1	4355.7	3313	2139.9	1496.3	1895.3	6380.9	6235	5828.4	3027.5	3648.1	1393.7
212060_at	SR140	0	1971.3	1698.8	1430.8	1490.8	1784.8	1681.3	3731.1	3064	2412.4	2083.4	1435.8	1428.7	2872.9	2933.5	2788.4	1965.9	1810.3	2421.9
212342_at	MGC21416	0	1417.2	1128.2	968.7	808.1	1552.3	1227.7	1532.3	1971.8	1927.8	2003.8	787.1	1941.3	1976.3	1949.3	2350.9	1337.2	1340.2	2024.8
209055_s_at	CDC5L	0	1074.7	861.6	1033.2	729.1	904.7	690.6	2102.4	1770.8	1784.8	1935.3	1343.7	1654.8	2742.9	2000.8	2649.9	2022.9	1381.2	2816.9
213518_at	PRKCI	0	1657.8	2004.3	1524.8	1577.8	1587.3	1980.9	6554.6	7911.3	5540.4	6952.7	5110.4	5591.4	5885.9	8254.9	7269.1	6573.2	3938.7	10307.5
218127_at	NFYB	0	1637.8	1983.8	1211.2	1515.3	1840.3	1420.3	2949	2851.5	2630.9	2106.9	1707.8	1899.3	2928.4	3491.1	2469.4	2311.4	1795.8	2265.3
211504_x_at	ROCK2	0	1362.7	1775.3	1612.8	963.2	821.2	1146.2	4763.8	5269.3	5109.3	4422.3	2023.9	3229.5	4566.7	4785.3	3661.1	2975	2779.5	4574.7
206874_s_at	SLK	0	1238.7	1336.7	1272.7	1066.2	1184.7	757.1	3010	3386.5	3381.1	3091.5	1072.7	3457.6	3297.5	3472.1	3343	2973	2240.4	3706.5
203048_s_at	KIAA0372	0	847.1	1176.7	1439.8	1046.2	1042.7	1081.2	2761.5	2736.4	2722.9	2033.3	1139.7	2556.4	3135	3658.1	3010.5	2391.9	2140.9	3835.1
212061_at	SR140	0	1142.2	1021.2	1160.7	1015.7	786.6	1203.7	2524.9	2306.4	1311.2	2212.4	749.1	2357.9	2288.8	1917.8	2940.4	1729.3	1160.7	2092.3
209022_at	STAG2	0	4430.3	5228.9	5453	4765.3	5537	4676.9	9963.7	10897.7	8422.4	7959.9	2968	7694.3	12831.4	14542.9	9097.9	6521.2	5750.5	10806.6
200992_at	IPO7	0	9740.7	11001.9	11983.1	11066.4	9436.7	11194.5	21161.6	23725.8	23218.3	22301.8	13963	14082.9	21063.6	25162.7	25810.9	23056.7	12183.6	28003.6
205632_s_at	PIP5K1B	0	264	528.1	449.6	594.6	245.5	492.6	1504.3	2388.4	2843.5	2327.9	1688.3	2176.4	2447.4	2656.4	2171.3	1459.8	1704.8	1524.2
208866_at	CSNK1A1	0	1936.8	1180.2	1089.2	985.2	805.6	783.6	2553.4	3275.5	2693.9	2404.9	2012.9	2387.9	3654.5	3317	4288.1	3524.6	1908.8	3056.4
201237_at	CAPZA2	0	2595.5	3123.5	2596	2796	3557.7	2690.5	5034.3	4356.2	3808.1	3557.1	2014.4	3870.6	4636.2	4868.3	4060.6	4077.7	2950	4116.1
213137_s_at	PTPN2	0	2111.4	2305.4	2717	2427.9	2197.4	2875	3978.7	6131	4331.2	5213.9	2997.5	3799.1	5615.3	4983.3	5226.8	4622.3	3703.7	5645.3
209862_s_at	KIAA0092	0	2268.4	1492.3	1369.2	1700.3	1228.7	972.2	4664.3	4427.7	4383.2	4496.3	3057.6	3220.5	3445	3844.6	4595.7	4481.8	2490.9	4795.7
201027_s_at	IF2	0	2399.4	2766	2555.5	2590.4	2664	2322.9	4961.3	4685.2	4644.3	4250.2	1303.2	2856	5795.4	5257.9	4337.7	3422.6	2530.9	4078.1
203156_at	AKAP11	0	4031.7	4360.7	5282.9	3978.2	3811.2	5437.5	7172.7	6387.5	7393.7	6387.6	2442.4	7578.3	7491.1	9411.1	9835	5250.5	4164.2	7537.6
201112_s_at	CSE1L	0	15202.6	13965.9	12600.7	12356.6	15345.3	10394.9	28800.3	25543.1	26170.3	25272.3	20471.2	14269.4	29830.9	36073.5	27745.2	32740.4	24985.4	12774.4
209158_s_at	PSCD2	0	1689.8	1639.8	1640.8	1583.8	977.7	1452.3	1940.3	3198	2988.5	3209.6	1489.3	2395.4	3362	3933.1	3343	2528	2575.5	3441.5
215596_s_at	ZNF294	0	932.7	894.7	1095.2	1143.2	910.2	740.1	3576.1	4675.2	4130.7	3410.1	1065.7	2409.9	4052.1	4386.7	3493	2675.5	2256.9	4330.6
201992_s_at	KIF5B	0	1559.3	1136.7	1643.8	1527.3	1182.2	1600.8	3507.6	3601.1	3055	2922	1316.7	2181.9	3158.5	3453.1	3434	1332.7	1444.3	2445.9
201656_at	ITGA6	0	4242.2	4340.2	6132.1	6309.1	1837.8	2549	16691.3	18668.5	23216.8	13958.4	8008	6046.5	18679.3	18316.5	24812.8	15390.8	8193.9	9880.9
210947_s_at	MSH3	0	327.6	314.6	371.1	297	436.6	161.5	2434.4	2097.3	2227.9	1873.3	1611.8	1948.3	2933.4	2982.5	2880.9	1994.9	1353.2	1285.7
203605_at	SRP54	0	3707.1	2598.4	3478.1	2649.4	2829	2000.4	4528.8	4104.7	4017.7	3527.6	2400.9	3548.6	4575.7	5180.4	4030.1	3524.1	4086.7	5310.8
212214_at	OPA1	0	2078.4	1947.8	1834.3	1815.8	1647.3	1175.7	3326.6	3533.1	2118.8	2274.4	1767.3	2439.9	3558.5	3960.2	3541	2557	2426.4	4216.6
205446_s_at	ATF2	0	713.6	778.1	814.1	738.1	702.6	420.1	2225.9	2163.8	2729.5	1944.8	1679.3	2171.4	2104.3	2627.4	1974.8	1661.3	1544.8	3111
204004_at	PAWR	0	1804.8	1983.8	996.2	1112.2	1952.4	2352.9	7079.7	8417.3	6507.1	6425.1	3797.7	6077	6538.5	5729.9	7707.2	6248.1	4692.3	6422.4
212217_at	SLC3A1	0	1677.3	1550.8	2159.9	1509.3	1356.2	1724.3	3296.6	3163	3043.5	2624	1897.8	4264.2	3264	2746	4228.6	2509.5	2443.4	4635.7
213070_at	PIK3C2A	0	5191.9	4659.3	4790.9	5022.8	4750.4	4581.8	8651.5	8543.9	7202.2	5956.5	1908.8	6294.6	8516.3	9663.1	7960.7	4792.9	5909.5	9821.4
210676_x_at	RANBP2L1	0	1655.8	1838.8	1666.8	1712.3	1451.3	1586.3	3330.6	3467.1	2547.9	2961	1962.4	3487.6	3180.5	3337.6	3033.5	3002.5	2801.5	3870.6
202301_s_at	FLJ11021	0	1461.8	1385.2	1678.8	1213.2	1333.7	1281.7	2489.9	2440.4	2752.5	2452.4	1149.2	1999.3	3166	2706.9	2311.8	1976.9	1428.3	2440.9
204843_s_at	PRKAR2A	0	1049.7	825.6	973.7	644.6	982.7	729.1	1661.3	1740.3	1770.3	1362.2	1430.3	806.6	2525.9	1838.8	2904.9	1164.2	1131.7	2025.3
201711_x_at	RANBP2	0	1265.7	1379.7	1322.2	1217.7	1277.2	1050.2	5358.4	6101	4571.3	4126.2	1353.7	3487.1	7236.1	6672.1	6301	4875.9	3386.6	6521.9
210858_x_at	ATM	0	1532.8	1266.7	1028.2	942.2	1363.2	1512.8	2986	2950.5	2281.4	2801.5	1258.7	2714.5	3057.5	2992	3614.5	969.7	1711.8	4706.2
201986_at	TRAP240	0	1883.3	2089.9	1539.3	1932.3	1310.7	1528.3	4884.3	5168.8	5359.4	5226.4	2676	4955.3	5948.9	4972.3	5441.3	5079.4	3176.1	4863.7
209902_at	ATR	0	713.1	822.1	516.6	651.6	304.6	676.6	1631.3	2029.3	1754.3	1571.3	270.5	964.2	1964.8	2201.9	2155.8	1790.3	985.2	1263.7
202696_at	OSR1	0	2732	2816	3689.7	2765	2453.9	2784.5	5146.9	5615.9	5448.4	6417.6	4840.9	4750.8	6646	6962.2	6906.5	4792.4	4747.8	6829.5
201241_at	DDX1	0	9856.2	9214.1	9009.1	7789.3	10606.9	7776.4	15120.5	13626.7	12258.5	12635.7	10206.4	7694.3	12897.4	14248.9	13092	14119.1	10813.9	9900.9
201196_s_at	AMD1	0	4111.2	2374.9	3085.1	2636.9	3498.6	2046.9	7712.8	6775.1	6567.1	6929.2	4257.8	3447.1	6207.9	6958.6	7136.1	6033.6	4499.3	3778.5
208897_s_at	DDX18	0	4088.7	4705.8	6565.7	5277.4	4773.9	4950.4	10191.7	8994.9	9256	9123.6	5995.6	5127.9	9875.5	10754.8	10484.6	10168.3	6241.6	6086.4
201197_at	AMD1	0	3872.2	2740.5	3261.6	2941	2961.5	2525	5197.4	6370.5	5933.5	4527.3	3696.2	2956	8161.7	6835.1	6947.1	7029.3	3486.1	5255.3
213929_at	---	0	1545.3	1422.7	1129.2	983.2	1130.2	829.2	3111.5	3739.1	3682.6	3510.1	2155.9	2441.9	3505	3952.7	3714.6	2962.5	2851	3697.5
201830_s_at	NET1	0	3304.6	4015.2	2846	4116.2	3126.1	1108.2	17798	16903.7	12969.1	12686.7	12114.7	9956.7	13031.4	14198.8	16130.9	19442	11436	9083.3
203341_at	CBF2	0	1626.3	1751.3	2144.9	1829.8	1525.3	1682.8	5340.9	6124	5705.4	5743.5	1340.7	3516.6	5353.3	5617.9	6168.4	6445.2	3782.7	4107.1
214698_at	ROD1	0	1284.2	858.6	499.1	872.1	661.1	721.6	1905.8	1916.8	1976.3	1634.8	1025.2	899.7	1948.3	2113.8	2387.4	1090.7	1076.7	2516.4
205219_s_at	GALK2	0	944.2	374.6	325.1	540.6	780.6	551.6	1902.8	2126.3	1373.2	1031.7	1776.3	1359.7	2208.3	1431.7	2249.8	1219.7	1114.2	2252.3
209566_at	INSIG2	0	1054.7	1815.8	2041.4	1647.3	1009.7	1772.8	3167.5	4649.2	4105.7	3411.1	1350.7	3923.7	4652.7	3877.6	4597.2	3582.7	2305.9	6518.4
217043_s_at	MFN1	0	1824.8	2328.9	2068.4	1867.3	2024.9	2049.4	3942.7	4010.6	3812.1	4035.7	2017.4	2739.5	4576.7	5158.4	5462.3	4225.8	2888.5	6022.4
201101_s_at	BTF	0	260.5	235	86.5	872.1	141	128.5	5777	4447.2	4568.8	4922.8	1127.7	1211.2	4805.2	4956.8	4361.2	2541.5	1157.7	2352.8
212809_at	FLJ14639	0	2334.9	2198.9	1842.8	2121.4	2330.9	1743.3	3998.7	3670.1	3872.1	3952.2	3810.2	2856.5	5469.3	5054.8	3279	2514.5	3228.1	2467.4
214544_s_at	SNAP23	0	1143.7	526.1	625.6	391.1	536.1	433.6	2000.8	1931.3	1687.8	1579.8	1317.2	2101.9	1874.3	1780.8	1758.8	1225.2	1446.8	1716.7
207098_s_at	MFN1	0	1648.8	1793.8	1873.3	1802.8	1584.3	2024.9	3372.6	3768.6	3478.1	2334.9	1906.3	2036.8	4705.7	4442.2	4596.2	3017	3255.1	4675.7
218244_at	C9orf34	0	1617.8	1935.3	1559.3	1929.3	1574.8	1686.8	4235.7	4422.2	4568.3	3903.7	1356.2	2602.9	3898.1	4113.7	4061.6	3866.7	2451.9	3117.5
218793_s_at	SCML1	0	996.2	841.6	1002.2	874.1	576.6	395.1	2888.5	2253.4	1894.8	1525.3	1268.7	943.7	3441	3502.6	3098.5	2368.4	2345.9	2157.8
220199_s_at	FLJ12806	0	4031.7	3628.6	2731	3219.5	3492.6	2733	5833.5	5763.4	5873	5338.4	3962.2	4415.7	5626.8	6814.6	7288.1	6602.7	4810.3	4842.2
218499_at	MST4	0	4218.2	4919.3	4730.3	5393.9	4328.8	4721.9	8795.5	7781.7	7832.3	6509.1	5709	5907.5	9355.4	10529.2	9520.4	6590.2	5825	9343.9
221691_x_at	NPM1	0	26765.7	25813.9	30106.9	26396.4	30314.1	24062.9	53383	47110	49700.2	51394.8	41330	35733.5	51596.7	58334.1	45964	46429.4	32938.8	40044.3
221823_at	LOC90355	0	1123.2	1311.7	903.2	1295.7	990.7	1443.3	2236.4	1831.3	1942.3	1984.8	1356.2	1621.8	2526.9	2012.3	2675.9	1801.8	1393.2	1978.8
221428_s_at	IRA1	0	2642.5	2743	2755	2657.4	1711.8	2331.9	4074.7	5530.9	3872.6	2819.5	2985	5131.9	6014.4	7711.3	5803.4	5147.4	3123.1	4239.1
218733_at	FLJ10546	0	1522.8	1094.2	1375.2	1161.2	1452.8	1641.8	2571.9	2467.9	2241.4	1924.3	1909.3	1746.3	2942.9	2386.4	2626.9	2551	1766.8	2517.4
222122_s_at	THOC2	0	2701	3101.5	2389.4	2445.9	2744	2367.4	3819.1	4893.3	3439.1	3242.6	993.2	3230.5	5320.3	3467.6	5234.3	3400.6	2389.9	6060.9
219787_s_at	ECT2	0	4122.2	4399.2	3213.1	3144	4651.4	1673.8	11155.4	10310.1	7248.7	5813.5	4343.3	1822.3	10543.1	10934.3	9930.5	5713	6239.6	2990.9
212307_s_at	OGT	1	1112.2	1759.8	2251.9	2220.9	1527.3	1078.7	3837.1	3478.6	8511.4	7721.8	4133.8	5830	4249.1	5426.4	8916.8	7427.8	3330.6	5070.2
203087_s_at	KIF2	1	3248.1	3263.1	3542.1	2920.5	2820	2952.5	4963.8	5197.3	4813.3	4447.8	3583.2	2666.9	4511.2	4677.3	4119.1	4109.7	4425.3	2776.9
209020_at	C20orf111	1	1651.8	2277.4	2315.4	2381.9	1924.4	1895.3	5069.4	5413.9	5542.4	8014.9	4204.3	4295.7	5574.8	5761	5229.8	6696.7	5039.9	5079.7
209023_s_at	STAG2	1	380.6	272.5	397.1	268.5	330.1	277.6	1936.8	3181	2085.3	1139.7	565.1	1658.3	1700.3	1666.3	4080.1	2511	946.2	1766.8
202451_at	GTF2H1	1	2791	2563.9	4137.7	3020.5	2702.5	3997.2	4055.7	4504.2	4349.2	5643	2943	3733.1	3779.6	4026.7	5238.3	4780.4	4701.8	8762.3
212086_x_at	LMNA	1	5647.5	7441.8	5618	7907.8	5028.4	5483.5	11293.4	12859.5	15116.5	15855.7	10130.3	12389.6	14159.6	13795.8	12560.4	18118.3	12382.2	10641
207563_s_at	OGT	1	1254.7	1415.2	2385.9	1873.8	1133.7	1361.2	3848.6	3785.6	9304	7994.4	4881.9	7724.3	3315.5	4025.2	8528.3	7093.8	3440.1	4308.1
208943_s_at	TLOC1	1	4793.8	5753	6558.2	5743	4940.4	5014.4	7672.3	8672.4	7323.7	7383.3	3279.6	11986	8729.8	8759.4	12130.8	7386.3	7972.4	10147.5
211992_at	PRKWNK1	1	1638.3	1995.8	770.1	1209.2	1479.8	1199.7	3331.1	3959.6	4243.2	4453.8	3403.6	4409.7	3127.5	3797.1	5113.8	5476.5	3115	3084.4
217825_s_at	UBE2J1	1	1360.2	1496.3	1807.8	1428.7	1713.8	2266.4	2642.4	2117.3	1891.8	1776.8	1505.8	2065.8	2866.9	2393.4	2894.4	2893	2284.9	3476
207467_x_at	CAST	1	6880.7	6059.5	7082.3	7372.2	5811.1	8863.6	6858.2	8674.9	10301.7	8754.5	6324.1	5966	10198.5	8902.5	11346.2	10415.4	9763.7	15687.8
209485_s_at	OSBPL1A	1	592.6	985.2	693.6	851.6	799.1	1003.2	1564.8	2136.8	1674.3	2692	1558.3	1670.3	1961.3	1660.8	1774.3	1967.9	1720.8	3374.5
214718_at	ODAG	1	1190.7	1118.2	732.6	824.6	521.1	1069.7	2201.9	2950.5	3618.1	1873.8	2328.4	3226	2681.4	2329.4	5745.9	4381.8	2531.4	3999.1
209369_at	ANXA3	1	11241	13410.8	15176.7	16443.8	7602.9	16157.9	13572.8	16751.2	22968.8	18497.2	5617	9418.1	16780	18554.1	17301.6	20888.8	19748	26255.8
214696_at	MGC14376	1	1261.2	1167.7	2161.4	2490.9	741.6	1167.2	3087.5	3509.6	3759.1	4050.2	749.6	2762	4625.2	4243.2	5648.4	4030.2	4485.8	11906.2
202333_s_at	UBE2B	1	7022.7	6169	6646.7	6609.6	4943.9	5613.5	7341.2	8085.3	8683.4	8336.9	6462.7	6566.1	9864	9085	10017	8997.6	8166.4	10285
209012_at	TRIO	1	1129.2	1419.2	1297.7	1357.7	937.7	1686.8	2231.4	2075.3	2309.9	2659	1926.9	1861.8	2341.8	1647.8	1886.8	2227.4	2315.4	2667.4
203105_s_at	DNM1L	1	3633.1	2570.9	2815	3375.6	2415.4	2696	4715.3	4647.7	5802	4836.8	2609	2413.9	4956.2	4467.2	4647.2	5002.4	3365.6	4375.6
207657_x_at	KPNB2	1	3369.1	4134.2	2607	3754.1	3292.1	3008.5	7752.3	11384.8	12727.1	8940.5	4798.4	6422.1	7053.5	4310.2	9888.5	9868.8	5321.9	4120.6
209122_at	ADFP	1	1882.8	1996.3	5185.4	2851.5	1846.8	2478.5	4209.7	4599.2	16380.7	9325.6	2677	3410.6	4823.2	5976	9844	8437.5	5876.5	4858.7
209249_s_at	GHITM	1	19860.5	15146.6	20433.6	17329.9	14756.2	15193.8	32349.4	33992.9	43736.2	44010.6	30269	35871.5	29801.4	31903.3	40322.6	32923.5	30800.9	42869.2
212197_x_at	M-RIP	1	7489.3	9760.6	10089.3	9573.6	6543.2	8165.5	11574.4	11497.8	12993.6	16482.3	8150.5	5693	11855.8	12228	9370.4	15188.8	10782.4	9923.4
201019_s_at	EIF1A	1	10595.8	12560.1	8527	12088.5	10058.8	8637.1	20136.9	17786.3	20278.8	13989.4	12230.2	9899.2	14373.1	12784.6	19832	21253.9	10773.9	10519
202874_s_at	ATP6V1C1	1	3128.5	3184	2947	2400.4	2281.9	1888.8	2738.5	3404.5	3571.6	4480.8	2017.4	2970.5	3911.1	3839.1	4099.1	4099.7	3255.6	6394.9
216996_s_at	KIAA0971	1	2622.5	2449.9	3126.1	3056.5	2978.5	2365.4	3169	2871.5	4077.2	3663.1	1816.8	1748.8	3813.1	3773.1	3788.6	4347.8	3541.6	3213
217738_at	PBEF	1	2620.5	2919.5	3518.1	2871.5	2172.9	1997.9	2987.5	3456.6	4692.3	3890.7	1141.7	2276.4	4288.1	5054.8	7216.1	4960.4	2727.5	5541.3
208864_s_at	TXN	1	27692.3	29416.5	45609.1	42678.2	28366.2	38873.1	47965.1	46733.4	55826.7	61763.1	39573.7	37102.2	43747.5	49517.7	56479	58244.6	36294.9	47240.4
200995_at	IPO7	1	2334.9	2580.4	2708.5	2510.4	2193.4	2320.9	4815.8	5703.4	5987	5445.9	1402.8	2654.4	5608.8	5485.4	5822.9	6754.7	4443.8	4501.7
217465_at	NCKAP1	1	1518.8	1082.7	1544.3	1416.7	1520.3	1283.7	1822.3	1992.8	2057.8	2067.9	947.2	1340.7	2143.8	1765.8	1935.3	2417.4	1549.3	2086.3
201559_s_at	CLIC4	1	2409.4	2759	2780	2724.5	2117.9	2745.5	3810.1	4949.3	4290.2	4498.3	2241.9	2231.9	3680	4418.7	5279.3	2920.5	2156.9	5549.3
214629_x_at	RTN4	1	23063	25772.9	26372.2	30500.1	17815.8	19510	29792	30662.4	34279.2	33437.7	29626.4	25620.8	37874.6	32939.4	36715.6	39505.7	23348.1	23690.4
201574_at	ETF1	1	13552.4	13072.2	11690.6	16062.7	11888.7	14438.1	17984	16812.7	21238	20191	10317.9	9445.6	16525.5	15449.1	18548.3	22650.6	14098	16949
209225_x_at	KPNB2	1	3139.5	4308.2	3286.6	4188.7	3797.2	2821	5974	6801.6	7924.8	6443.6	4104.7	3987.7	6641	5226.9	9102.4	8203	5891.5	6217.4
209165_at	AATF	1	6299.6	6590.6	9069.6	7938.8	6945.3	7946.9	9079	8970.4	9933.6	13608.3	7117.8	4513.8	11297.7	12094.5	10577.1	15630.3	9364.2	7164.5
208772_at	FLJ20288	1	2546.4	2957.5	3166.1	2925.5	3146.6	3085.1	4063.2	3768.6	3877.6	3243.6	3010	3121	3921.1	3794.6	4423.7	4227.8	3127.1	4006.6
209822_s_at	VLDLR	1	354.6	370.1	211	356.6	298.6	260	1402.7	1758.3	3011	2750	902.7	1275.7	2500.9	2410.9	2211.3	1858.8	3268.1	2978.4
212474_at	KIAA0241	1	5554.5	5062.9	4992.4	5464.4	4355.8	4510.8	6578.6	7064.1	6698.6	7346.8	5857.1	6688.1	6335.9	6685.1	8013.2	8605.6	5494.5	8637.3
212470_at	SPAG9	1	4371.8	4163.2	4962.4	5233.4	3066.1	3201.1	4592.3	5472.4	6818.6	5966.5	2803.5	2199.9	5663.3	5344.4	5944.4	5733.5	5927.5	6886
212467_at	RME8	1	2527.9	2662.4	1849.8	2482.9	2101.9	2320.9	4613.3	4511.2	4310.7	2448.9	1682.8	4237.7	4553.7	3787.1	4676.7	4046.7	4262.8	5071.7
212464_s_at	FN1	1	395.6	527.6	98.5	526.1	819.2	120.5	3487.1	6472.5	2346.4	5924	483.1	999.2	5503.8	4833.3	3714.6	4989.9	3790.2	2969.9
212219_at	PSME4	1	3123.5	2769.5	3168.6	4134.7	3523.1	3650.7	5253.9	5521.4	5557.4	7804.8	3833.2	3577.1	4899.2	5912	4540.2	5453.5	3740.7	6062.9
201595_s_at	LEREPO4	1	7990.9	7239.2	7458.3	7353.2	6081.1	5724.5	9445.1	10625.7	11136.8	8058.4	3595.2	6648.6	10586.6	9046	12386.4	11107.5	7357.8	9409.4
202358_s_at	SNX19	1	459.6	871.1	847.2	975.7	713.1	1072.2	1529.3	2374.9	2706.9	2506.4	1480.8	1990.3	1017.7	1803.8	2023.3	1919.3	1324.7	2925.9
212222_at	PSME4	1	938.2	1086.2	1254.7	889.1	1088.2	1355.2	1829.8	1880.8	1834.8	2077.9	1101.7	1879.3	1437.7	1703.3	1993.3	1642.3	1609.8	2587.4
201560_at	CLIC4	1	4876.8	6174.5	8509.5	6575.1	4913.9	6996.8	9202	9758.6	11553.4	8694	4342.3	3887.2	8497.3	9793.1	17489.6	13117.4	9931.3	15633.8
210028_s_at	ORC3L	1	2690	2542.4	2925	2564.9	3349.1	2224.9	4100.2	3499.1	3013.5	4600.8	1939.4	3645.1	4193.6	3755.1	4950.2	4799.9	3802.7	3615.5
210105_s_at	FYN	1	1431.7	1619.8	2503.9	1313.7	1703.3	2992	4893.3	6609.1	6990.2	6667.6	3622.7	1630.8	9039.3	9460.6	10128	15287.3	10164.8	11952.2
208290_s_at	EIF5	1	6237.6	5505.9	6784.2	6643.1	4710.4	5115.9	6818.1	6160.5	8662.9	7369.8	3789.2	4331.7	6732	7526.2	14064.6	13788.5	8089.9	9559.9
208310_s_at	FSTL1	1	5457.9	4698.8	5304.4	4922.3	4686.4	4605.3	6758.1	5774.9	7151.2	5457.9	5681	5068.9	6238.4	6604.6	7873.7	8633.1	7167.8	6328.9
200976_s_at	TAX1BP1	1	6314.1	5382.9	6589.7	5766.5	3644.7	7401.8	12300.6	14262.3	15203	15478.7	7021.3	16952.8	14155.1	12594.1	12786.9	11141	10883.9	26422.8
200977_s_at	TAX1BP1	1	5154.4	6925.7	7240.8	7657.3	6365.7	9079.7	9620.6	10514.7	10697.3	10290.8	5042.9	11762.5	9725.9	7919.3	12719.4	14061.6	12960.8	13987
214431_at	GMPS	1	4127.7	6150.5	4022.2	4268.2	4677.9	4049.2	10162.2	9862.6	8600.4	9777.7	11188.5	6205.5	12735.4	13422.7	11948.3	20405.2	12488.7	5877.4
216442_x_at	FN1	1	734.1	979.2	237	197.5	1231.7	351.6	4916.8	7431.2	3254	7463.3	983.7	1266.7	5120.3	5846	6155.4	8285	7380.8	4323.1
214435_x_at	RALA	1	3676.1	4202.2	3421.1	4423.2	3532.1	4177.3	4522.3	4804.3	5526.4	4375.8	3732.2	2442.9	5161.8	3598.1	6865	6730.7	5565.5	5722.3
209272_at	NAB1	1	2179.4	3530.6	2853.5	3096	2270.9	2299.4	5092.4	4871.8	5466.4	4268.2	2158.4	4717.8	4648.7	4897.8	5741.9	6284.1	4191.2	4033.6
208908_s_at	CAST	1	3846.7	4093.7	5862	4784.3	3704.2	5611.5	5414.9	5149.8	7217.2	7430.8	3871.2	4172.7	7232.1	7644.3	8380.8	8506.5	5584	11420.2
209903_s_at	ATR	1	2577.4	2371.9	2829	2674.4	2288.9	2663	4461.7	4261.2	4038.7	3982.7	1728.8	3578.1	5196.3	5247.4	6873.5	4506.3	4239.7	3814.6
214437_s_at	SHMT2	1	5600	4142.2	3079.5	3890.2	5055.4	1584.8	9029.5	8867.9	7732.8	9154.1	7126.3	2253.4	5956.9	5396.9	8952.9	10986	4890.4	7312.6
202720_at	TES	1	7186.2	6109.5	8878.6	6829.6	7186.3	10924.5	11963	14764.9	14769.9	14402	7741.4	10894.3	9425.9	11925.5	16813.5	14450.1	10985.4	12427.3
208540_x_at	---	1	6546.1	7653.8	9534.2	10874.3	5573.5	7414.8	24719.2	21764.5	23946.5	15678.2	16920.1	18315.1	16890.5	20057.8	30289.6	37968.9	19841	14180.6
212612_at	RCOR	1	2679	2807.5	3673.2	3771.1	2509	2470.9	2966	3175	5555.4	4790.8	2697	2226.9	6227.9	5189.9	5715.9	5101.4	5350.4	5248.8
209653_at	KPNA4	1	1444.8	1142.2	1753.8	2249.9	1319.2	1296.7	2595.4	3186.5	4370.7	5159.9	1712.3	2086.4	2450.4	3394.1	3889.1	4597.8	2661.5	3365
209248_at	GHITM	1	14028.4	12770.7	15615.3	14542.4	11411.1	13787.5	18665.6	18502.4	33678.1	21926.3	15729.4	19346.2	17211.1	17859.5	23437.5	23490.8	17357.1	27371
201629_s_at	ACP1	1	4934.4	2484.9	3211.6	3406.1	3887.7	2115.9	6626.1	6269	6587.6	7030.7	6298.6	2611.4	5294.8	4664.3	5981.4	9851.8	5143.4	2725.9
208878_s_at	PAK2	1	1998.8	2085.4	1388.2	2396.9	1805.3	2168.9	2653.9	3171.5	3040	3658.6	2789	2069.3	3191	3366.6	3212.5	4548.3	2987	4434.6
200776_s_at	---	1	6181.6	8338.4	6384.1	10468.8	5762.6	3688.7	10479.3	9250	15256	10183.2	6898.8	4861.3	14005.1	13749.8	16055.9	10866	7036.2	11424.2
208875_s_at	PAK2	1	2730.5	2885	2668.5	2691.5	2262.4	1986.9	4072.2	4143.2	5601.4	4875.3	4755.9	2492.9	4422.7	4313.2	5237.8	7461.4	4675.3	3870.6
209744_x_at	ITCH	1	2066.9	1554.3	1492.8	2133.9	1327.7	1014.2	2405.9	2564.9	3480.6	3751.6	2341.4	1724.3	2622.4	2925.5	3324.5	3657.2	2092.9	3355.5
212267_at	KIAA0261	1	1974.8	2289.4	2796.5	2201.4	1992.9	2352.4	3351.1	3406	3249	2628	1961.9	3358.6	3445	2976	3853.6	3511.1	2398.9	2996.9
212010_s_at	H41	1	7800.4	8839.5	11180.5	10470.8	9978.3	13640	16286.7	16098.1	16066.7	19282.8	13199.9	14428.9	12291.8	15383.5	16992.6	21407.9	13324.9	20144.9
212379_at	GART	1	4102.7	3538.6	2685	3443.1	2031.9	2395.4	4642.8	5392.9	6036.5	4977.4	5009.9	2839	6100.9	5073.8	6547.5	9339.7	3808.7	3374
205854_at	TULP3	1	1760.3	1254.7	800.1	811.1	1027.2	982.2	1845.8	2758.9	2348.4	2629.5	2388.9	2569.4	2031.3	2168.4	3325	3514.6	1989.9	3316
202124_s_at	ALS2CR3	1	592.1	790.6	561.6	774.1	500.1	543.6	1450.2	2465.9	1906.3	1433.2	1138.7	2024.8	1172.2	1346.2	2355.4	2393.4	1081.7	1374.2
210968_s_at	RTN4	1	18961.3	25608.3	26102.2	26037.9	16033.4	16776.5	35730.5	37826.5	38985.4	36137.2	30724.1	27424.1	26822	24253	30574.6	46238.4	27565.4	15740.3
203374_s_at	TPP2	1	1841.8	2024.8	2369.4	2577.9	2213.9	1796.8	3592.6	3872.6	3058	3707.1	2597	2383.4	3236	3602.6	2718.9	3542.1	2346.9	2096.3
202056_at	KPNA1	1	785.1	1046.7	1040.7	921.2	994.7	1080.2	1897.3	1951.8	2086.3	1705.8	1734.3	1293.7	1706.3	1787.8	2593.4	1621.3	1727.8	2929.9
202129_s_at	RIOK3	1	1827.8	1836.8	1699.8	1892.8	1250.2	833.7	1919.3	2696.9	3494.6	3437.6	1001.7	1983.3	1876.3	2423.4	3016.5	2097.9	1915.8	2488.9
202130_at	RIOK3	1	4650.3	6842.7	8124	6892.2	4586.3	6144.6	5914.5	8055.3	10415.2	12284.1	2258.4	7224.2	8526.8	8626.4	9622	10265.4	10021.8	9049.3
211343_s_at	COL13A1	1	1972.8	1311.7	1563.8	2097.4	535.6	574.6	1534.3	2173.8	3326	2638.5	257.5	71.5	3413	2350.4	3136	6550.2	1330.2	1043.7
214096_s_at	LOC56901	1	13115.3	9304.1	10357.8	9613.6	14321.1	8260	24729.7	23074.2	20710.9	27198.7	19938.6	10468.3	14076.1	17448.4	25861.9	30096	16091.8	22048.7
202131_s_at	RIOK3	1	1513.8	1094.7	1165.2	1949.3	674.6	731.1	1366.2	3264	2513.9	1814.8	775.1	1776.3	1460.7	1985.3	3518.5	2834	1615.8	2227.3
217941_s_at	ERBB2IP	1	2992.5	3411.1	3303.6	3352.1	2739.5	6064.1	4338.2	5786.4	5112.8	5695.5	1507.3	5002.3	5417.8	5648.9	7577.1	4950.4	3840.2	8463.7
205704_s_at	ATP6V0A2	1	1368.7	1065.2	1225.2	1397.2	1173.7	957.7	2594.4	2084.3	1948.8	1653.8	1740.8	936.2	1699.8	1500.2	2766.4	1808.8	1418.3	1911.3
213531_s_at	RAB3GAP	1	4909.9	4146.7	5956.6	8852.5	4247.3	7105.3	8895	10756.7	9350	12359.6	6033.6	9680.6	10375.5	11139.3	12206.3	13723.5	9789.2	10215
205790_at	SCAP1	1	1670.3	2251.4	1638.3	1652.8	1685.3	2296.4	3618.1	3485.6	5749.9	3688.6	2331.4	2614.9	2997.4	3337.1	3098	3597.7	3327.6	3533.5
203200_s_at	MTRR	1	1958.8	1660.8	1934.3	2127.9	2032.9	2289.9	4409.2	3323.5	3452.1	3530.1	4109.2	2880	3822.1	3331.6	6105.9	5863.1	3041.5	4532.7
217898_at	LOC56851	1	7826.9	6641.1	7752.4	7477.8	5996.1	5480	8805	7400.2	10354.7	8651	7636.4	7056.2	8899.3	7465.7	9457.4	9647.8	9773.2	9074.8
201138_s_at	SSB	1	4046.7	4857.3	3220.6	3624.1	4349.8	3459.1	6568.1	6594.6	6514.1	4147.7	3066.1	3249.5	6480.5	5920.5	7920.7	6534.2	5024.9	6098.9
203253_s_at	KIAA0433	1	1435.7	1496.8	1841.8	1980.3	1195.7	1651.8	2602.9	2452.9	1615.8	2192.4	673.1	1714.8	2043.3	2374.4	2924.9	2343.9	2100.9	3353.5
213793_s_at	HOMER1	1	1369.2	2635.9	1518.8	1982.8	1903.3	2599.5	5595.4	4302.2	4879.8	4393.3	2640	2033.8	3263	3229.5	4687.7	4500.8	2930.5	2144.8
204190_at	D13S106E	1	1539.3	1731.3	1610.8	1432.2	1273.7	1654.3	3232.5	3607.1	3643.1	3280.6	2236.4	2606.4	2417.9	2489.4	3213.5	3708.7	2666.5	4686.2
202147_s_at	IFRD1	1	2289.4	2965.5	4601.3	2393.9	2146.9	3814.2	5891.5	5992	8059.3	5576.5	2223.4	2236.4	8177.2	7854.8	14121.6	16905.1	5423	11505.7
201177_s_at	UBA2	1	8312.9	9312.6	8772.6	9681.6	7307.3	6907.3	13130.7	13621.7	15934.6	9506.6	14506.1	7300.7	14826.7	16085.2	18928.4	17719.2	16222.4	13403.5
204194_at	BACH1	1	1382.7	792.6	1038.2	1034.7	955.2	1102.7	1555.8	2738.4	1666.3	1905.3	508.6	1775.8	1247.7	1549.8	3462	1361.2	1139.2	3617
202033_s_at	RB1CC1	1	2427.9	2516.9	3397.1	3750.6	2145.4	3357.1	3305.1	3720.6	3672.6	3629.1	768.1	3148	4288.6	4610.3	5558.8	4737.9	3534.6	5787.3
202011_at	TJP1	1	8025.4	7778.8	7660.4	8223.4	7332.3	10066.3	15333.6	16137.6	15617.6	15406.1	9059.1	12260.1	14443.1	16478.2	15292.8	18541.9	13946.5	14924.2
210495_x_at	FN1	1	1301.2	702.1	516.6	590.1	876.2	858.7	5309.4	7836.2	3320	9440.1	818.6	1583.3	5240.3	5573.9	5629.9	7512.9	7604.3	4269.6
204216_s_at	FLJ11806	1	2144.4	2785	2464.4	2700	2911	3192.6	3711.6	2900.5	3466.1	4378.3	2507.5	2989	3644.5	3513.6	4715.7	3800.2	3456.6	4027.1
[truncated: 7,273 more rows]
