# Supplementary material for: Identification of Y-Box Binding Protein 1 As a Core Regulator of MEK/ERK Pathway-Dependent Gene Signatures in Colorectal Cancer Cells
Source: PLoS Genet. 2010 Dec 2;6(12):e1001231. doi: 10.1371/journal.pgen.1001231 (PMC2996331; doi:10.1371/journal.pgen.1001231)
Supplement: Table S3 — Table of genes in U0126-responsive clusters. Affymetrix probe-set ids, gene symbols and normalized expression of genes in cluster 02, 10, 13 and 23. (2.04 MB XLS) [file pgen.1001231.s008.xls]

## Sheet: Tabelle1
Probe Set ID	Gene Symbol	Cluster	HCT116_DMSO	HCT116_AG1478	HCT116_Sulindac sulfide	HCT116_Sulindac sulfone	HCT116_PD098059	HCT116_U0126	HT29_DMSO	HT29_AG1478	HT29_Sulindac sulfide	HT29_Sulindac sulfone	HT29_PD098059	HT29_U0126	SW480_DMSO	SW480_AG1478	SW480_Sulindac sulfide	SW480_Sulindac sulfone	SW480_PD098059	SW480_U0126
213149_at	DLAT	2	4526.3	3764.6	4470.8	4284.7	3825.7	3301.6	2924.5	3019.5	2628.9	2054.4	2473.4	2303.9	2675.4	2740	3047	3224.6	2687.5	2163.8
200072_s_at	HNRPM	2	27528.8	26353.5	22874.6	20204.4	31977.9	13741.5	16573.8	16225.6	11577.4	13573.8	16118.4	9093.5	15020.7	14815.4	14529.7	15192.8	18560.3	3819.1
207508_at	ATP5G3	2	45734.4	37181.3	35974.4	35827	43157.4	32087.8	26874.5	26051.1	24283	20574.5	31137.7	22598.3	24903.7	24365	21779.3	33539.1	29226.2	14760.1
216952_s_at	---	2	10717.4	8872.5	12109.2	8363.4	14161.1	6885.8	5061.9	6139	4184.2	5249.9	5906.1	1892.8	5966.4	6146	2434.4	5484.5	5729.5	978.1
201625_s_at	INSIG1	2	4753.3	3486.6	4926.4	7053.2	4638.9	2803	3150	1820.8	2150.4	2061.9	5018.4	2768.5	3099	3397.6	2625.9	2006.4	3901.2	1910.8
202757_at	COBRA1	2	6685.7	7457.3	8199.5	7269.2	7650.4	7855.9	6419.6	5857.9	5096.3	6395.6	8037	5553.9	7858.7	7083.7	4274.6	5431	6039.1	4878.2
209484_s_at	DC8	2	6817.7	6182	5264.9	5446.4	6710.2	5337.5	3279.6	3176	2563.4	1957.8	4194.3	4364.2	4998.7	4462.7	3645.1	3080.6	5802.5	4035.1
203690_at	TUBGCP3	2	7999.9	6757.6	7605.4	8044.9	7064.8	5287.5	3957.7	3500.1	3535.1	3219.1	4765.9	2101.9	3577.5	4078.7	5005.3	6223.1	6500.1	3205.5
203694_s_at	DHX16	2	5275.4	5008.3	4947.4	5440.4	4855.9	4540.3	3379.6	3432.5	3954.2	3456.1	2837	3332.1	4361.6	4026.7	4487.7	3618.7	3955.2	2348.3
217854_s_at	POLR2E	2	18260.2	16033.7	12685.8	13529.8	19945.2	15655.3	12442.6	8859.4	7936.8	9930.2	11831.6	5825	8438.8	9807.6	6156.4	10140.8	13469.4	6906
211576_s_at	SLC19A1	2	3878.2	3482.1	4199.2	3832.1	3965.7	3351.1	1728.8	1723.3	1391.2	1582.3	2149.4	1804.3	2875.4	2122.4	1968.8	2941.5	1987.9	882.1
213753_x_at	---	2	14111	11512.9	7849.9	10414.8	9022.2	6092.6	8004.3	2980	5106.8	5599	7526.4	3199	5382.3	5006.3	3418	6187.1	5822	3179
203678_at	KIAA1018	2	2664.5	2928.5	3130.6	2539.9	2866	2465.9	2011.8	1552.7	1734.3	1648.8	1770.8	1806.8	2092.8	2295.9	1668.8	1955.4	2615.5	2467.9
201013_s_at	PAICS	2	28950	21616.2	15898.8	17265.4	22282.6	18312.8	17356.4	15361.9	13652.8	12115.6	21819.5	7108.7	15866.4	15026	14525.2	15518.8	14879.6	9070.3
201705_at	PSMD7	2	6527.6	9143	8051.4	9286.6	10335.4	7830.9	6084	6061.5	5416.9	6645.6	5811.1	5808	6419.5	6796.6	6508	9347.2	10364.3	4380.6
209137_s_at	USP10	2	9263.6	5645	6051.6	6294.6	6097.1	4493.8	4842.8	4691.7	4132.2	3827.7	7051.8	2364.9	4732.7	2629.9	3516	4457.3	3627.6	2889.9
216306_x_at	PTBP1	2	36603.4	32605.5	30994.5	30022	42277.3	29809.9	26774.5	21961	21317	24538.7	33325.6	11903.5	18622.3	22415.7	13159.5	22769.1	23852.2	8221.7
210776_x_at	TCF3	2	4777.8	4560.8	6248.6	7355.2	5902.1	6834.2	3448.6	2348.4	3216	3993.2	2910.5	1704.3	4009.1	4356.2	6092.4	5202.4	3006	1633.2
213175_s_at	SNRPB	2	33140.8	36081.1	24875.4	23631	38658.6	27866.6	27088.1	19723.6	16979.8	22826.4	27054.9	10550.8	26408.9	33186	15125.3	25078.6	25674.5	12929.9
203465_at	MRPL19	2	8647	7381.2	8757.6	10001.7	6540.2	5259	3734.1	2882	3119	3429.1	2459.9	2068.8	4927.7	5064.3	5581.3	7963.4	6124.1	3730.5
204565_at	THEM2	2	6803.7	5033.9	7319.3	5871	7433.4	5589	3057.5	2905	3656.6	3472.1	4735.4	3790.6	3901.1	4283.7	3470	5059.4	6105.6	4835.7
200069_at	SART3	2	4296.7	3563.1	3275.6	3464.6	4818.9	4277.3	2535.4	2728.4	2676.4	2157.9	3811.2	1784.8	2484.4	2251.9	2747.4	3349.1	2151.4	2391.3
203489_at	SIVA	2	8015.4	6981.2	6474.2	7176.2	8330.5	6403.2	3760.1	4045.6	2781	3464.1	8245.5	3551.1	5460.8	5479.4	4608.2	8618.6	6624.7	830.6
201714_at	TUBG1	2	9826.2	8463.9	7591.9	8686.5	10619.4	5812.6	7431.2	6420.5	5563.9	5781.5	6507.2	1856.3	6882	6707.6	4193.1	8952.6	9772.2	3540.5
201627_s_at	INSIG1	2	12463.7	8095.9	9643.7	15581.1	10420.4	5851.1	7682.8	5727.4	4084.2	3838.7	13062.4	6648.6	7609.6	8176.9	4433.2	4595.3	13644.9	4146.6
209592_s_at	HAN11	2	2638.5	3053	2364.4	2547.4	2396.9	1974.9	1521.3	1311.2	794.1	751.6	1240.7	950.2	2187.8	1738.8	1119.7	1540.8	1449.8	1232.2
212405_s_at	CGI-01	2	3226.1	3575.6	2926	3303.6	5008.4	4251.3	2853.5	2170.3	2570.9	2606.9	3751.7	2866	3307.5	2929.5	3773.6	3327.1	3740.2	2443.9
201614_s_at	RUVBL1	2	10202.3	12737.7	13773	11740	12982.4	9839.3	8175.4	7988.3	8368.9	6971.7	10372.9	4270.7	7407.6	7048.2	8205.2	9783.8	7834.4	4145.6
200064_at	HSPCB	2	101942	65939.6	67348	56819.6	81804	52629.1	58746.9	51813.8	47458.8	53720.2	55181	29658.5	41298.6	49892.2	35889.9	52467	39326.9	29539.3
213061_s_at	LOC123803	2	2222.4	2240.9	1922.3	1732.3	2323.4	2240.4	1204.2	989.2	726.6	639.1	1613.3	1034.2	1839.3	1509.7	1030.7	1671.3	2119.9	1299.7
204348_s_at	AK3	2	4685.3	6239.1	4014.2	4225.7	4787.4	3662.7	2431.4	3396.5	2551.4	2600.4	3271.1	2955.5	3610	4001.7	4001.1	5313.5	4710.8	2463.4
210691_s_at	SIP	2	7100.7	4824.3	4531.8	4701.8	4988.9	2772.5	3824.6	3785.1	3179	2580.9	5038.4	1752.8	4140.6	4210.2	4468.2	4923.4	3661.6	3108.5
208794_s_at	SMARCA4	2	6286.6	7026.2	7611.9	7425.7	6705.7	6658.2	4899.3	4804.8	4340.2	5018.9	5706	3265.5	4543.7	5534.9	5377.8	8475	8702	4204.6
211730_s_at	POLR2L	2	29585.1	36503.2	32188.7	33379.6	39759.8	38417.5	21841.2	21304.9	18546.6	15711.7	25629.2	20531.4	23908.6	23200.3	13393	22075	32113.2	11358.7
200880_at	DNAJA1	2	11218.5	11167.4	9241.2	10600.8	10321.9	10532.4	10342.7	8720.4	8624.9	8753.5	8755.1	9955.7	10767.1	11157.8	9070.4	9968.3	9535.2	7379.1
217466_x_at	---	2	69936.2	49624.9	70556.1	57910.7	31463.8	59196.8	29616.5	41712.6	34891.8	21813.7	30993.1	29104.4	44019.5	53591.9	53339.1	51083.8	48077.5	23638.4
203062_s_at	MDC1	2	3015.5	2958.5	2644	2489.9	3235.6	1538.3	1828.8	2027.8	2437.9	1470.8	2455.9	1365.2	2200.8	1545.8	2320.4	1846.3	1912.3	1783.3
201024_x_at	IF2	2	9795.7	8278.4	10295.3	6675.6	9329.2	7698.9	6662.1	5554.9	5078.3	4677.8	961.2	2281.9	5871.4	6113.5	9093.9	6621.7	4464.3	5060.2
210672_s_at	C16orf35	2	3109	3084	3730.7	3085	3026.1	2691	2812.5	2478.9	2559.4	2122.9	2485	1114.7	2383.4	1790.8	2312.4	2895.5	2449.9	1930.8
205596_s_at	SMURF2	2	16377.3	17949.5	21092.8	16023.2	10187.9	10599.9	5371.4	7392.2	9375	10089.7	2208.4	1689.8	11589.7	10120.2	15643.4	19173.5	10547.9	5494.8
216457_s_at	---	2	6231.6	6057	6417.6	7320.2	5943.1	6785.2	3926.2	3606.6	3895.6	3743.6	4087.2	4042.7	5109.3	5270.9	4405.2	6418.2	5698.5	3678.5
212691_at	KIAA0169	2	7014.7	6619.1	7325.8	7508.8	7224.3	5083.9	4655.3	3181.5	3035.5	3614.1	4720.9	2126.9	788.6	919.2	4032.1	5289.5	4791.3	421.1
202521_at	CTCF	2	8909	8537.4	6571.7	8271.4	8870.6	6784.7	7538.8	6545	5285.4	5842.5	9957.8	6711.1	7412.6	7681.3	7934.2	7651.4	7629.3	6900.5
208778_s_at	TCP1	2	39852.9	35012.9	32950.4	30232.6	34454.3	28418.2	18676.6	18730.5	20390.9	18201.6	20059.1	10104.2	27555.6	21672.1	21318.7	21697.4	15810.8	13568.5
211609_x_at	---	2	16780.9	15915.2	25130.5	20589	20188.2	18202.8	11961.5	7598.7	9569.6	10486.3	11566.6	7923.8	11699.7	12974.1	9410.9	13255.4	14644.1	9146.8
207688_s_at	INHBC	2	2759.5	2630.9	3036.5	3197.5	1940.9	2163.4	1347.2	1626.8	1811.8	1531.3	1725.3	766.1	1589.7	1085.7	2571.4	2112.4	2496.9	1271.2
208835_s_at	LUC7A	2	6145.6	8081.9	5151.4	5937.5	9122.2	6518.7	4546.3	5796.4	4245.7	3929.7	3046.6	5177.4	4790.2	4861.8	5279.3	5207.4	3712.2	2513.4
213859_x_at	SMARCA5	2	2555.4	3012.5	2167.9	2697.5	3456.1	2249.9	1669.8	1832.8	1534.8	1118.2	891.2	795.1	1853.3	1687.8	1540.2	1956.4	1330.2	1361.7
202303_x_at	SMARCA5	2	5949.5	6559.6	6308.1	4959.3	7008.8	5270.5	4976.8	3678.1	3578.6	3915.7	1512.3	2386.4	4654.7	4888.8	3814.6	3757.7	3333.1	2911.4
203721_s_at	CGI-48	2	14767.6	13704.3	18950.9	15167.1	17379.2	13047.4	7712.8	8747.9	9246	8329.4	8204.5	3472.1	11155.2	11771.9	11945.8	16286	9837.2	7163
214259_s_at	AKR7A2	2	14001.4	13814.8	13763	12176.5	15409.3	13001.4	5008.8	4348.2	3431.6	3709.6	7118.3	7179.7	7312.1	7726.8	6088.9	12035.7	12504.7	6636.5
200886_s_at	PGAM1	2	50621.3	51901.8	47695	45114.1	59224.9	42713.8	34709.3	31457.5	31120.6	32342.1	42537.7	26829	28971.8	38038.8	23888.6	32402.4	30155.3	18961.3
201993_x_at	HNRPDL	2	16022.8	12836.2	10893.4	11855	11808.7	7227.3	8669	9284.5	8402.4	7989.4	7181.8	7697.3	11616.2	10336.2	10871.1	10860.5	9196.1	7684.1
205356_at	USP13	2	6034.5	5859.5	3834.2	4919.8	6135.6	5370	4285.2	4113.2	2517.9	3235.1	5849.1	1827.8	5875.9	4547.3	4641.7	5356.5	5091.9	3199
200773_x_at	PTMA	2	70830.8	61383.4	63984.9	57013.1	73657.5	69359.1	54081.1	47738.1	48354.5	45642.8	61948.3	50629.5	54013.5	64299.1	57779.2	42160.7	48369.5	31553.1
201853_s_at	CDC25B	2	18660.7	17028.9	16980	15753.6	19016	15576.3	7310.2	6157.5	7021.2	8154.4	8653.1	3906.7	11388.2	10278.7	9307.4	11971.2	15061.7	9749.9
202536_at	DKFZP564O123	2	7781.4	8206.4	6945.2	9877.2	6776.2	5624	3252	3446.5	3318	3245.1	696.1	883.1	3326	3825.1	5251.8	5349.5	5104.4	4213.6
210293_s_at	SEC23B	2	16220.8	8049.9	10803.4	9905.2	6901.3	6336.2	4048.7	3724.1	3543.6	1737.3	3294.1	1898.8	6311.9	5772	6622	4958.9	8978.1	9534.4
212453_at	KIAA1279	2	5532	5294.9	5368	5799.5	5721	5132.4	4182.7	4214.7	4697.3	3827.7	5698	3172.5	5477.3	3584.1	3839.1	3926.2	4119.2	3256.5
204365_s_at	FLJ13110	2	1897.8	1896.8	1523.8	1968.3	2212.4	1605.8	1142.7	1090.7	1186.7	1012.2	1029.7	1186.7	2341.3	1758.3	909.6	1387.8	1499.3	610.1
217855_x_at	Cab45	2	7993.4	10915.3	10828.4	10801.8	10907	9592.7	5394.4	4577.2	5688.9	6089	7379.8	6813.6	6850	7321.7	9314.4	5815.6	11374	5978.4
208821_at	SNRPB	2	15416.7	14212.4	9481.7	11682	17031.6	11844.2	12960.2	10182.6	8376.9	11493	16338.5	6168.5	12443.8	15514.1	11714.3	18115.8	16639.4	6603.5
212015_x_at	PTBP1	2	26594.1	22476.3	21078.3	18261.6	32343.9	16893.6	17922.5	11264.8	9874.6	14537.5	16676	9118.5	13943.1	12293	9621	14828.2	22044.4	6486.4
202094_at	BIRC5	2	3466.6	3112.5	2845.5	3483.1	5936.1	1584.3	2356.9	2297.4	1697.3	1750.8	3411.6	149	2784.9	2845.5	1468.7	1649.8	3367.6	226.5
202347_s_at	HIP2	2	6968.2	8730.5	8759.1	9489.6	9892.8	8269.5	4735.3	4642.2	6254.5	6561.1	3690.7	3343.6	6097.4	5733.4	6695	9432.7	8249.5	5102.2
207428_x_at	CDC2L2	2	3193.1	3493.1	3737.2	3484.6	3063.6	3024.5	1874.3	2334.4	1259.2	2409.4	1489.3	2447.4	2545.4	1815.8	2829.4	2597.5	3961.2	1356.2
200754_x_at	SFRS2	2	32126.6	27848.2	29009.7	25165.7	41534.6	28025.6	22270.2	23579.3	17436.4	18739.2	37582.3	21725.1	29971.5	30171.5	19870.5	25760.7	32954.3	14784.7
213897_s_at	MRPL23	2	8058.4	6284.6	6027.1	4838.3	9719.3	7001.8	5346.9	3881.1	4960.3	3875.7	5369.5	3062.5	6667.5	6958.1	4958.8	6393.7	5455.5	3177
208910_s_at	C1QBP	2	38579.7	41238	34599.7	36984.7	36653.2	40407.3	32074.4	28677.6	26382.9	25438.4	31184.7	11903	24033.1	22046.6	25130.3	38603.5	27487.8	15112.2
203602_s_at	ZNF151	2	2150.9	2230.9	1924.8	2321.9	2371.4	1971.4	678.6	1239.2	1035.2	1830.3	1168.7	1082.2	1278.2	1708.3	763.6	1427.8	1352.2	1077.7
212296_at	PSMD14	2	27254.2	26715.5	26028.1	29603.5	25969.8	19842.6	18923.2	18348.4	23681.4	21995.8	17292.6	10075.2	24535.6	23608.4	25504.9	26916.4	24867.9	18436.2
213372_at	PAQR3	2	3030	2117.9	2620.5	2653.9	1678.3	1803.3	1178.7	785.6	1358.2	1059.7	517.6	516.1	1171.7	1224.7	2334.4	2005.9	1280.7	1250.7
212004_at	DKFZp566C0424	2	5258.9	6470.6	5806.5	5805	4568.3	6011.1	3315.1	3142	3851.1	4449.3	3654.2	2990.5	4063.1	3903.1	2736.4	3224.1	4574.8	2952.4
202095_s_at	BIRC5	2	11938.6	8657	4844.9	7156.7	16464	1929.4	4441.2	3044.5	2988	2927.5	6539.7	578.1	4311.6	4255.7	3067.5	3268.6	7038.2	645.1
204617_s_at	24432	2	4498.8	3577.6	3902.7	3843.6	4475.8	3692.2	3049.5	2863	2050.8	3273.6	3842.7	1795.8	3654	3604.1	2959.4	3505.1	3366.1	1260.7
201433_s_at	PTDSS1	2	13998.9	12806.2	10250.8	11431.4	14624.2	13321.9	13283.2	11553.8	10272.7	10030.7	14779.7	4327.2	11881.3	12454.6	10480.6	12192.7	12082.1	8501.7
208975_s_at	KPNB1	2	9708.2	8361.4	11481.5	10447.3	8442.5	7988.5	7311.7	7010.1	6266.5	5495.9	5553	2468.4	9412.4	9999.2	8527.8	8404	7701.4	4844.2
212789_at	KIAA0056	2	5897.5	6815.7	4530.3	5854.5	5672	2895.5	4774.3	4173.7	3657.6	2563.4	8849.1	1619.8	4597.2	5053.8	4123.1	3678.7	6308.1	1093.2
200753_x_at	SFRS2	2	12810.7	11223.4	11230	12331.1	12355.8	8718.1	6866.2	5728.4	5940.5	4135.2	10394.4	4095.7	11233.2	10420.2	10112.5	8226.5	8654.5	4490.2
201115_at	POLD2	2	7043.7	6527.1	5595.5	6384.6	7871.9	5410	5243.9	4663.2	4838.3	5124.9	8849.6	2823	6751.5	5852	5752.9	8937.6	6974.2	4675.2
212271_at	MAPK1	2	6219.6	8146.4	9514.7	8565.9	9380.7	8572.1	4916.8	4965.3	5766.5	5296.9	4919.4	4435.7	7866.7	7481.7	5302.8	6546.7	7535.3	4401.6
209069_s_at	H3F3B	2	50679.8	47943.1	42895.2	54084.6	63551.6	35116.4	36671.7	34285.5	31083.6	38093.5	28969.8	28124.7	41798.7	44272.8	39204.9	55074	41980.9	21026.6
201680_x_at	ARS2	2	12305.6	10782.8	9551.7	9233.1	14958.2	9667.8	10282.7	8916.9	8483.4	6451.1	14747.2	6048.5	9415.9	11254.4	6411	7778.4	10476.8	4445.6
209478_at	STRA13	2	11131.4	9201.6	9253.7	7464.3	14219.6	7610.4	4832.3	3758.1	4437.7	4315.2	6529.2	3997.7	5353.3	5149.9	3458.5	5982.6	9117.1	5131.2
202189_x_at	PTBP1	2	31349.9	27522.7	25971.6	22130.7	36504.7	22557.1	18487.1	15614	12593.1	16595.9	22710.1	7348.2	15656.3	18614.6	12938.5	19544	27658.4	7358.1
212005_at	DKFZp566C0424	2	4232.2	3890.2	4132.7	3735.1	2392.9	3684.7	1613.8	1155.7	997.2	2067.4	1982.4	2571.9	1397.7	2444.4	1381.2	1871.8	3063.5	1857.8
200749_at	RAN	2	17498.5	13810.3	12737.3	13512.8	13494.5	12121.7	12192	11244.8	10115.2	8913	10954.5	5459.4	12144.3	11857.5	13705.1	14863.2	12191.2	8000.7
203613_s_at	NDUFB6	2	16570.4	13020.7	13099.3	14018.9	12158.2	8644.1	11318.4	10196.1	8320.4	8769.5	12937.9	11833.5	9664.9	12147.5	10170.5	11137.5	13168.3	9636.9
207265_s_at	KDELR3	2	6821.2	6869.7	4800.4	6692.6	6762.7	6196.6	4975.8	4464.2	2789.5	2771	4029.7	4123.7	4822.2	4243.2	4536.2	6046.1	4946.9	5045.2
200040_at	KHDRBS1	2	22639.4	20730.5	18170.7	19626.8	21982.5	20081.7	17096.9	14565.3	12521.6	13251.3	19285.5	15674.6	13311.5	17580.9	11084.7	17214.6	17596.6	12105.8
200894_s_at	FKBP4	2	4293.2	3902.2	3635.1	3659.6	4558.8	2718	3131	2723.9	3401.1	2475.9	3303.6	1609.8	3629	3467.6	3845.1	2794.5	2639.5	2859.4
204752_x_at	ADPRTL2	2	5900	6499.1	5709.5	6501.1	7633.9	5271.5	4024.2	4198.7	3891.6	3905.2	4988.4	3545.1	4156.6	5010.3	4996.8	4869.4	4753.8	3489.5
214728_x_at	SMARCA4	2	7234.3	8209.9	9455.7	9373.1	9190.7	7910.4	7487.8	6633.6	5520.9	6792.7	9543.7	4099.7	5653.3	5979	4994.8	6966.8	7899.9	3859.1
208972_s_at	ATP5G1	2	10136.3	7138.7	8737.1	7990.3	6536.2	5762.5	5524.4	6396.5	6603.6	5939	10172.8	5892	5556.8	5998.5	5380.8	7723.4	8861.6	5116.7
217118_s_at	KIAA0930	2	4641.8	4379.2	3816.2	4243.7	4640.4	3618.2	2916	1824.3	1531.8	2397.9	2682	2009.3	3689	3277	2964.4	3549.1	3515.6	2567.9
201827_at	SMARCD2	2	6719.2	4891.8	2787.5	3679.1	5384.5	3480.1	2562.9	1607.3	1848.3	1612.8	2684	1875.8	3616.5	3895.6	3428.5	4104.7	4107.7	2384.8
212320_at	OK/SW-cl.56	2	42941.5	35874.6	35425.8	28378.3	34473.8	26626.8	23591.5	24835.5	24927.6	18515.7	34956.9	11944	30400.5	32981.5	18022.7	18773.4	26716.2	13531
208931_s_at	ILF3	2	8820	7895.8	5699	6513.6	8427.5	4264.3	4799.3	4192.7	4424.2	3741.6	6275.6	2340.4	4631.7	4129.7	3944.1	3982.2	4604.8	2565.4
203537_at	PRPSAP2	2	4428.3	3329.6	5374.5	4407.2	4857.4	4885.9	3487.6	3029	3173	3010	2882.5	2064.8	3062	2730.5	3356	3774.2	3672.6	2883.9
200060_s_at	RNPS1	2	24124.7	27341.6	21267.8	24145.6	26232.3	23892.8	21700.6	20249.2	19808.3	18468.2	26032.2	13265.2	20605.6	21093.5	17251.6	18874.4	17822.1	10979.6
201697_s_at	DNMT1	2	12513.7	14510	13452.4	13185.2	17528.2	12842.3	7238.7	5676.9	4239.7	3808.7	7749.9	2716.5	7702.6	8493.4	6146.9	9025.1	10146.3	3444.5
203534_at	LSM1	2	9354.1	8927	9566.7	12247.6	11244.6	8770.6	4834.8	4334.2	3687.1	5301.4	6588.7	5511.9	6851.5	6408.6	6078.9	7261.3	8048.9	4285.1
212348_s_at	KIAA0601	2	12481.2	8961	8069.9	7550.3	11857.7	7061.8	7562.8	7014.1	4507.7	6687.6	9077.6	6084.5	7305.1	7099.7	5610.3	7471.4	5815.5	5157.3
203660_s_at	PCNT2	2	3401.6	3496.6	4212.3	3281.6	3758.7	3369.6	2915	2729.4	2220.4	2637.5	3090.1	2023.3	3354	3999.2	2541.4	2835.5	4348.3	2171.8
203150_at	RAB9P40	2	6617.2	6232.1	8440	6557.6	5229.5	5458	3565.6	3753.6	4420.7	4475.8	3755.2	1571.8	3231	3684.1	3956.1	8493.5	4158.2	2204.8
202725_at	POLR2A	2	7469.8	8838	7339.8	8090.9	6358.2	6475.2	4504.8	3770.1	2995	3505.6	5059.4	4370.7	5410.8	5291.9	3270.5	3714.7	5350.9	2865.9
201231_s_at	ENO1	2	74988	69486.2	60229.3	69615.2	80457.2	37184.8	56795	44876.1	54505.5	60049.8	50339.6	19315.2	50413	57485.5	41930.8	61271.6	44212.8	24613.6
205024_s_at	RAD51	2	3974.2	3068.5	3260.6	1699.3	5034.4	3673.2	2401.9	2365.4	2532.9	2006.3	3573.1	1031.2	3826.6	3209	2087.8	4011.2	4081.7	1116.2
217960_s_at	TOMM22	2	9295.1	2499.4	2740.5	2963	4528.8	2043.4	2551.4	2159.3	1940.8	2290.9	2574	1168.2	2570.4	2105.3	1753.8	4259.3	1454.8	1412.7
205036_at	LSM6	2	6019	4956.3	4659.8	4737.8	5051.4	3584.2	1972.8	1934.8	1605.3	1774.3	3812.2	1903.3	3170.5	2414.9	1832.8	3168.6	3507.1	2421.4
201584_s_at	DDX39	2	16822.4	19525.3	12439.7	16931.8	17351.2	8805.1	8270.9	7968.3	6731.1	7180.2	11407.1	2408.4	9215.9	10028.2	8006.2	10605.9	9539.7	5616.8
209694_at	PTS	2	9093.1	9773.2	11805.1	12364.6	10499.4	10150.3	8523.4	8886.9	7421.2	8932	6701.2	5485.4	8648.3	8968.5	7721.2	11171.5	9140.6	6403.4
212072_s_at	CSNK2A1	2	9895.2	8054.9	9278.2	9606.6	6996.8	6059.1	4983.3	5451.9	6748.1	5401.4	4785.9	3077	7107.1	6657.1	7686.7	9057.1	7643.8	6305.4
205061_s_at	PMSCL1	2	3714.6	2595.9	2468.9	2878	3707.7	2117.4	1879.8	1056.2	1402.7	860.1	1710.8	806.6	1674.7	1530.8	1724.8	2580	1909.8	1449.2
211999_at	H3F3B	2	43717.1	46356.3	39104.5	51249.1	46205.5	37906.4	35168.9	29284.7	28460.7	34602.9	31629.2	28858.8	37489.1	43416.7	40321.1	54835.5	41389.8	27995.6
215223_s_at	SOD2	2	2712	3115	3181.6	2802.5	2351.4	2702.5	1570.3	1117.7	1095.2	698.6	914.2	1122.2	2285.3	1658.3	1916.3	1748.8	1533.3	98.5
218060_s_at	FLJ13154	2	4740.8	3569.6	3502.6	3385.6	4185.3	3140.1	2935.5	2402.9	2213.9	2766.5	1754.8	2174.4	3034	2030.3	921.6	1824.8	2312.4	1031.7
213720_s_at	SMARCA4	2	5816	4984.3	6000.1	6292.1	6626.2	5972.6	3896.7	4902.3	4052.7	3994.7	6846.2	3367.1	5342.8	4421.2	4218.1	4978.4	5778.5	3699
212333_at	DKFZP564F0522	2	7503.3	8151.4	8338	10918.3	7797.9	6222.6	5780.5	5561.4	5546.9	4781.3	4871.9	3742.6	5831.9	6485.6	5629.9	7876.9	6537.7	3994.6
202715_at	CAD	2	6168.1	5763.5	6131.6	5605.9	6849.8	6790.2	4414.2	3858.6	3490.1	3931.2	5721.5	2498.4	5600.8	5131.3	4967.8	7663.4	6488.1	4117.1
209680_s_at	KIFC1	2	3792.7	4586.3	1974.4	3162.5	3945.7	2022.4	2913	2315.9	2145.4	2368.9	4636.8	768.1	3379.5	3253.5	2207.3	2643	3346.1	108.5
210820_x_at	COQ7	2	2892.5	2183.9	1945.8	2192.4	2930	1869.3	1524.3	1303.7	773.1	939.7	1440.3	1827.3	1689.8	1290.2	902.6	1184.2	1315.7	987.6
207507_s_at	ATP5G3	2	49801.7	37582.8	37012.1	36866.2	38655.1	30488.5	26053.4	22184.5	19488.2	23304.5	31666.3	22885.3	31886.2	28814.3	25811.4	30366.5	32473.7	20832
202589_at	TYMS	2	39705.4	44794.1	30629	39152.6	63244.1	33346.1	26326.4	20338.2	11809.4	9587.1	37461.8	6426.6	27439.1	26626.4	13322	28335.6	30050.3	4590.7
201642_at	IFNGR2	2	8064.9	9138.5	10040.3	8967	7400.4	8469	6578.6	6479.5	7030.7	7651.3	6215.1	7162.7	7595.6	7445.2	7022.1	10389.9	7399.3	6036.9
213234_at	KIAA1467	2	2543.9	2678.5	1970.4	2214.4	1409.3	1852.8	1278.7	1395.2	1115.2	1445.7	1190.2	976.7	1432.2	1569.3	1440.2	2303.4	1126.2	2018.8
202870_s_at	CDC20	2	15386.7	10231.7	10114.3	12538.1	16590.5	2355.9	9185	6108.5	6030	8068.4	10574.4	1148.7	8931.8	9157.5	6124.9	11950.2	9476.7	182
204593_s_at	FLJ20232	2	3347.1	2849	2550.5	2648.4	2183.9	2519.5	2213.9	2147.3	2526.4	1730.3	2125.4	1547.8	2119.3	2032.8	2619.4	2635	2702.5	1906.8
211997_x_at	H3F3B	2	93033.7	85397.9	83583.4	88281.9	111423	66850.7	67174.3	63002.5	66684	73123.6	61451.7	60326.6	80549	86426.8	77731.8	92933.4	68543.1	55100
212139_at	GCN1L1	2	9405.1	8767	7793.4	9899.2	9703.8	6928.8	5386.9	5770.9	5127.3	5138.9	6867.2	3594.1	5598.8	6258.5	4553.2	5874.1	4813.8	3970.6
212983_at	HRAS	2	6135.6	6358.6	5859	5198.9	6930.3	4587.3	3320.6	2392.4	3567.6	3124	2739	1270.7	3256.5	2497.4	3618	2914.5	2659.5	1624.7
212142_at	MCM4	2	4831.8	4126.7	3530.1	2678.5	5177.9	2795	2104.9	1898.8	1952.3	1897.8	2884	984.7	1938.3	1939.8	1756.8	1870.8	2859.5	262
201772_at	OAZIN	2	13359.3	12199.1	11483	12787.7	9478.7	8019	5515.4	6853.1	7459.2	4589.8	6334.7	3516.1	8464.3	8801	7670.7	7794.4	7032.7	6842
203302_at	DCK	2	2794.5	2672.5	2220.4	2220.4	2585	2007.9	1702.3	1256.7	1177.7	1252.7	1487.3	934.7	1540.7	2418.9	2087.3	1715.8	1581.3	1328.2
202009_at	PTK9L	2	2557.9	3071	4269.3	3042	2554	2337.4	1969.8	1662.3	1592.3	1833.3	1858.3	1925.8	2646.9	2821.5	1808.8	2525	2443.4	1056.2
209974_s_at	BUB3	2	18015.1	15942.7	11273	15984.2	16194	7546.4	11315.9	10624.2	10935.8	10144.2	16637.5	8862.5	12989.4	12842.1	15842.9	16611	14431.5	9385.9
200604_s_at	PRKAR1A	2	8405	9119	7965.9	8537.4	10668	8817.1	5628.4	6317	4821.8	5061.4	3008	5354.4	6532.5	8048.8	6207.9	6317.6	6092.1	4478.7
205909_at	POLE2	2	4001.2	3150	4262.8	2498.4	4473.3	1979.4	2576.9	2523.9	2092.3	1779.8	3115.1	1342.7	2970.4	2147.9	2917.9	2875.5	2759.5	497.1
206052_s_at	SLBP	2	13944.9	12189.6	14474.1	12084	17487.2	14593.7	6383.6	5955.4	6902.6	5423.9	8970.1	5229.9	10974.6	11149.8	7881.2	12846.3	14511.6	5169.8
210014_x_at	IDH3B	2	12252.1	11872	8573.5	10317.7	10544.9	8754.6	8071.9	6597.6	6201	7190.2	8830.6	4930.8	9451.9	8288.9	8031.2	10175.3	9570.7	5744.3
201498_at	USP7	2	6116.1	5463.4	4169.7	4479.8	5828.1	4705.4	3580.6	3361	2993	2948.5	4076.7	2698.5	4037.1	3813.6	3348.5	5113.4	4861.9	2342.8
217907_at	MRPL18	2	16640.9	9629.1	11480.1	10616.8	11449.1	8209	7921.3	6705.6	7974.3	7327.3	8916.1	4741.8	6977	7958.3	6831	12445.3	12026.1	4256.1
201385_at	DHX15	2	21652.3	23469	20776.7	26958	23447.3	16552	19389.8	18287.9	17561.9	20517.5	16429.5	13462.8	17610.6	27266.5	17417.1	22172.5	24328.8	9184.3
203270_at	DTYMK	2	4537.8	2318.4	2611.5	2686.5	4517.8	2127.4	2335.9	1899.8	2054.3	2022.3	3048.1	1192.2	2793.4	2762.5	1930.3	3390.6	4374.3	523.6
200683_s_at	UBE2L3	2	7934.9	6186.5	5208.9	4162.2	7037.3	4810.4	4365.2	4223.7	4122.2	3771.1	7279.3	5797	5380.8	4341.7	4598.7	4775.4	5783.5	2853.9
209832_s_at	CDT1	2	3278.6	2933.5	2121.9	2352.9	3566.7	2463.9	1382.7	1105.2	1069.2	1011.7	3154.6	776.1	1522.2	1860.8	1965.3	1127.2	867.7	798.1
200950_at	ARPC1A	2	33074.7	28301.8	39445	38855.5	35196	17670.7	19724.8	19706.6	21593.6	22148.3	17566.2	17236.9	23679.5	25425.2	18203.8	30462.5	27376.8	16225.9
208657_s_at	MSF	2	4652.3	5014.3	5734.5	7079.2	6617.2	6044.1	3832.6	2636.9	3023.5	4118.2	4195.3	2423.9	4259.1	3821.1	2568.9	4245.8	4561.3	2140.8
217933_s_at	LAP3	2	10735.4	7361.2	6502.7	7018.2	8478.6	8504.5	5962.5	5721.4	6220	4379.8	7167.8	3597.1	6365.4	5207.9	6076.9	8530.5	6140.1	8215.2
218104_at	FLJ20287	2	8419	6006.5	7394.8	7365.7	6154.6	7892.4	4109.7	5142.3	5418.4	4797.8	5091.9	3327.1	6592.5	5903	6210.4	6824.2	6271.1	3622.5
212973_at	RPIA	2	7226.3	7154.2	5441.5	6705.6	6723.2	5823.1	4718.8	5039.3	4249.7	3912.2	8166.5	2513.4	4716.2	4648.8	6512.5	6326.6	4622.8	5304.3
201173_x_at	NUDC	2	15383.7	15592.6	16178.4	16531.3	21750.5	16267.5	10234.2	6961.6	8436.4	8902.5	10157.3	6254	11755.2	10410.2	7164.1	13928	9932.8	6557.5
202496_at	RCD-8	2	2930	2233.9	2931.5	2633.9	2990.5	2536.5	1854.3	1516.2	863.6	1235.2	2267.9	1443.7	3001.4	2465.9	1452.2	1526.8	1927.3	1562.2
211271_x_at	PTBP1	2	31308.4	26105.9	25498.6	22982.9	34942.4	21716.9	20420.4	16663.7	15280.5	19637.9	21686.9	9532.1	14623.2	18155.5	11524.7	15407.8	21270.3	6514.4
217755_at	HN1	2	23437.6	26028.4	29969.9	29805.5	28129.7	20407.7	18265.1	16427.6	17314.4	19071.3	14098.1	6115	15752.8	18448	11852.8	21100.8	16604.4	5706.3
213811_x_at	TCF3	2	6633.7	5568.9	9228.6	5307.9	7571.9	6031.6	4025.7	4314.7	4368.7	4524.3	3216.6	2848	6141.9	5694.9	5781.9	5147.4	4661.8	4641.2
207856_s_at	FLJ20297	2	5424.9	5498.9	3774.7	4451.2	6797.7	3715.7	4634.8	3574.6	3738.6	3887.2	5459.5	2980	5153.8	4661.8	4165.6	4092.7	4799.3	2640.9
216607_s_at	---	2	14370	13054.2	8777.6	13147.2	11899.7	9144.2	11179.9	9007.9	8465.9	7366.8	8026.5	4932.8	11481.7	12514.1	9548.4	7917.4	15766.8	5449.3
205891_at	ADORA2B	2	12409.2	12014	18212.8	14349.4	9154.2	11829.1	5243.4	6888.1	8651.9	8870	5261	2352.9	8070.7	6450.6	6511.5	11656.1	8062.9	3123
201755_at	MCM5	2	4430.8	2805	3474.6	2695.5	4776.4	1922.3	1921.3	1358.7	1108.2	1360.2	3927.7	509.1	2302.8	1877.3	1604.7	1691.3	1664.3	267
204117_at	PREP	2	6021	3653.1	3245.1	3189	4776.9	3502.6	3481.6	3046	2491.4	3372.1	4287.3	2417.4	2410.4	2458.4	1912.8	2675.5	4264.8	2564.9
209336_at	PWP2H	2	4367.3	3641.1	4605.3	5041.3	4237.8	4414.3	1560.3	1907.8	1564.3	1682.3	2274.9	941.2	2106.3	2516.4	2943.9	5561.5	2972.5	2490.9
208309_s_at	MALT1	2	4614.3	2788.5	3243.6	1853.8	2360.9	1932.4	992.7	1573.3	1581.8	1644.8	1121.2	1513.8	2090.8	2319.9	1401.7	2098.9	1648.8	367.1
217880_at	---	2	4626.8	3713.6	4209.8	3625.6	3562.2	2693.5	2638.9	2601.4	1368.7	868.1	1472.3	1026.2	3213	3155.5	2859.4	2634.5	3161.6	2005.8
217786_at	SKB1	2	13593.4	9599.1	12800.3	12753.6	13133.4	5901.6	5345.9	5530.4	5496.9	5594.5	6406.7	3350.1	6825	9344	5894.9	8846.6	7199.8	3360.5
209330_s_at	HNRPD	2	15982.3	17111.4	12709.8	16676.8	17359.7	11475.1	9792.1	9688.5	6815.1	5422.9	13446.9	4978.3	11794.3	11562.4	9583	12614.3	12353.2	8846.3
214882_s_at	SFRS2	2	26927.2	28159.3	21234.8	25221.7	33205.1	19977.1	16782.8	15869.5	14524.9	11827	27502.5	9545.1	19700.9	24334.5	17723.2	20287.7	20227.6	10711.1
217905_at	FLJ13081	2	2829	2805.5	2667	2363.9	2781	2688.5	1713.3	1886.3	1709.3	1728.8	1977.4	1458.7	2044.8	1679.3	2215.3	2230.4	2115.9	1329.7
206621_s_at	WBSCR1	2	29701.7	35762.5	38579.9	37370.8	33341.6	30456	18719.1	22895.6	23341.9	22481.9	24031.9	16012.2	27953.7	28593.2	24804.8	21774.5	24257.3	18733.2
212655_at	BDG29	2	6530.1	5283.9	4704.3	5413.4	5859.1	4836.4	3635.1	3672.1	3274.5	4315.2	4210.8	3061.5	3835.6	3535.1	2809.9	3276.1	5036.9	4405.6
200935_at	CALR	2	8027.9	6905.2	3682.2	4130.2	7198.3	2804	4666.3	3378	1600.3	1713.8	3201.6	1454.2	2076.8	2093.8	1892.3	1182.7	1552.8	2052.3
209358_at	TAF11	2	3137.5	2261.9	2664.5	2850.5	2629.5	2163.9	1578.8	1504.2	1735.8	1399.2	2496	2066.8	1976.3	2201.9	1791.8	1617.3	2889.5	2413.9
212116_at	RFP	2	5982.5	5635.5	6513.2	6221.5	6213.1	4655.8	4571.3	4138.7	4013.7	3575.6	3830.2	2193.4	4554.2	4041.2	4388.7	5837.1	4955.9	3624
214214_s_at	C1QBP	2	32742.7	35496	32554.8	31819.9	30750.6	28122.6	20797.5	18726.5	18145	14658	25262.1	7822.3	22095.8	23821.9	24722.7	34632.3	24745.4	15362.2
203022_at	RNASEH2A	2	9525.7	6941.2	6939.7	6465.6	9293.7	5345.5	3906.7	3131.5	3206	3369.1	5102.4	2288.4	4144.6	4857.3	4896.2	8495	7183.3	1181.7
200666_s_at	DNAJB1	2	17241.5	15332.6	13210.9	17119.4	12408.8	11754.6	9406.6	11404.3	11630.4	13269.3	9833.3	10238.2	12272.3	11958.5	10015.5	14224.1	14312	7961.2
201767_s_at	ELAC2	2	4622.3	3844.1	6119.1	4484.8	3540.6	3738.7	3469.1	3085.5	1960.8	3149.5	3012.5	1551.3	4815.2	4634.8	2160.8	4305.8	3850.7	1762.3
208415_x_at	ING1	2	4958.4	4172.7	4145.2	4289.7	6902.3	5367	4007.2	2300.9	2803.5	3709.1	3443.6	3500.1	3791.1	3684.1	2420.4	3548.1	3631.6	2268.8
205811_at	POLG2	2	3427.1	2420.4	2627	3226.5	2324.4	1925.3	2066.3	1873.3	1567.8	1095.2	1574.3	1435.2	2113.8	2298.9	2020.3	2176.4	1808.3	2379.8
201388_at	PSMD3	2	9478.6	8036.4	7177.8	8625.5	8449	5695	5863	6186	4954.3	5080.4	6585.7	3784.6	7049	6858.6	5663.4	7707.9	8717	3919.6
215952_s_at	OAZ1	2	36538.9	41223.5	33346	41884.5	38982.1	35905.5	30382.1	25064	24745.1	23180.5	38016.4	25765.8	31666.7	33935.6	32884.5	37720.8	42684	30201.4
217894_at	KCTD3	2	2030.9	2308.9	2425.9	2811	2090.9	1776.8	1602.3	1484.2	1624.3	1029.7	1627.8	859.6	1477.7	1530.3	1943.3	1406.8	1391.7	1386.7
217776_at	RDH11	2	10213.3	14909	20653.7	14160.4	15547.8	10274.4	12069	9273	5189.9	8386.9	7807.9	5253.4	10280.5	10022.2	9820.5	6115.6	10833.4	6397.9
202469_s_at	CPSF6	2	12367.1	10861.3	10127.3	13468.8	11828.2	7971.9	8518.9	8673.4	8777.9	6856.7	7695.4	5279.4	9283.9	8216.4	7299.6	8699.1	8841.6	6150.9
200870_at	UNRIP	2	30080.2	33240.6	36589	34474.8	28915.8	30826.6	26869.5	26605.2	29295.8	26793.6	24033.9	16961.3	28101.7	30866.6	30039	38448	31044	32839.8
215905_s_at	HPRP8BP	2	8653.5	8404.4	9064.1	7128.7	10245.4	8153	5858.5	5232.8	5214.4	4336.2	7471.9	3698.6	7346.6	6778.1	5152.3	6436.2	7360.8	3748
210418_s_at	IDH3B	2	12135.1	11191.4	8575	9887.2	10920.5	8815.6	5490.9	5400.9	4448.2	4135.7	7302.3	4579.8	6891	6881.6	5869.4	10085.8	8856.1	6242.9
207984_s_at	MPP2	2	2369.9	2294.9	2140.9	1872.3	2249.4	1909.8	1208.2	1687.8	1603.8	1608.8	2576	1188.7	1331.2	1676.8	1698.3	1167.7	2151.9	1475.7
206683_at	ZNF165	2	3161	2081.9	1951.3	2525.9	1897.8	709.1	1052.7	1206.2	1097.2	1036.2	410.1	255.5	1214.7	917.7	1350.7	914.2	783.6	965.6
212648_at	DHX29	2	3916.7	4830.3	3601.1	3915.2	3460.1	2654	2747.5	2189.8	2590.9	2115.4	872.2	1547.3	3020.9	2639.9	3271.5	2426.9	2604	1814.8
206307_s_at	FOXD1	2	2874.5	4581.3	8358.5	6486.1	2153.9	3174.1	417.1	628.1	1482.7	2332.9	632.1	535.6	1790.3	2288.4	3083.5	4895.9	2713.5	1940.8
202159_at	FARSL	2	4889.4	4254.2	4145.7	4160.2	4524.8	3554.6	2258.9	2920.5	2467.9	1501.8	1576.3	2187.4	2424.9	2259.4	2937.9	3776.2	3381.1	2212.3
201491_at	AHSA1	2	15921.3	13780.8	8416.5	11196.4	18973	12242.2	10495.8	8879.9	9044	10476.8	9675.3	4831.3	10311	11848	11457.7	18307.3	14527.6	7216.1
212856_at	KIAA0767	2	2283.9	2635.9	2740.5	2679	2288.9	2300.9	1752.3	1535.2	1968.3	1856.3	1944.9	1440.7	1968.8	1894.3	1976.8	1592.3	2226.9	2010.3
211804_s_at	CDK2	2	3512.1	3203.5	2582	2616.9	4465.3	2723	2630.9	2276.4	1643.3	1805.8	3954.2	1471.2	2810.4	3601.6	1918.8	2125.9	2941	981.1
211951_at	NOLC1	2	18779.3	17849	18619.3	21259.6	18782.9	15703.4	17323.9	15803.5	14869	16471.8	17823.2	5862	13172	14464.9	13797.6	21889.5	13961	8794.3
211168_s_at	RENT1	2	4423.8	4597.8	3285.6	3050.5	4797.4	3609.7	2317.9	2025.3	1962.3	1982.8	2331.4	1787.3	2416.9	2648.9	1489.7	2294.4	2674	1595.2
201031_s_at	HNRPH1	2	40972.1	24562.7	29112.7	24951.2	23847.9	14730.7	12963.2	12520.5	14393.9	9901.7	12808.3	8571.9	7899.7	11791.4	13793.6	14099.6	13023.3	10188.5
212723_at	PTDSR	2	6268.6	5975.5	5876.5	6306.6	4995.9	2903	3828.1	4092.2	4496.7	3971.7	3663.2	2507.4	5676.3	4502.7	5409.3	5626	4705.3	4694.2
202858_at	U2AF1	2	32835.2	31796.4	31150.6	26743	39137.2	37036.7	18282.1	15811.5	14253.9	14441.5	12661.8	8758	23275.5	20790.4	27935.7	38749.5	31680.6	15871.3
201180_s_at	GNAI3	2	18211.7	17528	20554.7	21368.1	18910.5	16746	14531.9	13969.7	15718.6	15225.1	8889.1	10920.3	18636.8	20768.4	14850.2	14666.2	13992	11900.2
216237_s_at	MCM5	2	9597.2	8209.9	9623.2	6618.1	12425.3	5228	3775.6	2568.9	3139.5	2295.9	7522.4	1533.8	5104.8	4811.8	2573.9	5827.1	5901	170.5
203805_s_at	FANCA	2	3820.2	3209.5	2857.5	3163	4615.3	1347.2	1756.8	2254.4	1583.8	1813.3	3085.6	1600.3	1378.2	1811.8	1593.7	1619.3	1784.8	1223.7
200812_at	CCT7	2	29747.7	28050.2	26906.3	26746.5	35950.6	26223.8	17427.9	14035.2	13155.2	15406.6	17020.1	7886.8	23460.5	28186.2	19720	29642.4	27845.4	17083
211270_x_at	PTBP1	2	30411.8	26264.4	25263.5	22078.2	37193.8	22848.7	19371.3	11745.9	13898.3	17345.5	22280	8701	17422.6	18175.5	13199	20164.7	27246.8	9681.4
208002_s_at	BACH	2	12212.1	11033.9	13034.3	11317.4	13280.4	7511.9	4440.7	3442.5	3642.1	3757.1	3707.2	893.1	9413.4	9412.1	6645	8098	6039.6	4622.7
217720_at	C7orf17	2	61396.2	64205.3	82437.7	62809.6	70831	74390.5	50324	47970.6	46119.1	52834.1	58076	41721.5	39638.9	57166.4	50696.7	56314.7	49227.7	40071.8
216396_s_at	EI24	2	15635.2	11790	9769.7	9549.1	12734.3	13460.9	6957.2	5877.9	5689.4	5982	11204	5967.5	7645.6	8191.4	6096.4	6483.2	11069	5830.3
203362_s_at	MAD2L1	2	19994.5	16682.3	11339	15553.1	17238.7	5206.9	10384.2	7409.7	6710.6	4521.8	8251.5	1249.7	10997.1	13515.2	14451.2	12666.8	13293.8	1642.7
202268_s_at	APPBP1	2	15424.2	16610.3	16889.5	16391.3	18091.8	18863.9	12374.1	10546.2	10680.3	9547.6	6057.1	5732.5	12867.4	13675.8	13103.5	14724.7	13262.8	10684.6
212513_s_at	USP33	2	8187.9	5742	5663	5934	6014.6	5448.5	4054.2	4503.7	3822.6	3351.1	3427.1	4730.8	5185.8	5567.4	4970.3	5198.4	6965.7	5327.8
208739_x_at	SMT3H2	2	33941.4	27623.2	27128.8	24897.7	27896.6	23150.2	20454.4	19409.6	17851.4	16577.8	27786.5	21872.2	23003.9	24380	17350.6	26671.3	29752.2	21116.6
205565_s_at	FRDA	2	2379.9	2931	2069.9	2623.9	2129.9	2862	2084.4	1979.3	1533.8	1521.3	2584	1122.7	2516.9	1931.3	2157.3	3299.1	1808.3	1649.2
200877_at	CCT4	2	59472.8	58507.9	47264.4	49692.4	70716.5	54774	47662	40641.5	42065.4	50793.7	49035.9	37933.9	48586.7	52565.7	49515.5	51305.3	46637.7	47161.4
209214_s_at	EWSR1	2	15803.7	14647.5	15649.3	17659	15598.4	12339.7	11490.4	11083.8	10326.2	8430.9	13181.9	8545.9	15860.9	14912.5	11245.2	13101.9	11857.1	5752.8
201572_x_at	DCTD	2	5809	3385.1	4355.3	4270.2	3905.7	3334.1	2921	2371.4	1774.3	2501.9	1807.8	1419.2	3118.5	3781.1	3494	4247.8	4929.9	1969.8
215773_x_at	ADPRTL2	2	6950.7	5867	7013.8	6661.1	7663.4	5498.5	4582.8	3722.6	4448.2	3712.1	5259	3693.6	4598.7	6192	5731.9	5491.5	5153.9	4400.1
214086_s_at	ADPRTL2	2	2263.9	2108.9	2665.5	2481.4	3178.1	2822	1531.3	1432.2	1506.7	1582.8	2023.9	839.1	2129.8	1528.3	1934.8	2740	2199.9	630.1
217956_s_at	MASA	2	10097.8	10220.7	9028.6	9908.2	8984.1	10266.9	5948	5459.4	6460.1	5450.4	6241.1	2709	5778.4	5756	10268.1	8933.1	6609.7	7435.1
217957_at	GTL3	2	9568.7	8121.9	9653.7	6837.1	11882.7	7706.9	7292.7	5835.4	5117.3	6362.6	8038	5161.4	3906.6	5293.4	4943.7	7055.8	9082.1	3104.5
208766_s_at	HNRPR	2	25742.5	21568.1	18630.8	17433.4	24716.5	17864.7	17787.5	17944.9	19005.6	15936.7	16509.5	8820.5	18525.3	18018.5	20244.6	18556.4	12763.8	10596
200705_s_at	EEF1B2	2	80649.5	81772.3	106133	83488	90342.1	95878.9	59792.5	56114.4	68847.4	65318.2	62225.3	39205.1	68987.8	75220.4	95915.5	81210.2	65669.6	72801.1
201863_at	DKFZP586O0120	2	6238.1	6589.1	8959.1	8480.9	8601.1	6296.6	5457.4	5429.9	5444.4	5527.9	5748.5	5966.5	7144.6	7088.7	4993.3	6360.7	7311.8	5519.3
212995_x_at	---	2	15847.8	14492.4	15710.8	15484.1	18782.9	17992.8	8785	6924.6	6565.6	8429.9	11826.6	5906	9290.4	7536.7	10989.7	17104.1	11932.6	7379.1
209549_s_at	DGUOK	2	10008.2	9583.1	9914.8	8343.4	9878.3	8192.5	6606.6	5785.9	7392.7	6544.1	8015.5	6641.1	8286.2	8092.3	7851.7	7326.3	10099.8	8959.8
217804_s_at	ILF3	2	6016.5	4967.8	3785.7	4916.8	6196.6	4939.4	4071.2	4045.6	3742.1	4433.3	4867.9	4291.7	4516.2	4546.8	4313.2	3062.6	3678.6	3143.5
212168_at	CPNE1	2	8693.5	10198.2	8884.6	9597.1	9426.2	6485.7	6805.6	6751.1	7217.7	5497.4	10474.4	5448.9	8001.7	7338.2	6258.4	5439.5	8079.9	3483.5
203345_s_at	M96	2	6312.1	5056.9	3562.1	4189.7	7077.3	4219.3	3544.1	2924.5	2597.9	2885	1527.8	3128.5	2881.4	2441.9	2201.8	2756	1970.3	1896.3
210543_s_at	PRKDC	2	11189.9	10547.3	8008.4	7917.3	12206.7	6047.6	6656.1	6283.5	5563.4	4757.3	8188	3695.6	7978.7	9372.5	7623.7	5463.5	5281.9	4899.7
212167_s_at	SMARCB1	2	5972	6565.1	4430.8	6358.6	7384.4	5465	4223.2	3556.1	3378.1	4702.8	4900.9	3349.1	4989.7	6501.6	4924.2	4221.8	3453.6	4003.1
202441_at	KEO4	2	6568.6	8390.9	7077.8	8798	7987.5	7112.8	6726.1	6628.1	7033.7	6298.1	9446.7	4572.8	7432.1	7547.2	6607	7337.8	7747.4	6415.9
201184_s_at	CHD4	2	10332.3	9535.6	7878.9	8155.9	13972.1	7377.3	7593.8	6499	5673.9	7351.3	7380.3	7990.8	7036.5	7190.2	6510	6914.3	8880.1	5898.9
212986_s_at	TLK2	2	5215.4	4699.8	3860.7	4143.7	3950.2	4838.9	3028.5	2879.5	2724.4	3173	2338.4	3265.5	4003.1	3432.1	3666.6	3607.7	3261.1	3470.5
208686_s_at	BRD2	2	8959.1	5579.9	3209.1	6347.6	5423	5006.9	3750.1	2745.9	2184.9	4240.7	5003.4	3827.1	2305.8	2745	2299.8	3029	2600.5	2532.9
218095_s_at	TPARL	2	5055.9	6108	5502.5	6859.7	7342.3	6881.8	3920.7	3558.1	3702.6	2876	3405.1	2251.4	3941.6	5185.4	4924.7	6813.2	8489.5	3300
200942_s_at	HSBP1	2	27316.2	12986.2	14304.1	12346.1	17454.7	10988.5	9944.7	9749.6	11287.4	12087.1	12590.8	11494.4	8527.8	9708.1	8364.8	8908.1	11993.1	7571.6
210574_s_at	NUDC	2	14220	11944	11771.1	12799.7	14151.6	10322.9	9421.6	8592.9	7994.8	7413.3	9037.6	5550.4	10243	9606.1	9147.9	11474.6	8485.5	6420.4
221548_s_at	ILKAP	2	4888.3	3690.1	3580.6	3844.1	5214.5	3391.1	2211.4	2548.9	2151.4	1878.8	2521	1452.7	2877.4	2197.9	1013.2	2057.4	2819.5	1195.2
218305_at	IPO4	2	4204.7	3998.2	3936.2	4137.7	3853.2	3077.6	3102	2365.4	2673.9	3433.6	2884	1245.2	3288.5	2448.4	2811.9	3279.6	1888.3	2268.3
218517_at	JADE1	2	2037.9	2253.4	2330.9	1827.8	2015.9	1966.9	2007.8	1487.7	1706.3	1350.7	1415.8	1327.2	1820.3	1938.3	1860.8	1467.3	2028.4	1565.7
218308_at	TACC3	2	3713.6	3405.6	3779.2	3076.5	5202	1703.3	2669.4	1589.8	1902.3	1723.3	3558.1	288.5	2289.3	2815.5	2206.3	2132.9	3355.1	338
218358_at	MGC11256	2	23889.2	18550.6	16607.5	17567.5	20412.7	15265.3	13431.3	10046.6	4928.8	5561	11473.1	6373.6	6671	8445.9	8027.7	7047.8	11641.6	4955.7
221791_s_at	HSPC016	2	66485.6	70763	61965.6	50937.6	52152.1	60661.5	40836.9	45634.8	42686.5	42778.8	63116	45134.1	50784.1	56828.4	48851.9	54421.9	53576	40026.8
221759_at	G6PC3	2	3221.6	2879	2703.5	2054.8	3488.1	2640.5	2012.3	1277.2	1324.2	1539.3	2355.9	1069.2	1835.8	2175.9	2112.8	3054.6	3022	2009.8
218482_at	DC6	2	12809.7	9898.2	7701.4	8270.4	10462.4	8192	6829.1	6654.6	5087.8	7028.2	4563.3	5155.4	8095.2	7706.3	6200.4	7845.9	10006.8	6022.4
218777_at	FLJ22246	2	6771.2	6471.6	8272	7006.2	6865.8	5903.1	4852.3	3957.6	3482.1	5442.4	5198.4	2601.9	4759.2	4775.8	2804.4	4177.8	5029.4	2028.8
218897_at	MGC10993	2	3077.5	2755	3338.1	3061	3374.6	3274.1	1593.3	1502.7	1548.3	1306.7	2181.4	904.2	2089.3	2294.9	1891.8	1888.8	2618	1645.2
218159_at	C20orf116	2	5424.9	6660.1	6532.2	6984.2	4390.3	5263.5	2877	3457.1	4017.7	3239.1	3009.5	2474.9	3100	3810.1	2889.4	5569	5626	3310.5
218989_x_at	SLC30A5	2	3145.5	3404.1	3374.1	3824.1	2757.5	3114.6	2883.5	2625.9	2258.4	2444.9	2500.5	1935.3	2449.4	2392.9	3021	2722.5	3509.1	2418.4
219035_s_at	RNF34	2	9727.7	6297.1	6014.1	6870.2	8312	4940.4	5935	5370.4	5273.9	5438.9	6064.6	4927.8	6745.5	6623.1	6016.4	6153.1	8668.5	4841.7
218580_x_at	AKIP	2	12510.7	15646.6	17113.6	16328.7	13374	11530.1	10921.3	12634	11377.4	12301.1	11910.2	10223.7	12773.9	13950.3	10483.1	13235.4	11199	8053.2
218170_at	CGI-111	2	12845.2	11675	11857.6	10617.8	11732.7	8321	6629.6	7603.2	5938	4262.2	11973.2	5884	6352.4	6728.1	7860.2	5119.4	5559.5	6430.4
219357_at	GTPBP1	2	2420.9	3163	3036.5	2819	2895	2828	1500.3	2369.4	1770.8	2005.8	1806.3	1191.2	1478.7	1438.2	2005.8	2739	2281.9	1229.7
219371_s_at	KLF2	2	3664.1	5180.4	3789.7	7102.2	3881.2	2034.4	294.5	634.1	528.6	802.6	173	381.6	1079.7	1034.2	1443.2	5587.5	1800.3	208.5
218529_at	8D6A	2	3952.2	2911.5	2309.4	2559.4	3999.2	2806.5	1909.3	1868.3	1860.3	1788.8	2538	834.6	788.1	1666.3	1534.7	1917.3	1350.2	292
219600_s_at	C21orf4	2	8546	5512.9	3866.7	4814.8	5121.4	3904.2	3993.2	3042	1842.3	3225.1	2734	2371.9	3860.1	2990.5	4202.6	4248.8	7339.8	3507.5
218500_at	LOC51337	2	1971.3	2104.4	2019.9	2362.4	2070.9	1711.3	1235.2	659.1	829.1	935.7	1718.3	571.1	1270.7	1212.7	928.1	1304.2	1342.7	311
221489_s_at	SPRY4	2	7653.8	5616.9	5347	4956.3	2310.9	1686.3	3732.1	3297	3441.6	3506.6	3661.7	1826.3	3444.5	4511.2	3753.6	6394.2	5085.4	2493.4
218460_at	FLJ20397	2	11240.5	13358.3	12571.7	14444.4	12016.2	11080.5	8424.4	7315.2	8518.9	9324.1	9832.3	5216.9	10906.6	11141.8	11270.7	12281.2	9572.7	7673.1
218459_at	TOR3A	2	6446.6	4561.3	5589.5	4737.3	5068.4	3564.1	3598.1	2588.4	1961.8	2007.3	3814.7	1738.3	4086.6	4403.7	4099.6	4329.8	5585	2915.9
218447_at	DC13	2	8655	8188.9	9730.2	8483.4	11823.2	7011.8	6218.5	7044.6	5300.9	6672.1	6262.6	3360.1	5011.2	4688.8	4339.2	7034.3	7465.8	4371.6
44040_at	KIAA1940	2	3933.2	4236.2	3219.6	3885.7	3883.2	2601	2825	2471.4	2465.4	1598.8	2763	2944	2762.9	1738.3	2731.9	2690.5	2997	2291.3
218187_s_at	FLJ20989	2	3449.1	4858.8	3407.6	2455.9	4354.3	4135.8	2634.9	1988.3	2262.9	2011.3	2503	1599.3	2206.8	2223.4	2540.9	3762.7	2854.5	2786.9
218438_s_at	EG1	2	5361.9	4086.2	3262.1	4211.7	6108.1	4524.8	3061	2610.9	3895.6	3404.1	3296.6	2400.9	2704.9	3391.1	2873.9	4375.3	3783.2	2717.4
220865_s_at	TPT	2	4845.8	5054.4	5824.5	4821.3	4149.8	2441.4	3486.1	3488.1	3379.6	2408.4	4618.3	1477.2	3332	2864	3351.5	2930.5	2357.9	1551.7
218392_x_at	SFXN1	2	6251.6	5474.9	3937.2	6581.1	5518	3169.6	2721	3007	2500.4	1630.3	3133.6	1436.7	2724.9	2113.3	3230.5	3413.6	3582.6	2418.4
221482_s_at	ARPP-19	2	5675.5	6154.5	4517.8	5977	5620	6070.1	4127.7	3314	3662.6	3339.1	3575.1	1661.8	3199	3260.5	3961.1	5075.9	3541.1	2375.8
218366_x_at	FLJ20859	2	6770.2	6625.6	7472.8	5361.4	5639	5845.1	3681.1	2910	3342.1	3594.6	4560.8	4850.8	4287.1	4381.2	3299	5040.4	4832.9	3441
218516_s_at	FLJ20421	2	3151	2775	3043	3336.1	3063.1	2326.4	2030.3	1386.2	2149.4	1450.7	1455.8	1049.2	1804.3	1743.3	1630.2	2001.9	1783.8	1321.7
222231_s_at	PRO1855	2	24901.8	22951.4	26953.3	23184.4	23524.8	20866.3	19213.7	19934.7	18231.5	18765.2	19572.6	9018.5	21617.2	23660.9	19009.9	24150.9	20222.6	12927.4
33760_at	PEX14	2	3220.6	2377.9	3038.5	2907	2448.9	1847.8	1072.2	1120.7	1128.2	775.6	1572.3	1201.7	1804.3	1736.3	1254.2	1795.3	2251.4	1659.2
221940_at	C18B11	2	2309.4	1886.3	2165.4	1849.3	2764.5	1464.3	1230.2	1144.2	1065.7	977.2	1555.8	767.1	1516.2	577.1	1019.7	1331.2	1367.2	879.1
218270_at	MRPL24	2	11875.1	8579.4	9850.3	7613.3	9712.3	8111	6498.6	5825.4	6328.5	7468.3	8953.1	5505.9	6398	7820.3	8280.3	8612.1	9366.2	8194.7
31807_at	DDX49	2	3989.2	3659.6	4087.7	3926.7	4341.8	3343.1	2798	2763.4	2647.9	3177.5	3641.2	2550.9	3356	2108.8	2591.9	2590.5	3426.6	2204.3
222199_s_at	BIN3	2	3422.6	3794.6	3075	3834.6	3746.2	2527.5	2348.4	1928.3	1852.8	2421.4	2098.4	2666.9	2579.4	3296.5	2214.8	3170.1	3539.6	2990.4
222037_at	MCM4	2	6277.6	3791.1	2878.5	2591.9	6130.6	2203.9	3146	2876	2487.9	1943.3	5156.9	564.1	4701.2	3259.5	2433.4	2862	4602.3	143
200687_s_at	SF3B3	10	8051.4	4577.3	5473	4115.2	5347.5	3399.6	7695.3	6314.5	5485.9	5586	10704.4	4406.2	6446	8191.9	5417.8	5815.1	6643.2	3391
211787_s_at	EIF4A1	10	80358.5	48880.8	52934.9	50765.5	61399.3	41750.6	76652.9	64041.7	78029.4	83027.8	84749.9	40663.8	73337.9	92165.7	70375.2	73090.8	57854.7	43961.4
218119_at	TIMM23	10	7035.2	5940.5	5300.4	7814.3	7476.4	2779	6972.2	6206	6865.6	6504.6	7038.8	3631.6	5896.4	6269	5231.8	8149.5	5838.5	3869.6
208922_s_at	NXF1	10	4848.3	3275.6	3654.2	3017.5	3741.2	2812.5	5020.3	4889.8	4148.7	4575.3	5438	4387.7	5772.9	5061.8	3128	3501.6	6699.2	3600
218120_s_at	HMOX2	10	4881.8	2576.9	3032.5	3393.6	2544.5	2329.9	4522.8	2906.5	3314	3914.7	4583.3	3016	3406	4514.2	3706.1	4939.4	3564.6	3186.5
204975_at	EMP2	10	3216.6	3319.6	2865.5	3007.5	4293.3	2789.5	5435.9	5543.4	3024.5	4171.7	9324.2	5218.9	5671.8	5134.8	4310.7	4636.8	6195.1	2309.8
200750_s_at	RAN	10	42165.8	40655.9	41105.8	38873.5	43329.9	31066.1	54619.2	50149.5	52797.7	52590.5	63743.1	25113.7	41692.7	41656.4	31582.8	56263.7	38582.8	14235.1
201284_s_at	APEH	10	8775	7442.8	5647	6695.6	7333.8	6278.6	8928	7902.8	6824.6	7184.2	10263.9	7805.8	7472.6	8489.4	6643.5	9282.7	9142.6	5339.8
210131_x_at	SDHC	10	10048.7	6192	5789.5	4728.3	7579.9	6576.2	9884.2	8047.8	8786.9	8705.5	9903.8	10081.2	10505.6	7679.3	6880	8750.1	10399.3	5884.9
201897_s_at	CKS1B	10	9028.1	8713.5	9314.7	7179.2	8716.1	7201.8	16976.4	14719.8	13811.8	15047.6	20341.2	5275.4	11881.8	12993.1	13660.6	15753.4	15118.7	3022.4
203832_at	SNRPF	10	15422.2	8122.4	6621.7	7874.8	10155.4	7692.9	18529.1	17534.8	12221	15543.2	19731.1	7608.3	8710.3	8578.9	9164.9	13533.5	7643.8	2459.9
218009_s_at	PRC1	10	11381	7212.2	6016.6	6958.2	10541.4	2976	17802.5	12463	9623.1	11710.5	21160.3	2674.9	7283.6	7428.7	4087.1	5524	7795.9	494.6
201896_s_at	CKS1B	10	3645.6	3573.6	2384.9	2576.9	4762.9	1405.3	3594.1	3006.5	2581.4	2390.9	5415	2081.8	3648.5	3212	1449.2	1897.3	3974.2	935.6
218014_at	PCNT1	10	8197.9	4828.3	5461	4507.3	7143.3	3742.2	5189.4	4536.7	4210.7	4459.3	7563.4	3553.6	6247.9	6023	4180.1	5508.5	6501.6	2429.9
204178_s_at	RBM14	10	5663.5	4568.8	3350.1	4440.7	4929.9	2669.5	5090.9	4069.6	3222	2996.5	6849.7	3146	4250.6	4550.8	2547.9	4740.9	3432.1	917.6
200052_s_at	ILF2	10	20313.5	13488.3	11753.6	12972.2	12251.7	9305.2	16067.7	13719.2	12897.1	12583.7	19734.6	8485.4	13258.5	12910.6	12391.4	16628	12725.2	10054
202107_s_at	MCM2	10	15008.6	10707.8	10581.9	6093.5	16326.5	7037.8	13714.3	9465.5	7102.7	6030.5	22936.7	3634.6	16361.9	16279.2	7503.1	10309.4	14361.5	2464.9
201586_s_at	SFPQ	10	15670.2	11815.5	10899.9	10888.3	14635.7	7202.3	17028.9	14317.8	15217	12329.1	19015.5	5386.9	13633.5	13969.8	13104.5	13521	11703.1	4146.6
204444_at	KIF11	10	3026	1985.8	1290.2	1209.2	2608	915.2	4100.7	3784.1	2211.4	1771.8	2548	871.1	3735.6	3795.6	2534.4	2166.9	3151.1	315.5
202117_at	ARHGAP1	10	6732.2	6679.6	7046.8	8225.9	7743.9	5930.1	10476.8	8820.9	8023.3	7742.8	9379.2	9092.5	9548.9	9328.5	7255.1	10689.9	11695.1	5696.3
202862_at	FAH	10	1339.2	1223.7	1100.7	1340.7	1568.3	968.2	2564.9	1899.8	1733.8	1470.8	4196.8	1721.8	1930.8	1880.8	1597.7	2158.4	2504.9	1733.3
208941_s_at	SEPHS1	10	2521.4	1849.3	1998.9	2176.9	2386.9	1926.4	2512.4	2425.9	1912.3	1958.8	3647.7	1631.3	2603.9	2410.9	1889.8	2276.9	2663	1741.8
201555_at	MCM3	10	14298	8284.9	8091.4	7184.7	12365.8	4278.8	11689.5	8209.8	7856.8	6256.6	16548	5211.9	11161.7	14598.9	8090.2	13248.4	14473.1	1974.3
200881_s_at	DNAJA1	10	23154.5	22377.3	20474.2	19122.2	26718.4	16460	24036.5	19339.6	19060.1	20425.5	21003.3	19745.8	22935.4	23606.4	18793.3	22177	20594.6	12596.3
208713_at	E1B-AP5	10	6991.7	8069.4	7664.9	7293.7	7516.9	6961.8	11791	9786.1	7155.7	6687.6	13746	6555.6	8929.8	9194.5	6160.4	5429.5	10407.3	4395.6
200020_at	TARDBP	10	9252.1	7131.7	8485.5	7240.2	8875.6	7909.9	10756.3	10094.1	9732.6	11135.9	12265.7	6543.6	11386.7	12904.6	9555.4	11403.6	13984	6697.5
204228_at	PPIH	10	5124.9	4386.2	3843.7	3801.6	5089.4	2865	7806.8	6018	4649.8	6028	9429.7	2556.4	4387.2	4450.7	3042.5	6474.7	3181.6	1419.2
208974_x_at	KPNB1	10	17371.5	17116.9	10559.4	12693.6	13667.5	11906.7	21722.6	22079.5	21569.1	16748.9	18550.9	11196.4	23296.5	23441.9	18906.4	18573.4	18678.3	10302.5
215165_x_at	UMPS	10	7503.8	3672.1	4584.8	3783.1	4388.8	4202.8	6348.1	5696.9	5732.9	5625	8796.6	5731.5	6235.4	6121.5	5624.4	8630.1	7672.4	3114
208968_s_at	LOC57019	10	6529.6	5600.9	6710.7	5565.9	5443	5423	6164	6184.5	6296.5	5813	7643.9	5639.9	6426	5535.9	4546.7	6793.7	7499.3	4531.7
203755_at	BUB1B	10	5875.5	4823.3	4289.8	4065.7	5341.5	2440.4	6764.6	5218.3	5268.4	4214.2	7608.4	1529.3	3900.6	4827.8	3917.1	3709.7	3429.6	726.6
208765_s_at	HNRPR	10	12063.6	6034.5	6169.6	5399.4	9810.8	6266.1	8470.4	7112.1	6227	6843.7	6078.1	3779.6	4977.2	5397.4	5382.3	11004	6495.6	2327.3
201970_s_at	NASP	10	10620.3	6122.5	5470.5	4396.2	8884.1	2627	11205.9	9255	5429.4	5596.5	15004.2	5057.3	9225.9	8779.5	6606.5	9027.1	11081	3681
204318_s_at	GTSE1	10	2408.4	2358.9	1248.2	1434.7	2316.4	763.1	2138.9	2054.3	1302.7	1060.2	2993.5	439.1	1874.3	1459.7	1815.3	1442.3	1620.3	159
211519_s_at	KIF2C	10	4044.2	2722.5	2023.4	2232.9	3012.6	937.7	4290.2	3803.6	2843	2488.9	4790.4	1266.2	4015.6	4106.7	3184.5	2975	2555	994.1
202705_at	CCNB2	10	9357.6	9198.6	7869.4	8809.5	11681.1	2892.5	14093.9	12265.5	10751.8	10050.2	20584.7	3101.5	15567.3	14621.4	12576.4	14695.7	15847.8	1448.7
202706_s_at	UMPS	10	6449.6	3514.1	3906.7	3822.1	4603.3	3226.6	6151.5	3403	3854.1	4698.8	7318.8	3243	6203.9	5969.5	5882.9	8923.6	6345.6	2177.8
202097_at	NUP153	10	5292.9	6296.1	5991.1	6252.6	6442.7	5689.5	6975.2	6273	6238	5057.9	7651.4	3470.6	6608.5	7946.3	7091.6	7292.3	7361.8	4816.7
208977_x_at	TUBB2	10	47925.3	41434.5	48694.2	45769.2	64598.8	33134	71642	49283.3	47313.3	55533.5	77023.5	21209.6	58893.3	68161.3	43265.5	62731.4	57787.2	23492.4
213599_at	OIP5	10	5761.5	4900.8	4916.4	5043.8	5763.1	1781.3	7092.2	6067	4210.2	3925.7	8436.5	1111.2	3996.6	3507.1	2303.3	3645.2	5941	92.5
208643_s_at	XRCC5	10	13868.4	13761.8	13756.5	9547.1	13968.6	11786.1	17109.9	15529.5	15615.6	14007.9	21853.5	15420.6	15871.4	17233.8	11526.7	11648.1	13287.8	14180.1
212281_s_at	MAC30	10	7802.9	5925	4833.9	4803.8	9783.8	4580.3	10377.7	7172.1	5461.4	6870.7	15449.8	7764.8	10202.5	10904.3	7476.1	7903.4	14518.6	1409.7
212282_at	MAC30	10	6791.7	5629	4109.2	4790.8	9134.2	4074.7	9806.1	7464.2	5099.3	5818	16762.5	7418.7	7501.6	8908	5842.9	7098.8	9855.2	2277.8
211767_at	MGC14799	10	2619.5	1601.8	1099.7	1406.2	2065.9	752.1	1335.2	1383.7	1307.7	1132.7	2657	495.1	1949.3	1746.3	1920.3	1036.2	1860.3	62
200853_at	H2AFZ	10	68805.5	37258.3	43718.3	33205.1	53873.9	22607.1	40507.8	36669.8	33615	30883.8	41897.1	16899.3	42377.3	58645.2	42073.4	44761.1	63494.2	16238.4
211750_x_at	TUBA6	10	94647	64686.9	74770.4	63311.1	106074	59099.7	101044	71151.3	78317.9	116981	97369.2	30139.1	100850	115802	103209	107164	93865.6	66249.1
2028_s_at	E2F1	10	1487.8	1210.2	1377.2	1352.7	1698.8	987.2	1852.3	1310.7	1717.8	1332.7	2578	1121.7	2285.8	2177.9	1774.8	1669.8	1838.3	557.6
201530_x_at	EIF4A1	10	108265	61303.9	73756.7	58292.3	74042.1	54371.9	85737.4	79959.2	90493.9	91185.7	95340.8	67100.8	88418.6	108745	86070.5	92194.2	70099.9	66807.7
211714_x_at	OK/SW-cl.56	10	76615.3	36983.7	34291.6	31172.7	48144.3	23071.2	58982.9	44405.1	44306.8	46009.9	69271.1	14637.5	46537.4	57901.1	35800.9	50198.1	51755.1	28483.1
204459_at	CSTF2	10	5135.9	3144.5	3288.6	4349.2	3385.6	2180.9	6088.5	3946.6	4223.2	5730	8199	3253.5	3683.5	3224	3501	5253.5	4587.8	2191.3
213330_s_at	STIP1	10	9834.2	6212	4533.3	7041.2	7434.9	926.2	9580.1	8651.9	9484.1	7961.9	9899.8	4686.8	9750.9	11999.5	5535.8	9466.2	9745.2	5332.8
201127_s_at	ACLY	10	7401.8	5397.4	6827.7	5082.4	5543	4192.3	7731.3	6892.1	6344.5	3917.2	6970.8	2485.9	6987.5	6071.5	4921.7	5517.5	5071.9	3964.1
203816_at	DGUOK	10	1981.8	1502.8	1381.2	655.6	2141.4	787.6	1762.3	1668.3	1507.2	1228.2	2049.4	1578.8	1572.7	1418.7	877.1	1682.8	2251.4	976.6
204641_at	NEK2	10	7033.2	6579.1	3386.6	4581.3	7611.4	1896.8	6632.6	6314.5	5184.9	4523.3	6145.1	857.1	4996.2	5341.9	4950.7	3461.1	4192.7	154
200874_s_at	NOL5A	10	2816	1966.3	1873.3	1326.2	1840.8	1414.3	2944.5	2491.9	1805.8	2274.4	3124.1	1898.8	2444.9	2529.9	2380.9	3128.1	1694.8	1335.7
210559_s_at	CDC2	10	10219.8	8900	6919.7	7670.8	13505	3897.2	12297.6	9938.6	7165.2	9450.6	6747.7	1950.8	8224.2	11586.9	8965.9	10061.3	8494	626.1
204603_at	EXO1	10	2905.5	1767.3	1802.8	1377.7	2166.4	818.6	1862.8	1242.7	1349.2	1100.2	3060.6	1103.2	1894.8	1280.7	1943.3	2466.9	2289.4	208.5
201128_s_at	ACLY	10	29742.7	22770.3	22362	23861	24681	21813.5	25491.8	21882.5	23157.8	17947.6	28570.2	14141.9	25972.9	28832.8	23283.5	23230.2	25818.1	18473.2
201119_s_at	COX8	10	33173.3	38546	20140.1	20958	31852.3	27196.4	41512	33648.4	33062	41421.6	51020.8	34687.8	31755.2	39336.5	27739.7	39292.6	47576.4	19169.3
201545_s_at	PABPN1	10	4469.8	3003	2540	3051	3254.6	2642	4606.3	3701.6	3477.6	3605.1	5633.5	2382.4	3584	2968	4020.6	2761	3739.7	2418.4
217188_s_at	---	10	3886.2	2439.4	1872.8	2394.4	2567	1338.2	3185.5	3344	2598.9	2972	4143.3	2312.9	2411.4	3474.1	635.1	3015	4584.3	2340.8
201678_s_at	DC12	10	5424.9	3939.7	4457.3	3519.1	5958.6	3286.6	5557.9	5281.8	4171.2	4260.7	7111.3	6455.1	7440.1	6713.1	4167.6	6440.2	6277.1	4268.6
209026_x_at	OK/SW-cl.56	10	63719.1	31289.3	26882.8	26176.9	42789.3	17537.2	57795.2	39100.2	39881.6	42020.7	63478	11827.5	40526.5	49582.7	27495.2	42448.7	43815.7	18144.6
202503_s_at	KIAA0101	10	19872	23601	21395.3	17214.4	36406.7	14702.7	35353.4	29597.7	19945.8	21948.3	48546.8	13190.7	22175.8	26543.4	14341.7	20260.7	25141.9	3116.5
212949_at	BRRN1	10	3717.1	1926.3	1701.3	1678.3	2117.9	599.6	3409.6	2301.4	2418.9	1754.3	4092.2	137.5	3183.5	2901	1952.3	3429.1	3877.2	67.5
201795_at	LBR	10	14332.5	11937	7876.4	9448.1	9261.7	5480.5	19196.7	12849	12609.6	11409	18773.4	10393.2	11939.8	10723.8	9847.5	9209.2	4548.3	5084.7
202385_s_at	TCOF1	10	3207.1	2590.9	2721.5	3642.6	3406.1	2456.9	3871.7	3784.6	4129.2	3265.6	7020.3	1684.8	4217.6	5788	5154.3	3247.6	2700	2941.9
207628_s_at	WBSCR22	10	13793.4	11052.4	11068.5	13556.8	13391	6406.7	17454.9	15598.5	13587.7	17695.5	12823.8	6583.1	11648.7	11694.4	11523.7	17949.3	13416.9	11247.1
200722_s_at	M11S1	10	14167.5	11131.9	8316.5	9176.5	10975.5	7561.4	13294.7	12384.5	10891.3	9468.6	11966.2	11406.9	11607.7	11130.8	8941.4	8519	8495	8161.7
209251_x_at	TUBA6	10	101414	61730.9	80755.4	52857.4	92092.4	72848.2	96351.2	75793.1	85079	102493	94167.1	38660	104562	122179	88024.3	103296	98473.9	72898.1
217895_at	FLJ20758	10	5829	5326.4	5130.4	4258.7	6196.1	4678.9	5693	5710.9	7282.7	4656.8	8138.5	5176.4	7440.6	6690.6	5951.4	8291	6774.2	3690.5
201817_at	KIAA0010	10	7414.3	7081.2	6446.7	7853.8	6855.3	5014.9	8406.4	8291.8	8574.9	8661.5	8709.6	6114	7487.6	7781.8	6030.4	6504.7	8495.5	5535.3
200650_s_at	LDHA	10	60806.1	67445.9	66997	63184.1	67071.8	47550.6	74250	66847.7	68109.2	65325.7	85181	41432	78106.6	86472.3	54606.8	71149.4	60064.1	52221.1
204033_at	TRIP13	10	7480.3	7159.7	5835.5	6531.6	7412.9	3825.7	10934.8	9371	7544.2	6082.5	13493	2022.3	8746.8	8590.4	7386.1	8594.6	7168.8	1826.3
209265_s_at	METTL3	10	3948.7	3392.1	3222.6	2924	3264.1	2290.9	3130.5	3028	2887	2901	4139.8	2013.8	3370	3485.6	2941.9	4758.9	3800.7	2983.9
201456_s_at	BUB3	10	8120.4	4910.8	4696.3	4869.3	5403.5	2711.5	9253.1	9465	7873.3	7613.3	9990.8	7164.7	6618.5	8047.8	6799	7449.4	4612.3	4004.1
217821_s_at	WBP11	10	4975.4	5268.9	3619.6	4786.3	5829.1	2001.9	5829.5	5017.3	4709.8	5367.9	5958.6	3946.2	5285.8	4693.3	4530.7	4208.8	3534.1	3225.5
201386_s_at	DHX15	10	12182.1	10991.9	12109.2	8879	13343.9	8468	14014.4	14191.8	11778.9	12017.6	13863.5	8977.5	11206.2	13637.3	9266.9	9684.8	9869.2	5036.2
203276_at	LMNB1	10	4161.7	4479.3	1676.3	3685.1	5570.5	1895.8	4097.2	3403.5	3743.1	2209.9	7939.4	1340.2	5771.4	4803.8	4460.7	4521.8	4250.2	464.6
206055_s_at	SNRPA1	10	13643.9	12053	10527.9	12011	12882.9	7155.8	11649	14849.9	10888.8	8999	15394.3	6341.6	15644.3	11904	12086.3	11916.2	11886.1	6298.9
200723_s_at	M11S1	10	24797.8	23503	19155.9	20909.5	23831.4	21012.3	24811.2	23587.3	25827.3	26466	34923.8	27430.1	24276.6	27218	25580.4	25043	23303.1	19388.8
201457_x_at	BUB3	10	33935.9	17367.4	16457.9	18706.6	22580.1	9567.2	19350.8	18658	16858.8	17093.9	21868.5	11085.4	21016.1	21526.6	20182.6	23304.7	21554.8	9982
203046_s_at	TIMELESS	10	5439.9	2778	2057.9	2145.4	3977.2	2940	4061.7	3895.6	2907.5	3651.6	6506.7	2295.4	4959.7	4317.7	4125.6	7054.8	6832.7	2638.9
200828_s_at	ZNF207	10	27731.3	15068.5	16790.5	12754.1	21347.4	10847.5	29432.4	27515.4	28361.7	25277.3	31935.8	24685.6	26845	30461.5	16358	20161.2	23994.2	8941.3
203040_s_at	HMBS	10	7846.9	5987.5	7440.3	7104.2	8301.5	7565.4	9409.6	7908.8	6839.6	8178.9	9448.7	4265.7	6268.9	7299.2	6890	8017	8365	5126.2
201376_s_at	HNRPF	10	15573.2	7632.8	6486.7	9626.6	11716.1	3009.5	13271.7	13431.6	12110.5	13412.3	13935.5	9159.5	8615.3	9765.6	9738.5	9690.3	8149.4	5606.8
202522_at	PITPNB	10	10192.8	8817	11450.5	9349.1	10115.9	6795.2	11211.9	11854.4	11257.4	10106.2	11163.5	7601.3	13338	12306	11960.3	11744.1	11989.6	9717.9
200610_s_at	NCL	10	57506.5	39996.3	33350.5	41249.4	42597.8	27905.1	45053.6	41010.5	41116.3	39675.8	47055	22232.7	42852.4	43869.2	48859.9	43636.4	34631.1	23184.4
212087_s_at	ERAL1	10	3201.6	2675.5	2462.4	2832	2807.5	2174.4	3447.6	3414.5	3367.1	3170.5	4186.3	3257.5	2891.9	3474.6	3166.5	2921.5	2606	3111
207168_s_at	H2AFY	10	22208.4	19661.3	20178.1	21084	22862.7	20870.8	25937.4	21689.5	20339.4	20330.5	26905.9	21821.7	23863	25556.7	26071.4	25550.6	29046.6	17270
212801_at	CIT	10	3235.6	3389.6	2198.4	2656.4	3565.2	2141.4	4363.7	3641.1	3151.5	2773	5794.6	1803.3	4571.2	4759.8	3493.5	2750.5	3133.1	1934.8
200913_at	PPM1G	10	4099.2	3398.1	1942.8	3055.5	4312.8	2610.5	5204.4	4194.2	4201.2	4833.3	7379.8	2859.5	4464.2	4535.7	4208.1	5961.1	5166.4	1746.8
212832_s_at	ch-TOG	10	4137.2	4935.3	4126.7	5217.4	4995.9	3220.1	6949.2	9006.9	6677.1	7909.9	8202	4224.2	7970.2	7623.3	6124.9	7215.3	6632.2	4663.7
207396_s_at	ALG3	10	5071.4	4458.3	4666.3	4465.8	4414.3	3895.7	5528.4	5244.8	5633.4	4766.3	7153.3	2887.5	4600.2	4266.7	4443.2	5070.4	5149.9	3204
201440_at	DDX23	10	4254.2	3264.1	2714	2530.9	5001.4	2768.5	5716.5	4288.7	3899.1	5901	6606.7	5017.8	4051.6	4030.2	2545.4	6026.6	6283.1	2256.8
202740_at	ACY1	10	2851	3145	2318.4	3668.6	2739.5	1506.8	5675	4423.7	2890.5	3791.2	4837.4	3688.1	3856.6	4176.2	3530.5	5775.5	3399.6	2981.9
213726_x_at	TUBB2	10	55434.1	38356.5	53386.5	43936.9	63976.2	31495.7	75407.2	48891.3	45859.6	56103.6	78260.7	22473.8	64578.6	73670.2	43845.6	65559.9	69274.2	24094.5
209408_at	KIF2C	10	7451.3	5607.4	5311.4	4796.3	7407.9	2886	7481.3	5547.4	4486.2	5044.9	8869.1	2230.9	8147.2	8738.9	5771.9	7611.4	7771.4	1507.7
202487_s_at	H2AV	10	19194.8	17116.9	13192.9	13261.7	21377.4	11922.2	20621.5	21018.8	20703.9	19954.9	33474.1	21786.7	20392	21588.1	14450.2	24700.5	25581.5	8115.7
201791_s_at	DHCR7	10	8894.5	7456.3	6183.1	7032.7	7000.8	4675.4	16173.2	11046.3	7197.2	7010.2	14521.1	7753.3	9589.9	9793.1	6483.5	5011.9	10359.8	3756
217832_at	SYNCRIP	10	15032.1	11856.5	10746.4	11632	11765.2	5148.9	14654	13889.2	9893.6	7606.8	12885.3	6344.1	12471.4	15156	13572.1	12020.2	7914.9	8529.2
213762_x_at	RBMX	10	13364.8	9402.6	9327.2	8915.5	12498.8	8556.6	15227.1	16197.6	13471.2	11513.5	18343.8	8397.9	11166.7	12958.1	9921	12976.4	12158.6	8469.7
200980_s_at	PDHA1	10	10133.3	9282.6	8577.5	9461.1	9433.2	7284.8	13853.8	12633.5	12115	13470.3	16987.1	11462.9	10518.6	10704.8	10520.6	16635.5	11489.5	8423.7
203209_at	RFC5	10	7618.8	4157.7	4050.7	4005.7	5097.4	2448.9	6139.5	5163.3	4482.7	4298.2	5535.5	2086.9	5461.8	6156	5435.8	6831.2	7549.3	1394.7
209440_at	PRPS1	10	7748.8	4567.3	5561	4590.8	6396.2	4270.8	8616.4	6847.1	7049.7	9120.1	10716.4	5939	7960.2	8006.3	6869	9575.2	8724.5	4895.2
203210_s_at	RFC5	10	4587.3	3168.5	2582.5	2805.5	3086.1	1286.7	4302.2	3386.5	3709.1	3455.1	4605.3	1534.8	1995.8	2347.4	2328.4	4108.2	2544.9	177.5
206550_s_at	NUP155	10	2999	2147.9	1901.3	2026.3	2362.9	1520.3	2749.5	3054	3665.6	2693.5	4429.8	1901.8	2560.4	3034	1845.3	2734	1816.3	2775.4
203213_at	CDC2	10	10988.4	6947.2	6462.2	5414.9	11750.2	3544.1	9049	7424.7	6105	8213.4	2969	2165.4	8142.7	8610.4	9401.9	8413	9946.3	668.6
203214_x_at	CDC2	10	9216.6	6702.6	5161.4	4642.3	9929.8	2637	8905.5	7584.2	5028.8	6267.6	4366.8	2086.4	8969.8	10430.7	6318	7149.3	7554.3	913.1
204026_s_at	ZWINT	10	12450.7	8979.5	8369.5	8747.5	17031.1	6653.2	11933.5	8837.9	7961.8	6787.7	22045.5	3561.6	14846.7	20589.9	9045.4	10555.9	15029.2	1700.2
202394_s_at	ABCF3	10	2859.5	1661.3	1340.2	1906.3	2038.9	1452.3	1923.3	1753.3	2120.3	1945.8	2443.4	2174.4	1946.3	2172.9	1907.3	2372.4	2201.9	1770.8
203091_at	FUBP1	10	5706	3048.5	4087.7	2873	3397.1	1759.3	5117.4	4655.7	4449.7	5158.9	6507.7	3424.1	4387.7	4266.2	2988	4460.8	4712.8	2019.3
202754_at	R3HDM	10	6568.1	5679	4971.9	6389.6	5738.1	3987.2	7336.7	6553.5	7121.2	6145.1	9667.8	4514.8	6712.5	7471.2	6832.5	6181.1	6810.7	7209.5
200956_s_at	SSRP1	10	7867.9	5883	2306.9	3908.7	5645	2827.5	11519.4	9597.5	8678.9	8806.5	15007.2	5392.9	5655.8	7297.7	4799.7	7118.3	5556	4257.6
212023_s_at	MKI67	10	2623	1792.3	1440.3	992.7	2225.4	556.1	3149	2753.9	2071.3	2048.9	4231.8	1074.7	3171	3725.1	2677.9	1340.2	2940	765.1
203422_at	POLD1	10	2394.4	4571.8	2821	1995.3	3297.6	2459.9	4591.8	3496.6	3923.1	2136.9	8210	2228.4	2888.4	2708.9	2913.4	4012.7	3020	784.1
209856_x_at	ABI-2	10	2243.4	1808.3	1551.8	1472.2	976.2	1060.7	2674.4	2175.3	2338.4	2298.4	2459.4	1830.3	1988.3	1607.3	1711.8	2946.5	2530.9	411.6
200957_s_at	SSRP1	10	8513.5	6616.1	6104.1	4622.8	6414.7	5156.9	9615.6	10174.1	8221.4	9534.6	11716.6	4941.3	8381.7	8376.4	5550.8	6600.7	8913.6	3791.6
203432_at	TMPO	10	8249.4	7519.8	5675	5175.9	9191.7	3353.1	10141.7	8061.3	6223.5	6867.7	13007.4	4732.8	5989.9	6452.1	6957.1	4446.8	5045.4	1975.8
202580_x_at	FOXM1	10	4661.8	2348.9	1518.3	1794.3	5026.4	1139.2	7794.3	4784.3	3772.1	5611.5	10796	824.6	6490	9411.1	5748.4	6627.2	7713.9	287
211953_s_at	KPNB3	10	6860.7	4562.3	4603.3	3951.7	4879.9	3553.6	6807.6	7258.7	6426.6	6115.6	7692.4	2531.9	7311.6	7460.2	6888	5326.5	5251.9	3496
214006_s_at	GGCX	10	1697.3	1512.8	931.7	1332.7	1410.8	947.2	1598.8	1768.3	1644.3	1755.8	2215.9	1349.7	1781.8	1404.2	1493.7	1096.2	1844.3	1342.2
216977_x_at	SNRPA1	10	5064.4	5042.9	6576.2	4188.2	7418.9	3866.7	7438.8	7884.3	6985.7	6882.7	6563.7	4032.7	7663.6	7300.7	5305.3	7084.3	5193.9	1545.2
201611_s_at	ICMT	10	2937	3035.5	3140.1	2695.5	3263.6	2171.9	2957	3598.1	3380.1	2449.9	4732.9	3186.5	4027.1	3882.1	2971.4	3085.1	4457.3	2657.4
200829_x_at	ZNF207	10	13287.3	9866.7	11602.6	9198.5	11226.1	8201	15176.6	13974.2	12822.6	11866.5	18559.9	13045.2	12726.4	17525.9	10053.5	11000.5	15366.2	5171.8
209142_s_at	UBE2G1	10	4203.2	5391.4	4362.8	5196.9	4702.4	3917.7	6374.1	6671.1	5193.9	4494.8	8289.5	5330.9	4249.1	5596.9	5640.9	6075.6	6690.7	4013.6
200955_at	IMMT	10	9036.6	10342.2	11792.1	10141.7	9633.3	8388	12110	11964.9	10488.2	10318.8	14712.7	10285.2	13030.9	14344.9	11997.8	16071.9	13494.4	8674.3
201306_s_at	ANP32B	10	34739	36848.2	44176.4	30788.7	42300.3	35492	49224.3	47212	50401.8	44038.6	53504.2	28995.9	43237.4	50430.8	41073.7	47750.2	41588.3	30019.9
212640_at	PTPLB	10	9327.6	9358.6	8300.5	8885	8281	6686.2	11383.9	11198.3	9929.6	9755.7	12164.2	9533.1	9545.4	10457.2	11444.7	8867.6	9607.2	6458.4
203880_at	POPDC2	10	10324.3	6261.1	7115.3	6403.1	7589.4	4616.3	9893.7	9346.5	8626.9	9139.6	10085.3	7671.3	7834.2	7719.8	7000.1	8808.6	11824.6	9150.3
202954_at	UBE2C	10	16635.4	17524	12083.7	16734.3	22708.7	6470.7	15133.5	12750	14944	20277	22102.5	4015.7	15810.4	15973.1	18355.8	32218.3	17098.5	3685.5
217774_s_at	HSPC152	10	29118.6	19732.3	14833.1	18090.5	23713.3	12588.8	22778.3	22778.6	20379.9	21656.7	23803.8	18537.1	21981.3	22905.3	18843.4	24627.5	22237.4	16359.9
202246_s_at	CDK4	10	19432.4	18366.1	13274.4	12863.2	17491.2	15986.4	19826.8	18970	15564.6	15754.2	26834.9	11405.9	15749.8	13489.2	13379	20080.6	15727.3	10296.5
210052_s_at	TPX2	10	11937.6	10460.3	6737.7	7415.2	8779.1	3501.6	14454.4	12064.9	11458.9	9264.1	21571.4	3660.6	15128.7	16609.7	12439.4	14158.1	17358.1	1628.2
204147_s_at	TFDP1	10	3569.6	2905	2364.4	2701.5	3691.2	2041.9	3438.6	4419.7	2047.3	2037.3	4635.8	1917.8	4362.6	5732.9	1903.8	1615.8	2935	308
212656_at	DKFZP586D0919	10	6187.6	4762.8	3865.2	4631.3	5708	3896.7	6380.1	6865.6	4335.7	6197.6	8407	4155.7	5500.3	5207.4	2337.4	5963.1	6245.6	2542.9
217932_at	MRPS7	10	10280.8	5893	5490	6830.6	7344.8	5123.4	7103.7	6735.1	7007.2	6137.6	8466.5	7048.7	5507.8	6289	5514.8	8807.6	8405	6112.4
200806_s_at	---	10	47179.2	36667.7	27415.4	30584.1	36455.7	17973.8	60875.2	55994.9	54988.1	51674.9	54349.9	18493.1	51740.7	52921.2	49174.4	50712.2	28082	37332.4
209190_s_at	DIAPH1	10	6577.6	8687.5	7061.8	9117	9195.2	5534	10136.2	8149.3	6892.6	8128.4	10372.4	5180.9	10815.6	10532.7	7599.2	10302.9	8559	6555
214359_s_at	HSPCB	10	55738.7	27250.6	22486.5	24475.6	31870.3	14870.7	32927.5	29142.6	27137.5	26497.1	36223.6	12798.6	25219.3	25748.3	20264.1	29233.3	20488.6	18010.1
200903_s_at	AHCY	10	21841.8	21454.1	18454.3	19743.8	22953.2	21037.3	20483.4	21458.4	19576.2	19255.3	24638.5	8770	21489.7	20597.9	16988.6	27324	22016.4	13202.4
203033_x_at	FH	10	7907.4	8064.4	6702.7	5694	9612.8	5651.5	9217	9560	6246	6757.7	10325.9	5582.9	9152.9	8656.9	5950.9	14076.6	9312.6	4884.7
202338_at	TK1	10	6890.2	6275.1	5208.9	4710.8	7187.8	4828.4	7836.3	6501.5	4326.7	5460.4	10956.5	2627.4	6439	6178	4185.6	5121.4	5852	1144.7
202613_at	CTPS	10	7076.2	5065.9	5416.5	5525.9	5869.1	3304.6	10628.3	9472.5	9354	10141.2	11168.5	1572.3	6860.5	6607.6	4871.2	7115.8	4805.8	2198.8
212009_s_at	STIP1	10	11134.9	5133.4	2747	6705.6	9147.7	652.1	9744.6	8676.4	7478.2	8649.5	9901.3	4336.7	7402.1	8065.3	6969.6	9118.7	5055.9	5924.4
209754_s_at	TMPO	10	3224.1	2574.4	845.2	2520.9	3406.1	881.7	3855.1	2964.5	1829.8	1624.3	4387.3	1748.8	1387.7	1475.7	1923.8	1931.9	1979.3	1014.6
205733_at	BLM	10	2528.4	2452.9	1941.3	2149.4	2763	1546.8	3846.6	2577.9	2834.5	2850	3514.6	1729.8	2986.4	2946	2197.8	2997	2788.5	823.1
213007_at	POLG	10	3513.6	3882.2	2792.5	3290.1	4852.9	2214.9	7470.3	6275.5	4757.3	4748.8	8319	1994.8	5083.3	5602.9	5634.4	5035.4	5980.1	1536.7
203359_s_at	MYCBP	10	5491.5	4050.7	3709.7	4537.3	3995.7	3599.7	5366.9	5291.3	5738.4	4380.3	7061.3	5027.3	5069.3	4982.8	5353.8	4579.3	4709.3	2495.4
203360_s_at	MYCBP	10	3637.6	3028.5	3006	2967.5	3174.1	2276.9	4811.8	3914.6	3352.6	3340.1	5280.5	4130.7	3862.6	3069	3234.5	5494	3559.6	474.1
215380_s_at	C7orf24	10	16016.8	14486.9	14855.2	13243.2	16555.5	15815.4	25744.8	26018.1	19668.7	20805.1	25957.7	14633	21104.6	24175.5	24249.7	24763.5	20113.5	14309.6
213011_s_at	---	10	43431.5	34277.3	31499.1	30389.1	44535.7	32209.9	47261.9	37510	39650.5	41508.6	57378.4	35672	32463.3	35870.4	23838.1	35928	35750.8	19770.9
217946_s_at	SAE1	10	16826.4	14377.9	12959.3	15675.6	19398.1	9608.7	18315.6	15695.5	13462.7	14188.9	26396.3	16565.3	18189.2	19894.8	13504	14509.6	16493.9	11681.2
217294_s_at	ENO1	10	49639.6	21518.6	11988.6	31253.3	34247.3	6630.2	30422.1	27495.9	27223	28754.9	28080.1	9051	26194.9	27928.6	21505.3	31277.7	21184.2	12830.4
218381_s_at	U2AF2	10	8697	5529.9	5547	6225	5190	3654.2	7185.7	6688.1	4965.8	4977.4	12515.3	4741.8	5401.8	5121.3	5705.9	6222.1	5506	5781.3
218564_at	FLJ10520	10	2516.9	1218.7	924.2	596.1	1079.7	422.1	2292.9	2080.3	2010.3	1555.3	3612.2	978.7	2780.9	2167.4	1833.8	1484.8	2231.4	1263.7
221591_s_at	FLJ10156	10	3782.2	3247.5	2500.9	2714	5482.5	1374.7	4260.2	2906	3055.5	2618.4	3838.2	1098.2	4065.1	4266.2	2763.9	3775.2	5396.5	464.6
219212_at	HSP70-4	10	3989.7	2593.4	3236.6	2486.9	3076.6	1706.3	6218.5	5126.3	5353.4	3251.1	5397.5	2304.4	5735.9	6239	4360.7	3672.7	3985.7	2360.8
219162_s_at	MRPL11	10	7398.8	4911.8	6323.6	6614.6	8598.6	5256	7565.8	7225.2	5950	5602	9410.2	6305.6	7842.2	6716.6	3847.1	6947.3	6282.6	5079.7
221507_at	TNPO2	10	2675	2415.9	1385.2	1420.2	2429.4	1189.7	2809.5	2369.9	2547.4	2126.9	4179.8	1329.7	1835.8	1530.3	2173.3	2167.4	2561	2158.8
218768_at	NUP107	10	6424.1	6387.6	5931.6	5729	6592.7	4219.8	8153.4	8888.9	7186.2	5553	7374.3	4821.8	5744.9	5220.4	6259.4	6996.3	5469	3145.5
219219_at	FLJ20512	10	1941.8	2499.4	1433.8	1464.2	1920.9	1171.7	2611.9	2401.9	2117.8	3329.6	4654.8	2803	2821.4	2908.5	2832.4	2940	3288.6	1436.2
220789_s_at	CPR2	10	2828	2695.5	2908.5	3043.5	3341.6	2148.9	3583.1	3297	2836.5	3335.6	4074.2	1959.8	2290.3	2963.5	2178.3	4386.3	3371.6	995.1
218726_at	DKFZp762E1312	10	7124.2	4269.2	2811.5	3185	5017.9	1361.2	4715.3	4294.2	3568.6	2270.9	7570.4	764.6	4484.2	6274.5	4750.7	4257.3	6558.7	862.1
218283_at	SS18L2	10	4992.4	5300.9	4691.8	5004.3	5643	5069.4	7159.7	7360.2	5147.8	4323.7	8533.1	4975.8	6859.5	6035	5864.9	7365.3	8706	4730.2
219588_s_at	FLJ20311	10	5048.4	3095	2177.9	3012.5	5010.9	1806.8	8220.4	5791.9	5152.9	5313.9	8782.6	2544.4	4223.1	4845.3	2715.4	4426.8	4895.9	1135.2
221520_s_at	CDCA8	10	4238.2	4210.7	2610.5	2481.9	6816.2	925.2	5300.9	3446	3133.5	3066.5	8606.6	272	4970.2	4456.7	2767.4	4743.9	6519.6	229
219555_s_at	BM039	10	4684.8	4254.7	4011.2	4013.2	5049.4	3141.1	6638.6	6818.1	7003.2	5144.9	7348.3	1300.7	6113.4	4697.3	6261.4	5361.5	5132.9	229.5
220607_x_at	TH1L	10	11714.5	12138.6	12736.3	11780.5	14340.1	8947.6	11879	10849.2	10523.2	10250.3	15416.3	11632	13571	12934.6	10781.6	12269.7	13935.5	7609.1
219544_at	FLJ22624	10	1963.8	2590.9	1621.8	2007.3	2701	930.7	4007.7	3151	2544.4	2501.4	2936	1393.2	3665	3972.2	3221.5	2924.5	2441.4	1100.2
219493_at	SHCBP1	10	3926.7	2497.4	1721.3	2009.3	2677	818.1	3337.6	1872.3	1629.8	1363.7	2062.9	489.1	2671.4	2651.4	2567.9	1652.3	2821	288
220948_s_at	ATP1A1	10	18715.3	11256.4	9423.7	8260.9	11693.6	10569.9	12838.7	11115.3	10678.3	12177.1	11721.6	7675.8	12590.4	12811.1	11507.7	16499.5	13237.8	8268.7
218585_s_at	RAMP	10	3309.6	2759	2554.5	2124.9	4785.9	2734	4145.2	2652.9	3478.1	2772.5	6493.2	2372.4	3976.1	4777.8	4561.7	4498.3	3803.2	555.1
218357_s_at	TIMM8B	10	18002.6	14522.5	19253.9	18528.1	16678.6	13778	19377.3	18180.9	17271.9	17820.1	26225.8	16742.8	17623.1	18577.6	13833.1	17395.2	24990.4	14108.1
218542_at	C10orf3	10	7507.8	4938.8	4257.3	4949.3	5912.1	2292.4	8953.5	7632.7	5986.5	6652.1	3824.7	899.2	8844.8	8983	8134.2	6815.2	6099.1	387.1
221436_s_at	CDCA3	10	3233.1	2989	2354.4	2667.9	5099.4	889.2	4285.7	3426	2368.4	2781	6587.7	426.6	3346.5	3108	2667.4	2571	3115	361.6
221452_s_at	TMEM14B	10	16317.3	9922.7	10380.9	10299.2	12294.3	10471.4	15396.1	13047.1	14145.3	10750.8	17649.7	10648.3	13810.6	13589.2	13608.1	15351.8	17932.7	13686
220651_s_at	MCM10	10	3699.1	2155.4	2131.9	2101.9	3755.7	1153.7	3269	2517.4	2803.5	1586.8	3385.1	634.1	1983.8	2197.9	1538.2	2600.5	2367.4	386.6
216806_at	---	13	2928.5	2032.8	1889.3	2500.9	1776.8	1359.7	1767.8	2014.3	1866.8	1098.2	1642.3	1265.2	4175.6	3213	3263	2387.9	2370.9	2389.8
216870_x_at	DLEU2	13	2620	1085.2	1055.2	830.6	1981.9	1209.2	1404.2	679.6	495.6	379.6	414.6	519.1	2452.9	2398.9	2178.8	1701.8	1266.2	535.1
210137_s_at	DCTD	13	5043.9	5733.5	5116.4	4283.7	5457.5	4398.8	3252.5	2479.9	2966	2685.5	2315.9	1735.8	3043	5998	3292	5455.5	9082.6	3582
205904_at	MICA	13	3432.1	1939.3	2444.4	2712	2221.9	1787.8	1446.7	1420.7	1332.7	1194.2	1672.8	1700.3	3769.6	2983.5	3150	3182.6	3389.1	1948.3
206451_at	FLJ10560	13	2256.9	2148.4	2111.4	2212.9	1418.3	1310.7	1077.7	1211.2	1076.2	854.1	1263.2	1083.7	2495.9	2195.4	2488.4	1747.8	2487.9	2115.3
206102_at	KIAA0186	13	5218.4	4123.2	3617.6	2671.4	7947.5	2468.4	3812.1	2849.5	2053.8	1430.7	7461.4	1714.8	6251.9	7399.7	5834.9	4797.4	9441.2	979.1
201076_at	NHP2L1	13	7872.9	3922.7	5571.5	3860.1	5039.4	3673.2	3673.1	3606.1	4230.2	3653.6	3991.7	2603.9	7846.2	8629.9	7430.6	4633.8	5662.5	6794
201111_at	CSE1L	13	8931.6	6324.6	6785.2	5879.5	7882.9	4674.8	6043.5	5492.4	5235.4	4520.3	4103.7	2129.4	11730.7	12339.5	11959.3	8907.1	8562	6835.5
206066_s_at	RAD51C	13	4891.9	2814.5	4078.2	3363.1	4536.3	2200.9	1984.3	1756.8	1371.2	1418.2	1719.3	1388.7	6833	6330	6302.5	5939.6	5375.9	3643
211929_at	hnRNPA3	13	5213.9	4157.2	3616.1	3876.2	4671.9	3791.2	3882.7	3815.6	2945.5	2512.9	2369.9	2593.9	5769.9	5590.9	5241.3	3079.6	4857.4	4316.1
212720_at	PAPOLA	13	3049	3207	2534	2996.5	2926.5	2568	2061.8	1907.3	1796.3	1501.3	791.6	1477.2	4252.1	4741.3	4006.6	3705.2	2363.9	3656.5
211784_s_at	---	13	17963.1	17805	16717	16738.3	22472.6	14203.1	14352.9	14741.8	13714.8	11730.5	15917.9	9030.5	22407.3	23435.9	21498.3	23284.7	19792.5	9599.9
210156_s_at	PCMT1	13	9581.2	9685.6	9059.1	9561.1	9639.8	4266.8	6575.6	4879.3	4150.7	4516.3	4457.8	2066.3	11330.2	11865.5	12476.9	12380.2	11762.6	8533.2
213226_at	PMSCL1	13	6016.5	5422.9	4466.3	5119.4	7593.9	1795.3	5476.9	4198.7	3210.5	2914.5	5460	696.1	7181.6	7294.2	5627.9	5037.9	6779.7	744.6
210211_s_at	HSPCA	13	59442.8	55028.8	50400.5	50657	57535	44179.5	39156.6	38727.7	37916.3	33717.3	27790	26085.4	77422.5	98809.3	80885.7	65632.9	47407.9	55411.6
203032_s_at	FH	13	1957.3	1793.8	1373.2	1327.7	1927.4	1252.7	1106.2	1311.7	827.6	771.1	1165.7	755.6	1535.2	2048.8	1621.7	2307.4	1888.3	1507.2
209628_at	NXT2	13	2137.9	1914.8	1770.3	2021.8	2468.5	1942.4	1678.3	1179.2	1366.2	1065.2	906.7	1466.2	2255.8	2101.8	3015	1956.4	2117.4	2061.3
205956_x_at	HUMGT198A	13	2887.5	3439.6	3167.1	2953	3360.1	2004.4	3054.5	2072.3	2204.9	2265.4	3073.6	1045.7	3935.6	3765.1	3254	2834.5	2887.5	1040.7
209527_at	RRP4	13	2190.9	2115.9	1812.3	2085.9	2232.4	2170.9	1603.8	2142.3	1871.3	1129.2	2374.9	922.2	2800.9	2747.5	2119.8	2872.5	2896	2051.3
208668_x_at	HMGN2	13	53440.3	47395.5	52030.3	38058.9	54517	55037	39938.2	31777.1	34357.2	33284.2	59330.3	36725.2	55527.3	66136.4	53340.6	51207.8	50679.4	36203.3
218024_at	BRP44L	13	4889.9	3261.6	4419.3	4272.2	3971.7	2997.5	2808.5	2619.9	2865.5	2733.5	2762	2225.4	4048.1	4299.2	5123.8	4886.9	4096.7	5291.8
203246_s_at	NPR2L	13	5855.5	3364.6	3880.7	5300.4	4278.8	2991	2855.5	2894.5	2696.9	3200.5	4316.3	2875	3652	3737.6	3755.1	5469	5486	4264.1
212696_s_at	RNF4	13	7661.8	5695	6002.6	6033	8072	6852.7	5199.9	4497.7	4603.3	5413.4	5125.9	4107.2	6299.9	6824.6	6386	8634.6	7240.3	4837.2
200941_at	HSBP1	13	10147.8	7539.3	6723.7	5808	9136.7	4740.9	3133	3823.1	3177.5	2674	4935.9	6105.5	6346.4	6601.1	6464	4266.8	9213.6	7463.6
214170_x_at	FH	13	7412.3	9620.6	7778.4	6217	9769.3	6698.2	8206.9	7035.1	5509.4	5497.9	7686.4	3828.6	8004.2	10588.7	8168.2	10823	7960.4	6062.9
205526_s_at	KATNA1	13	2831.5	2662.4	3586.6	2851	3009.1	2094.4	2092.9	2580.4	2395.9	2181.9	1914.8	1642.3	4503.2	4306.7	4012.6	2348.4	3558.6	2628.4
218003_s_at	FKBP3	13	8776.5	7274.7	7836.9	8609.4	8058.5	6434.7	5318.4	5097.8	4337.7	3392.1	5109.4	3342.6	9157.9	9375.5	9393.4	10475.9	10786.9	6739.5
201756_at	RPA2	13	7505.8	8637.5	8716.6	8663.5	9081.2	5943.1	6386.6	5059.3	5507.4	4944.3	7657.4	5208.9	6653.5	9725.1	7717.7	8739.6	9814.7	4277.6
205588_s_at	FGFR1OP	13	2585.9	2678.5	2679.5	3331.6	2919.5	2325.4	2152.9	1755.3	2432.4	1831.8	1328.2	1275.2	4258.1	4343.2	3827.6	3526.6	2631	3272.5
201414_s_at	NAP1L4	13	5489.5	5447.4	5056.9	5540.9	7953	6467.2	4196.2	4618.2	4790.8	3547.1	3991.7	2946.5	8305.2	7648.3	7017.6	5827.6	6231.6	5300.8
202314_at	CYP51A1	13	7970.9	6004	5962.1	8197.4	5157.9	4140.8	4606.3	3690.1	3789.6	2392.4	2710	1818.3	10009	9944.6	10706.1	8255.5	14180.5	5074.7
202468_s_at	CTNNAL1	13	10027.2	11661	14752.1	11657.5	11153	10341.4	9240.6	9658	7597.3	7556.3	5901.6	2387.9	14710.2	17505.9	15877.4	24100.4	15977.3	10422
200073_s_at	HNRPD	13	24896.8	19931.4	19525	22952.9	22091.5	14561.1	14128.4	13360.1	11793.9	7208.7	18191.8	6236	21134.1	19850.8	18195.3	18396.3	18961.3	12826.9
201342_at	SNRPC	13	9948.7	4942.8	5395	5742.5	5668	4297.3	5746	4673.2	4998.8	4968.9	5565.5	4285.2	7084.6	6826.6	6751	7074.3	7680.4	5285.3
202309_at	MTHFD1	13	14933.6	9667.1	9355.7	10114.2	11699.6	7098.8	8348.4	7763.7	5737.9	5825.5	13786.5	3371.6	11031.1	10879.8	10322.6	12022.2	12925.8	6884
209849_s_at	RAD51C	13	5810	4864.8	6108.6	4859.3	5120.4	4009.2	3141.5	3270	2955.5	3028	2652.5	1939.3	8216.7	8950.5	8066.7	8046.5	7275.3	4199.1
205321_at	EIF2S3	13	19310.9	4031.7	2227.9	3756.1	6624.2	3459.1	1882.8	2340.9	2647.4	2381.4	2300.9	2172.9	10154.5	8901	10613.1	9061.1	11342.5	10437
212141_at	MCM4	13	7341.8	5103.9	4108.7	3740.1	7152.3	4428.3	3558.1	3237.5	2556.9	3047	6261.6	1004.2	7649.6	9126	6366.5	6948.3	7508.8	1050.2
205527_s_at	GEMIN4	13	3558.1	2713.5	4085.7	2322.4	4604.8	2039.4	2456.4	1640.3	1572.8	1811.8	3631.7	996.7	3810.6	4322.7	2944.4	5679.5	3930.7	1200.2
200959_at	FUS	13	13245.8	14015.9	9428.2	8371.4	16996.1	9614.7	5259.9	6203.5	4699.8	3064.5	5831.6	2766.5	15314.8	15357.5	10347.6	6998.8	9995.8	13382.4
213099_at	KIAA0759	13	1919.8	1743.8	2218.9	2249.4	2011.9	1892.8	1726.8	1495.7	563.6	1048.2	1771.8	1328.7	4282.1	3325.5	2685.4	2243.4	3216.1	2624.9
202290_at	PDAP1	13	11484	14481.4	6142.6	10290.2	13893.5	10910	6162.5	6465	6756.1	6491.1	6982.3	3707.1	10833.1	11264.9	10120	14321.6	12404.7	8701.8
209773_s_at	RRM2	13	31278.4	28886.9	28628.1	23239.9	44203.1	13153.9	18626.6	11633.4	10044.7	8929.5	24338.4	4115.2	65228.7	77741.3	41159.7	55587.6	52186.7	1454.2
214264_s_at	C14orf143	13	2942.5	2874.5	2970.5	2262.4	3151.6	1624.8	1210.2	1443.7	1640.8	1299.7	1390.3	1297.2	3178	2905	4512.7	4482.8	3759.2	2025.8
201327_s_at	CCT6A	13	22795.5	22640.8	19600.5	22298.8	19105.5	16104.4	16625.3	14827.9	16252.7	15023.1	13977	7701.3	24000.6	21724.1	19181.4	24444.9	20180.1	14032.5
203401_at	PRPS2	13	4960.9	4466.3	3612.6	4206.2	4597.8	3016	1960.8	1293.7	1170.7	961.7	2966	976.7	4894.7	5066.3	5682.9	4628.3	4538.3	4947.2
211969_at	HSPCA	13	74283.9	70252.4	54177.7	57019.1	70558.4	56614.8	49599.8	42673.8	43817.7	37731.5	31420.2	27225.1	87383	89681.8	103326	78911.3	52938.3	50178.3
203160_s_at	RNF8	13	2846.5	2209.4	2306.4	2509.4	2967	2697.5	1734.3	2167.8	1911.8	2043.9	2693	1518.3	3229	2730.5	2224.8	3505.1	2615.5	2080.3
213064_at	FLJ11806	13	5682.5	4800.8	5427.5	4696.3	4542.3	4086.2	3466.6	3987.6	3776.6	2397.4	2187.9	3813.6	5470.3	5105.8	5777.9	5567	4285.8	4934.2
205436_s_at	H2AFX	13	24539.8	22494.8	24494.9	21757.2	33835.7	15313.3	10210.2	8279.8	7377.7	8178.9	20803.3	4316.2	27795.1	24171.5	18273.8	22461.1	31071	4665.2
213062_at	LOC123803	13	1762.8	1882.3	1286.7	1329.2	2120.4	1826.8	783.1	809.6	187	245	1261.7	898.2	2451.4	1566.3	813.6	1521.3	1944.8	1426.2
214288_s_at	PSMB1	13	40160	27180.6	35464.3	31123.7	32126.9	26767.4	22884.3	22895.6	20692.4	24402.2	26584.8	17617	33858.5	36886.1	29416	37240.8	40532.7	28562.2
212862_at	CDS2	13	2802	2989.5	2584.5	2500.4	2145.4	2339.4	1765.8	2003.3	1996.3	2325.4	2385.9	2288.9	2896.4	2487.9	3224.5	3577.6	2645	2023.3
205034_at	CCNE2	13	1659.8	1812.3	1825.8	1299.7	2148.4	1089.2	910.7	775.1	354.1	292.6	468.1	418.1	2049.3	2239.4	1589.7	1658.3	2108.9	380.1
201298_s_at	C2orf6	13	8733.5	8771	8394	8193.4	9660.8	9282.7	5469.9	4935.8	6541.6	6968.2	5911.6	4470.8	10496.6	12501.1	9111.9	11844.1	9864.2	7969.7
203515_s_at	PMVK	13	2411.4	2919.5	2532.5	2918.5	2728.5	2352.4	2251.9	2315.4	2308.9	1680.3	2487	1917.3	3528	3206.5	2502.9	2361.4	2777	2988.4
201890_at	RRM2	13	21571.3	23300.4	20578.7	18775.7	26198.3	11008	11775	8493.9	7696.3	5233.4	16359.5	3414.6	27604.6	31496.2	26551	22287.5	23333.1	885.1
202396_at	TCERG1	13	6164.6	5598.9	6756.7	6314.6	5533.5	5228	4392.7	3889.6	3723.6	3964.2	3801.7	2553.9	6062.9	6267	6070.4	5063.4	4774.3	3638
202225_at	---	13	6986.7	6276.1	6091.6	7459.3	5625.5	6036.1	4620.8	4986.8	5471.9	5313.4	4102.2	4267.7	8920.8	7536.2	7143.1	7998.5	7105.3	6646
201088_at	KPNA2	13	31376	24375.6	22241.5	26364.4	26048.8	15825.4	19840.8	21693	19448.7	16340.3	24956.5	8167.4	38686.3	46213.1	40873.2	24852	30293.3	25448.7
209434_s_at	PPAT	13	3612.1	3033	2388.9	3403.6	2945	2433.9	2495.9	2524.4	1971.8	1617.3	1464.3	901.7	3591	3965.2	3407	2583	2115.4	2651.4
212864_at	CDS2	13	1708.8	2885	3431.1	2497.9	2088.4	2203.9	1304.2	1733.8	1517.3	2006.8	1361.2	1677.3	4889.2	3770.1	2545.9	3064.1	3385.1	1954.3
209267_s_at	SLC39A8	13	2194.4	2438.9	1662.3	2212.9	3090.6	2068.9	1844.3	1859.3	1096.2	1048.7	1688.3	511.6	2734.4	3278.5	2889.9	2617.5	2444.9	1157.7
201300_s_at	PRNP	13	18656.7	22242.3	26982.3	27221.1	14445.6	18263.3	10540.3	11490.8	15747.6	12079.6	5941.1	3243	21306.7	22218.2	33915.6	36128.6	21820.3	17788.1
205260_s_at	ACYP1	13	1872.3	3055	2290.9	2931.5	2509	1463.3	1975.8	2008.8	1685.8	1545.3	1812.3	1253.7	2546.4	2748	2221.8	2274.4	3339.6	1967.3
214328_s_at	---	13	92958.2	89916.2	96167.7	80796.6	101825	79801.5	54117.1	53002.4	55941.7	45208.8	37798.4	34076.2	130862	151486	109962	97204.2	74883.2	84824.8
209482_at	RPP20	13	6024	7719.3	7815.9	6717.6	8431.5	7298.8	6963.2	6017.5	5802.5	5377.4	8440	3856.1	7523.6	8316.9	5980.4	12570.8	10418.3	2412.4
211932_at	hnRNPA3	13	5240.9	4232.2	3732.2	4040.2	4110.3	3496.1	4301.2	3784.6	2790.5	3069.5	2825.5	1797.8	6570	5918.5	6244.9	3914.7	3209.1	2327.8
200627_at	TEBP	13	47702.3	45573.7	50281	45927.7	55746.2	43634.4	40965.9	38229.6	40078.1	36297.7	57344.4	28549.3	52802.9	57075.4	53048	44447.1	37990.7	37012.9
217829_s_at	USP39	13	3036.5	3044.5	2732	2167.9	3174.1	2455.9	2055.8	2293.9	1594.8	1840.3	2849.5	2123.4	3556.5	3053	4266.6	3383.1	3220.1	3151
205184_at	GNG4	13	1420.7	1700.3	1202.7	1861.3	1613.8	1578.8	551.1	792.6	1025.7	967.2	1511.3	706.1	1814.3	1751.8	1853.3	2615	1553.8	961.6
206788_s_at	CBFB	13	4376.3	4633.8	3873.7	4618.3	4918.4	3638.2	3735.1	3553.1	2561.4	2396.4	2979.5	1831.8	5605.3	4423.2	4448.2	3622.7	2986.5	1943.8
216205_s_at	MFN2	13	3361.6	3138	2745.5	2822	2485	2251.9	2541.4	2221.9	2173.4	2081.9	2287.4	1914.8	3114.5	3198	2981	2925.5	1864.8	3700
213135_at	TIAM1	13	5650.5	5563.4	4178.2	4394.7	3142.6	2298.4	420.1	605.1	580.6	423.6	231.5	423.6	6271.4	6052.5	4763.2	10805	4895.4	4489.7
203450_at	C22orf2	13	3422.1	2991.5	3567.6	2789.5	2403.4	2357.9	1916.3	1735.8	1475.7	1685.3	2648.5	2611.9	3339	3266.5	3841.6	3231.1	3147.1	3694.5
209927_s_at	DKFZP547E1010	13	3084	2934.5	2283.9	2529.9	2758.5	2371.9	1920.3	1963.8	1776.8	1938.3	1661.8	1314.7	3029.5	3352.6	2443.9	1935.9	2215.4	2772.4
202266_at	TTRAP	13	8074.9	4598.8	4835.4	5726	6424.2	5291	4187.2	4764.3	4100.7	4359.2	3613.7	5589.4	6641	5549.4	6286.5	6491.2	7129.8	6149.9
200642_at	SOD1	13	50991.4	41125.4	35005.7	45841.2	54150.4	35903	30552.6	28151.5	27117.5	30036.7	41150	23692	48434.2	48498	39453.5	63277.5	62041.9	38867.2
217822_at	WBP11	13	8924.6	7671.8	6342.6	8112.9	9566.8	5951.1	7142.2	6311	5900	5498.4	8027	4471.8	10185	9439.6	9299.9	9794.8	10209.8	4320.6
215416_s_at	STOML2	13	15586.7	11999	10373.9	9452.1	10764	10933.5	8905	8176.8	6090.5	7534.3	10121.8	6850.6	11271.2	10968.3	10922.7	15351.8	13506.9	10980.6
209085_x_at	RFC1	13	2874	2131.4	1643.8	2037.8	2585.5	1837.8	2272.9	1883.3	1466.2	2006.8	1490.8	1577.3	3179.5	2836	2025.3	2566.5	2954	2316.3
200875_s_at	NOL5A	13	16523.4	13932.4	17184.1	13473.8	16332	12089.7	8159.9	7289.2	6601.6	6693.2	8577.1	3054	16994.5	15786.6	13814.1	17515.2	13168.3	8059.2
202830_s_at	SLC37A4	13	2840.5	2035.3	1821.3	1981.3	2558	855.2	918.7	779.6	265.5	762.6	1513.3	915.7	2254.8	1596.8	2057.3	2237.9	2076.4	1065.7
208808_s_at	HMGB2	13	30432.3	19247.8	16193.4	15985.2	21470.9	9480.2	12718.1	10817.7	7364.7	6708.2	14226.6	2312.4	32681.4	35398.8	28949.4	24910	28037.4	7513.6
218108_at	C14orf130	13	5063.4	3930.2	3352.6	3195	4014.2	2812	3263.5	3171	2286.4	1849.3	4165.3	2843.5	4870.2	6499.6	4191.1	5500	7420.8	2464.9
200873_s_at	CCT8	13	28698.5	24483.6	24328.3	22760.3	25135.1	19333.5	22736.3	19117.5	17396.9	20290	16621.5	11848.5	23903.1	29758.9	31228.7	31194.7	22306.4	18275.2
200006_at	PARK7	13	47234.7	43823.4	47102.4	39787.2	43821.5	46497.5	38471	36347.8	39735.1	34847.5	48084.7	34340.3	51863.7	55576.7	50463.6	48419.8	50058.3	59497.2
204408_at	APEX2	13	3312.1	3492.1	3027	3946.7	2566.5	2738	1950.3	2044.8	2888.5	1889.8	2569	2391.4	6730	6338	4486.2	4712.9	2529.4	2716.9
200033_at	DDX5	13	42795.9	39036.6	48805.2	44525.5	43672	43484.9	34950.9	36317.3	32810.9	31282.9	33702.6	30196.6	55737.8	56568.8	45499.4	40154.3	37788.2	34652
208956_x_at	DUT	13	16940.9	15254.1	13590.9	10922.3	17974.3	13340.9	13238.7	12637	10522.7	6630.1	19387.5	9817.1	22268.3	23812.9	20151.1	21565.4	24436.8	9224.3
213346_at	LOC93081	13	2656.5	3288.1	2024.4	2293.9	2804.5	1977.4	2323.9	2143.3	1832.8	2258.9	2131.4	1427.2	3857.1	3016	3998.1	3617.7	2847.5	1658.2
201477_s_at	RRM1	13	11229.5	9365.6	8475.5	7621.8	11637.1	5577	7747.3	6563	5296.9	4059.7	9717.8	3139.5	16468.4	19660.2	13712.1	11286.5	14162	4565.2
204185_x_at	PPID	13	16903.9	9045.5	7221.8	8185.4	8904.6	6775.2	7014.2	6640.1	6340.5	5408.9	5608.5	3728.6	9568.9	9279	10323.6	7965.9	8647	9261.3
201692_at	OPRS1	13	4316.8	4901.3	6298.1	4210.2	4875.4	4899.4	3945.7	3377.5	3613.6	3437.1	5920.1	2621.4	5188.8	5663.4	7323.6	8499.5	7660.4	3690
218138_at	MKKS	13	3594.6	3485.6	3742.7	3599.6	2983.5	2625.5	2679.5	2769.9	2747	2533.9	1693.8	1618.3	3759.1	3271	4403.7	3623.2	2774	2791.9
218103_at	FTSJ3	13	6716.2	5518.4	5239.4	4749.8	4609.8	4139.8	5241.9	4818.8	5221.9	3831.2	5419.5	3478.1	6808	7003.7	6098.4	5352	7153.3	5138.7
211594_s_at	MRPL9	13	2738	3076.5	2510.4	2560.4	2600.5	1725.3	2202.9	1561.2	2274.9	1713.3	2095.9	1974.3	4460.2	3163.5	2633.9	3959.2	2532.9	2694.9
203696_s_at	RFC2	13	4853.3	3319.1	2288.9	3156	4594.8	2119.4	2809	2479.4	2498.9	1760.8	3464.1	1368.2	4665.2	4493.7	3544.5	6835.7	6520.7	1408.7
201158_at	NMT1	13	2344.9	1425.2	1395.2	1849.3	1537.3	1037.2	860.1	1110.2	915.2	985.7	1448.8	1529.8	1999.8	1477.7	1183.7	1750.3	2589	1147.2
204594_s_at	FLJ20232	13	2978.5	2662.9	2880.5	2279.9	2649.5	2273.9	1768.3	1642.3	2375.4	1501.8	2552.5	2155.9	2933.9	3262	3506	2857	2695	3060.4
202154_x_at	TUBB4	13	22057.8	25366.3	33969.6	25842.8	24733.5	17340.2	20900.5	16238.1	17156.8	16864.9	16873.1	5437.4	54186.6	56964.4	29926	31369.7	56950.5	15707.8
200911_s_at	TACC1	13	6973.7	7829.3	6415.6	6422.1	8111.5	6351.7	6308.1	5346.9	4067.2	4475.3	4766.9	4154.2	8405.3	7062.7	8522.3	8146.5	7436.8	8315.7
204367_at	SP2	13	2427.4	2824	2519.9	2753.5	2416.9	2195.9	2401.9	1890.3	2264.4	1750.8	2911	2004.3	3157.5	2944	2741.9	2840.5	2757	2563.9
213476_x_at	TUBB4	13	23703.6	31933.9	31791.2	32103.4	38464	23280.7	32832	25305	28990.3	25762.9	23562.8	9109.5	51783.7	53695.4	33655.6	46944	48797.6	22493.8
201509_at	IDH3B	13	3202.1	2340.4	2827.5	2075.3	2523.5	2090.9	2133.9	1996.3	2118.8	1589.8	2474.4	2072.8	3326	3487.1	3444	3160.6	2930.5	3006.4
208770_s_at	EIF4EBP2	13	2565.9	2677.5	2826.5	2893.5	3392.6	2714	2199.9	2306.4	1932.8	1769.3	2808	2960.5	3773.6	4636.3	3736.6	2801.5	3416.1	2742.9
203856_at	VRK1	13	3620.6	3122	3718.7	2395.4	3157.6	1937.9	2363.9	2393.4	1806.8	1485.3	2573.5	1302.2	3530.5	4446.2	4147.1	3454.1	3636.6	823.1
202000_at	NDUFA6	13	3985.2	2971.5	2881	2802	3577.2	3159.6	2500.9	2659.4	2433.4	2462.9	3151.1	2252.9	4463.7	3932.1	3417	2733.5	3061.5	2696.4
212274_at	LPIN1	13	2941.5	2275.9	2728.5	3777.6	2246.4	1579.8	2854.5	1677.8	1379.2	1670.3	1269.7	658.6	3486	3598.1	2818.4	2024.9	4903.4	3187.5
201518_at	CBX1	13	12605.2	14512.5	10509.4	12118.5	16714.1	13653.5	11416.9	10039.1	8989	7413.8	12659.8	9609.6	15097.2	16553.2	11759.3	11878.2	14569.6	13939
213427_at	RNASEP1	13	4985.4	4743.8	4820.4	5122.4	5005.4	3313.6	2503.9	2321.4	2676.9	2995	2807	1051.7	4133.6	4195.2	4878.7	6002.6	3574.1	3599
211015_s_at	HSPA4	13	9631.2	7912.3	8671	8464.9	8534.6	5981.1	6063	7844.7	6823.1	4979.4	4744.9	3549.6	11424.7	9525.1	11142.7	13116.4	8870.1	6600
202910_s_at	CD97	13	1669.3	2097.9	2850	2071.3	1499.8	1346.7	1361.2	1476.7	1549.3	1143.2	1363.2	1100.2	2987.4	3764.6	2222.3	2505	1465.3	1644.7
208649_s_at	VCP	13	14212	15383.6	16272.9	17891	16975.1	11415.1	16472.3	11164.8	10131.7	12831.7	15530.8	11515.9	24153.1	27940.1	15201.8	20418.7	27552.4	9807.4
201121_s_at	PGRMC1	13	16431.9	18059.1	18014.7	17755	22157.1	18443.4	19856.3	17202.7	14201.3	14860.6	17565.7	14593.4	19527.9	25243.7	26517	22858.6	26346.6	13560
212460_at	C14orf147	13	6047.1	5682	6266.1	6466.1	5136.4	4298.8	4214.2	5095.3	5699.4	3411.6	2832	2075.3	5805.4	6186.5	6586	6732.7	6365.6	5464.3
211016_x_at	HSPA4	13	4996.9	4991.3	3612.6	5156.9	4410.3	3598.7	3799.6	3588.1	4166.2	4005.2	3625.2	2845	5591.8	6807.1	5856.9	5354	3683.1	4711.7
210792_x_at	SIVA	13	6996.2	6434.1	7358.3	4909.8	13102.9	8010	4131.2	2506.4	1884.8	1948.8	5088.9	1714.8	11812.3	9245.5	4674.2	8932.1	10269.8	1914.8
200688_at	SF3B3	13	3040.5	1807.3	1857.8	1487.8	1767.8	1210.7	1364.7	1605.3	1528.3	1137.2	2165.4	1774.8	2165.3	2903	2520.4	1857.8	2418.9	1848.3
218115_at	ASF1B	13	8847.5	7150.2	4793.4	5022.8	11576.6	4976.9	6083	4126.7	3179	3546.1	10742.5	2987	9324.4	9578.1	5345.8	5011.9	9549.2	1434.7
202918_s_at	PREI3	13	6737.7	5889.5	6748.2	6677.6	5806.1	5128.4	5322.9	4585.7	4471.2	4528.3	2287.4	3468.6	7318.6	6607.6	7523.6	7352.8	8513.5	5544.3
209067_s_at	HNRPDL	13	16237.3	11384.4	9154.6	10005.2	11236.1	5129.9	8292.4	8317.3	7295.7	6754.7	5931.6	4913.3	10208	11293.9	10355.6	11725.1	11490	6509.9
208652_at	PPP2CA	13	15511.2	17090.9	18442.3	19064.2	16918.1	16808.1	15397.6	14708.3	15828.6	15832.2	14723.7	12448.1	20055	20090.3	16725.5	22725.6	20488.6	13114.4
202060_at	SH2BP1	13	13790.4	10007.2	8431	10839.8	12028.2	9698.3	7375.2	8049.3	8851	6709.7	5146.4	6896.7	14697.7	16511.2	9389.9	9683.3	15139.7	9427.4
201930_at	MCM6	13	18404.7	17698.5	18483.8	12948.2	25441.2	15683.4	14945.5	12457.5	9273.5	8752.5	24905.5	7597.8	21554.2	24708.1	18036.2	25308.1	26535.7	4379.1
201503_at	G3BP	13	22341.9	14511.5	14829.6	14838	15888.9	11156.5	11939.5	8700.4	13919.8	9879.7	16146.4	11822	20393.5	24077.5	22310.4	17671.2	16487.4	14120.6
201634_s_at	CYB5-M	13	9929.7	7591.8	4087.2	5814.5	7654.4	4571.3	1795.3	1773.8	1706.3	1042.2	2535	3387.6	8968.8	8353.9	7071.6	8431	12812.8	4017.6
212525_s_at	H2AFX	13	4131.2	2854.5	1975.9	1759.8	3665.7	902.2	1860.8	1258.7	1247.2	1071.2	2191.4	1221.7	3883.6	4291.7	2812.9	1441.3	3345.6	1354.2
218081_at	C20orf27	13	2812.5	1458.7	1678.8	1895.3	1893.3	1503.8	606.1	965.2	628.6	540.1	773.6	193	3160	2859	2551.9	1106.7	531.1	1092.2
201934_at	PRO2730	13	19017.8	14971.5	11373	17951.5	13648.5	13555.5	8317.4	9785.1	9412.6	8344.4	12082.2	7813.8	15888.9	12084.5	16726.5	19670.1	19615.5	12389.3
200893_at	SFRS10	13	21964.8	19374.3	24136.3	17755	25540.2	19902.1	20335.9	18285.9	17506.4	16366.8	17652.2	12482.6	31514.2	31873.3	34514.2	26680.8	32425.2	19591.9
204767_s_at	FEN1	13	8787	9391.6	7542.8	6262.1	13475.5	4847.4	8921.5	5775.9	5244.4	5310.9	14264.6	3689.6	12819.9	12006.5	8738.8	11493.6	15648.8	3050.4
201955_at	CCNC	13	17105	15781.7	16447.4	17212.9	17217.2	14840.2	17322.9	14241.8	12271.5	13044.2	8117.5	13304.2	20580.6	23127.8	17911.2	22727.6	20864.7	13953
208857_s_at	PCMT1	13	8834	7826.8	8322	8803.5	6732.2	6154.1	5069.4	6691.6	5374.4	4348.7	5512	4116.2	8045.2	7099.2	7826.7	8586.6	7961.9	6968.5
204252_at	CDK2	13	9028.1	8849	8840.6	8349.9	10915	7582.9	7298.2	6040	5374.4	5324.4	9376.7	3941.7	11975.3	11503.4	8091.7	9788.3	10714.9	4892.7
200014_s_at	HNRPC	13	16253.3	14913	17802.7	15994.2	15661.9	15825.9	14428.4	14767.9	11805.9	11041.9	16514.5	9589.6	16667.5	19398.2	14628.2	17994.3	13965	18474.7
204780_s_at	TNFRSF6	13	1262.2	1864.8	2162.4	3229.5	1362.2	2315.4	1298.2	1188.2	1562.8	953.7	988.7	455.1	3716.1	3100.5	4146.1	3108.1	2508.9	1781.8
204781_s_at	TNFRSF6	13	1265.2	958.7	1421.8	2219.9	1364.2	1378.8	1067.2	1054.7	1082.7	952.2	728.1	750.6	1916.3	2079.8	1973.3	1990.9	1393.7	973.1
211185_s_at	FLJ14753	13	23352.6	17851.5	17969.2	15843.2	17714.2	16729.5	16018.2	16614.6	15078.5	15022.1	14547.1	19430.8	23922.1	26419.9	20539.6	16946.1	18891.3	20116.9
212411_at	IMP4	13	7512.8	7832.8	9079.6	8668	7473.4	7164.8	6986.7	6874.1	7522.7	5497.4	7361.8	4340.2	9135.9	11064.3	8241.7	7815.9	8592	6563.5
204336_s_at	RGS19	13	3386.1	4617.3	3933.7	4810.3	3783.7	3427.1	3524.1	2957	3119	2865.5	3156.6	2615.4	4304.1	4048.7	6029.4	5121.4	3267.1	3359
213911_s_at	H2AFZ	13	60255.5	34001.2	38551.4	35070.4	51477.9	32126.3	38347.4	31333.5	33250.5	36345.7	47505.6	21946.7	48155.2	55289.1	44622.3	43895	46896.8	26825.4
208891_at	DUSP6	13	17650.6	22565.8	17448.1	14565.5	4713.9	2525	5880	6153	5986.5	6850.7	2874	393.1	39326.8	42841.6	40688.2	41834.6	24521.8	916.6
201199_s_at	PSMD1	13	11759	11155.9	14183.5	12162.5	13721	9071.1	11281.9	9275.5	8878.5	9427.1	11790.1	8215.4	14928.2	14804.4	11062.2	14344.6	16092.3	7158
202690_s_at	SNRPD1	13	12900.2	15598.6	15800.3	16528.3	14486.7	9742.3	11254.9	11726.4	9921.6	9199.6	11879.7	3736.6	20263	22986.8	18829.4	17885.2	15729.8	12304.8
211747_s_at	LSM5	13	14537	13881.8	15890.8	16042.2	12792.3	10428.4	15509.1	13626.2	13553.2	12202.6	12637.8	6266.6	19749.9	17795.4	19403.4	20942.8	15696.3	8451.2
204817_at	ESPL1	13	3727.6	4163.2	2864	3125	5539	1677.3	2731.5	2629.4	1628.8	1847.8	3481.6	911.7	4280.6	4341.7	3224	4513.8	4636.8	399.6
202540_s_at	HMGCR	13	7462.8	4004.2	3980.2	5549.4	4732.4	3241.6	4448.7	2965.5	2100.3	2351.4	4244.8	2628.9	5162.3	5025.8	4058.1	2356.9	4794.8	2541.4
204825_at	MELK	13	11951.6	9762.1	9280.7	8222.4	14390.1	3533.1	6053	4710.8	3990.7	2957	7574.4	1540.3	17618.6	15651.1	13862.6	15622.8	18579.3	2482.4
208711_s_at	CCND1	13	3461.1	5709.5	3311.6	4593.8	3351.6	3471.1	2170.9	2422.4	2507.4	978.7	2298.9	1047.7	9326.4	8489.9	6680.5	10807.5	6604.7	3748
202750_s_at	TFIP11	13	3114	1987.3	2649.5	2564.9	2660.5	2133.4	1353.7	1184.7	1487.2	1940.8	1528.8	1778.8	2561.9	3121.5	2281.3	2583	2392.4	1531.7
204299_at	---	13	2813	2653.9	1698.8	2106.9	2432.9	1491.8	1547.3	1474.7	1101.2	1081.7	873.7	1116.2	2715.4	3066	3432.5	2186.9	2440.4	1686.7
203975_s_at	CHAF1A	13	1833.8	1992.3	1619.3	1336.2	2119.9	1445.8	1170.7	790.1	886.6	801.6	1053.7	310.1	2268.8	2364.9	2438.9	1159.2	881.2	1354.2
205905_s_at	MICA	13	2625.5	1466.7	1505.8	1660.3	2030.9	1534.8	1189.7	841.1	1096.7	1357.2	968.2	1193.7	1319.7	1678.8	2174.3	2270.4	2408.4	808.6
209128_s_at	SART3	13	7124.7	7209.2	6931.7	5704	6749.7	5050.9	3719.1	4516.2	4264.7	3750.1	4680.4	2933	8255.2	6283	6587.5	5329	4122.7	2631.9
201202_at	PCNA	13	21100.2	24714.2	16065.9	21854.7	27609.6	11436.1	14393.9	9977.6	10310.7	8467.5	21492.4	7298.2	19675.9	22702.3	21998.8	27796.5	29127.1	7496.6
204775_at	CHAF1B	13	2080.9	1679.3	1664.3	1416.7	2087.4	1032.2	1136.7	375.6	777.1	922.7	1866.3	436.1	3166.5	2802.5	2978.5	1933.9	2686	1375.7
203960_s_at	LOC51668	13	2311.4	3067	1848.8	2607.4	3038.6	1673.8	2225.4	2175.8	1039.7	1000.7	2522	2038.8	3418.5	3315.5	2968.4	3372.6	2928.5	2221.8
217408_at	MRPS18B	13	8603	6119.5	5551.5	4351.7	4564.3	3186.1	3261	2397.9	2419.9	1336.7	3256.1	1341.2	11686.7	10962.8	9540.4	7791.4	6267.1	8436.7
208845_at	---	13	25148.4	23866	26020.6	23824	26219.8	21745	16811.3	16196.6	15856.1	13117.8	19348.5	11734.5	26666.5	27880.1	23459.6	28056.6	28619.5	20606.5
202691_at	SNRPD1	13	3085	3197	2554.5	2780	3695.2	2822	2369.4	1470.2	2181.9	1665.3	2057.4	1194.2	3545.5	3168	2544.9	3340.6	2363.4	1472.2
208249_s_at	TGDS	13	2916	2759.5	2740.5	2703.5	2462	2024.9	2532.9	2474.4	1811.8	1791.8	1851.8	1943.3	2799.4	2534.9	3101.5	2732.5	2422.9	2743.9
201155_s_at	MFN2	13	9034.1	6577.1	6468.2	7528.8	5832.1	5333	4581.8	4657.7	4099.2	5141.9	4758.4	3703.6	9418.4	6712.6	6303.5	9336.2	7474.3	6681.5
200037_s_at	CBX3	13	22404.4	20868.5	22800.1	18365.1	20571.3	14609.2	16146.7	17107.7	14514.9	11912	11303.1	11978	36970	35524.9	30718.6	23003.7	25303.5	23338.9
208694_at	PRKDC	13	16169.8	14653.5	10839.4	12329.1	12655.8	8966.6	7690.3	6211	4777.8	4646.3	7631.9	2847.5	11996.8	11702.9	10726.6	8737.1	10535.4	7615.6
208738_x_at	SMT3H2	13	33791.9	24076.6	23528.7	26033.9	21748.5	23305.2	14518.9	14572.3	13415.2	10286.3	19442	14785.5	30105	30511	27275.6	18952.9	26705.2	27972.6
208847_s_at	ADH5	13	6859.7	7185.7	8645	8015.3	7117.3	7128.3	7108.7	6475	5928.5	5733.5	7196.8	6598.1	10106.5	9315	11073.2	8646.6	9952.8	8051.2
204016_at	LARS2	13	2715	2135.9	2254.4	2411.4	3047.6	1984.9	1696.8	1713.3	1177.7	1312.7	2298.9	1701.8	2624.4	1979.8	1793.3	3792.2	3388.1	1911.3
208892_s_at	DUSP6	13	13119.8	14625	11019.5	10439.3	4384.8	2287.4	6032	5471.4	4766.3	5090.9	2256.4	435.6	15101.7	16915.8	17760.7	15589.3	9444.2	410.1
209146_at	SC4MOL	13	11000.9	8489.4	10492.4	12368.1	7508.4	6504.7	5797	4667.2	4577.3	3708.1	3726.2	3950.2	12318.8	12172	10474.6	6382.2	14372	7786.6
212330_at	TFDP1	13	14184.5	13137.2	12726.3	12062	16426	10202.9	10620.3	10340.6	9774.1	7606.3	15302.3	7256.7	17390.1	17846.9	11992.3	12655.8	15813.8	6740.5
208893_s_at	DUSP6	13	6724.7	9693.1	6246.6	5054.4	1280.2	567.1	2109.9	2189.3	1728.3	2334.9	140.5	67	15409.3	14735.4	12980	15681.3	8156.9	51
218294_s_at	NUP50	13	3595.1	2671	2495.9	2795	2776	1925.9	1781.3	1926.3	2171.4	2162.9	1507.3	1340.2	2854.4	2325.9	3010.5	2746	1625.3	1852.8
218802_at	FLJ20647	13	4051.2	3847.1	3793.7	3013	4131.8	3339.1	2243.9	1740.3	2017.8	1742.3	2396.9	979.2	4457.7	4324.2	5551.3	6313.1	4495.8	3826.6
219275_at	PDCD5	13	3648.6	3417.1	5094.4	4172.2	4227.3	2888.5	2606.4	2388.4	2507.4	2813.5	1538.8	1125.2	6893.5	7000.7	6273.9	7148.3	4199.2	3783.6
219258_at	FLJ20516	13	2162.4	1673.8	1755.3	1875.8	1649.8	1184.2	1807.8	1506.7	1641.8	915.7	1202.7	611.1	2083.3	2030.3	2074.8	2204.4	1274.2	1188.2
218385_at	MRPS18A	13	3578.1	3582.1	3347.1	3535.1	3328.1	2847	2874	2703.9	2666.9	2280.9	2696.5	2402.4	4356.1	3766.1	3007	4448.8	3585.1	3128
221535_at	FLJ11301	13	4995.4	2802	4403.3	3486.1	3217.6	3514.6	2474.4	2266.9	2368.9	1983.3	2761	1676.8	4321.6	2993.5	3521.5	4568.3	3279.6	2728.4
219126_at	PHF10	13	6452.6	6515.1	6273.6	5583.9	6850.8	5210.4	4916.3	4019.6	3228.5	2925.5	6060.1	4175.7	5677.8	5905.5	5312.3	7551.9	8036.4	4431.6
218496_at	RNASEH1	13	4829.8	5617.4	3706.7	4577.3	5440	4160.8	4008.2	4250.7	3499.1	3122	4272.8	3138	5499.8	5610.9	6312.5	5455.5	6573.7	5628.3
222000_at	LOC339448	13	5874.5	4250.2	4467.8	4419.7	4655.9	3970.7	3272	2881.5	3355.1	2782	3854.2	2148.9	5766.4	4826.3	6151.4	6299.1	6434.1	4368.6
218188_s_at	TIMM13	13	7056.2	6120	5851	7846.8	9079.2	5779.1	4704.8	4014.1	2801.5	3204.6	4634.8	3319.1	6886	7244.2	5236.8	8846.6	8791.1	3600
220688_s_at	C1orf33	13	7463.8	3687.1	3646.7	3271.6	6356.7	1307.2	3019	2444.4	3370.6	3198	3908.7	1027.2	5193.3	4815.3	3845.1	5363.5	2565.5	2259.8
221481_x_at	HNRPD	13	23186.5	21104.1	21562.8	20981	26863.4	18007.8	16388.3	14518.3	15575.6	12128.6	19471.5	13360.7	15935.4	28878.8	23586.1	21013.3	20462.1	15921.3
218741_at	C22orf18	13	2267.4	2295.9	1615.8	1384.2	3611.2	1340.2	1402.7	1413.2	1099.7	1064.2	2428.9	429.6	2873.9	4290.7	3093.5	2474.9	3398.6	159.5
34764_at	LARS2	13	3549.1	3143.5	3597.1	3110.5	4002.2	2488.5	1619.8	1697.8	1300.7	1629.8	2701	1828.8	3300.5	3507.1	4119.1	4725.9	4821.4	2823.9
219105_x_at	ORC6L	13	5081.9	4599.8	4267.3	3956.7	5026.4	2873	3551.6	2865.5	2629.9	1707.3	4353.3	1185.7	6508	8006.8	6766.5	4506.8	4531.3	1066.2
219148_at	TOPK	13	10225.8	6362.1	5626	5154.9	8605.6	2208.9	4111.2	3480.1	3018.5	2477.9	2567	536.1	10475.6	10070.7	7425.6	6947.8	7931.4	675.1
218663_at	HCAP-G	13	4461.8	4337.2	3233.6	3436.6	4070.2	1320.7	1745.3	1792.8	1239.7	985.7	1864.8	132	4690.2	4134.7	2652.9	2963.5	3080.5	59
219004_s_at	C21orf45	13	4283.2	4181.2	3477.6	3417.1	4689.9	2820.5	2353.4	1986.8	1935.8	1717.8	2594	886.6	3537.5	4015.7	4276.1	4768.4	4987.9	1694.2
218933_at	MGC5347	13	1999.8	1597.3	1892.8	1876.8	1141.7	1299.7	1211.2	1250.7	1137.2	815.6	1203.2	1054.7	2171.3	1997.8	2017.8	1143.7	1063.7	829.6
222036_s_at	MCM4	13	13996.9	9822.7	7706.4	7206.7	11060.5	5397	6836.1	6185.5	6272	4035.2	10577.9	2326.4	11786.8	13180.7	11183.7	10832.5	10079.8	3324.5
218203_at	ALG5	13	8993.6	9822.7	9502.7	12081	9803.8	8011.5	9147.5	8413.3	6429.1	7184.7	7834.9	6023.5	11896.3	11565.4	17198.1	12322.2	12306.2	9552.9
218210_at	FLJ12171	13	4808.3	4245.2	4235.3	4771.8	5553.5	5027.4	4202.2	3298.5	3798.1	3170	6068.6	3799.6	6271.9	6257	5754.9	5117.4	5715	3439
222039_at	LOC146909	13	5759.5	4569.8	3561.1	3330.1	5654	1210.2	3483.6	2746.9	1927.3	1788.3	5458	941.7	5288.8	5265.9	3503.5	3604.7	6742.7	182.5
218883_s_at	KLIP1	13	3455.6	3768.1	3665.2	2711.5	4507.3	2363.4	2798	2414.4	1910.8	1368.2	1841.8	1411.2	3511	3569.6	3328	3226.6	3147.6	681.6
218979_at	FLJ12888	13	3604.6	4022.2	2986	2904.5	3322.6	2380.9	2266.9	1831.3	1618.3	1059.7	1890.8	1542.3	6100.9	5060.8	4787.7	3051.1	4272.3	2143.8
34858_at	KCTD2	13	2538.9	2182.9	1774.3	2033.3	2176.9	1489.3	1825.3	1585.3	1302.7	1340.2	1908.3	2099.4	2868.9	2703.9	2411.9	2433.4	2921	2277.3
218875_s_at	FBXO5	13	2458.9	4334.2	2083.4	3202	2864.5	1429.8	1198.2	1114.2	812.1	378.6	1148.7	394.1	2196.8	2557.9	2419.9	3198.6	2912	935.1
38158_at	ESPL1	13	5922	6111	4128.2	3901.7	6830.8	2082.4	4119.2	3254	2057.8	2353.4	5701.5	1024.7	5508.3	6021	4101.1	6174.1	7109.8	901.1
220044_x_at	LUC7A	13	8927.1	9333.1	7876.9	9909.2	8838.6	7777.9	7071.7	7294.2	6408.1	5845.5	3529.1	7263.7	11007.6	10656.3	11032.2	8936.1	7536.3	9023.3
218993_at	FLJ10581	13	3990.7	5211.9	4182.7	4018.2	3584.2	4011.2	2584.4	2703.4	2648.9	2810.5	3999.7	2188.9	5069.3	4716.3	5279.8	4659.8	2635	2533.9
218997_at	PAF53	13	5517.5	2861.5	3291.1	4735.8	3672.2	2386.9	2473.9	1996.3	2323.9	2658	2427.9	1378.7	3664.5	3391.1	4171.6	4201.3	2909	2453.9
219502_at	FLJ10858	13	2452.9	2840.5	2298.9	1748.3	2589.5	1433.8	1207.7	970.7	1006.7	897.2	1446.3	463.1	2091.3	2394.9	2232.8	1672.3	2380.4	539.1
218334_at	NIF3L1BP1	13	6267.6	6109	8354	7802.8	7019.3	6875.3	5736.5	7124.6	6454.6	5614.5	7393.3	4677.3	8287.2	9556.1	9807.5	8403.5	8711.5	7569.1
44654_at	G6PC3	13	5802	5949.5	6054.6	5699.5	6717.7	5329	3785.6	2942.5	2832.5	3089	4765.4	2590.9	7216.6	6307	7549.1	7428.3	9396.2	5634.3
220526_s_at	MRPL20	13	11385	10274.7	10525.9	10597.8	11646.6	10400.9	9279.1	7971.8	6713.6	7236.2	11490.6	9465.1	11577.2	12339	13014.5	13691	16059.8	10896.6
221952_x_at	KIAA1393	13	33913.9	35170.9	38618.9	27565.6	46016.9	36331.6	26390.4	22016	19931.8	21890.8	39934.3	18106.5	36435.9	44393.3	33467.1	33134	38145.2	21564.1
221434_s_at	DC50	13	26558.1	25657.3	35678.9	28765.8	25899.2	19698.1	24850.7	22227.5	22946.3	21624.2	23476.8	12575.6	35438.8	32097.3	29896	37443.8	32378.2	24502.6
218252_at	CKAP2	13	5292.4	6507.1	4378.3	6870.2	8784.6	3107.1	4844.3	4543.7	3438.6	4001.2	2848	3306.6	14192.6	15944.1	10750.1	10649.4	10621.9	3528
222047_s_at	ARS2	13	17368.5	18291.1	16129.9	14173.9	20772.3	14541.1	13071.2	11994.4	9096	9739.7	14751.2	7917.3	19093.8	24820.6	15683.4	16819.6	21679.3	6693.5
221521_s_at	Pfs2	13	4890.4	4122.2	3716.7	3802.6	5837.1	2310.4	4606.8	2377.9	1916.8	1075.7	6753.7	1169.2	4619.7	5044.8	3298	4208.8	5144.4	132
221677_s_at	DONSON	13	3954.7	4231.7	4097.7	3789.1	4076.7	2905.5	3055	2983.5	2080.3	1797.3	3293.1	1756.3	6876	6314.5	4647.7	5773	5345.4	3010.4
219017_at	EKI1	13	4291.2	4317.2	3874.2	5389.9	3996.2	4371.3	3841.1	3811.1	4047.7	3492.6	3308.1	2919.5	4597.7	5515.9	4914.7	4832.9	6971.7	2420.4
219016_at	---	13	2831	2969	2915	2741	3686.7	2599.5	2246.4	2829	1908.3	2501.4	2872	2450.9	4257.6	4618.3	3762.6	3408.6	3186.1	2279.3
218857_s_at	ASRGL1	13	4844.3	4513.8	3387.1	2035.3	5074.4	2792.5	1804.8	1479.7	1351.2	1770.8	4220.3	1719.8	3063.5	3735.1	3987.6	2104.4	3956.7	3431.5
218536_at	MRS2L	13	3535.1	3114.5	2467.9	3185.5	3523.1	2516	2253.9	1790.3	1862.8	1808.3	2652.5	2128.4	3440	3039	3268.5	2553	2554.5	3288.5
63009_at	FLJ10539	13	2371.9	2152.9	2879	2394.4	3008.6	2291.9	2126.9	1543.7	1943.3	1717.8	3022	1990.3	2519.9	3342.1	2336.9	3491.1	3103.5	2133.3
218350_s_at	GMNN	13	10380.8	8080.4	6545.2	7867.8	9223.2	3990.7	6499.6	5246.8	6010.5	3660.1	8641.6	4282.2	10044	10256.7	9308.4	9302.2	11640.6	3438
39729_at	PRDX2	13	28399.4	19170.7	12912.3	17591	23866.4	16400	9557.1	8213.3	6408.1	6787.7	14566.1	12339.6	17824.6	21339	17409.6	26532.8	31540.1	15000.7
211450_s_at	MSH6	23	2440.4	2005.8	1447.8	1640.8	2478	1606.8	3363.6	3586.1	3020.5	1954.8	4824.9	2625.9	4279.1	5490.4	3915.6	4925.9	3821.2	2485.9
211713_x_at	KIAA0101	23	1870.8	1954.3	1073.2	1480.7	2915.5	937.7	3393.1	2215.4	1397.7	1095.7	3311.6	1574.8	4713.2	4151.7	3778.1	1484.8	3285.6	2404.3
208511_at	PTTG3	23	1051.2	998.2	840.7	833.6	1312.7	354.1	1148.2	1485.7	1231.2	1117.2	1838.3	831.1	2921.4	1838.8	3021.5	2179.9	2449.4	622.1
205644_s_at	SNRPG	23	20831.6	18710.7	24956.5	17595.5	21366.4	18106.8	25070.7	23557.3	18449	17826.1	26029.7	14737	28877.3	30474	24647.7	30916.6	31315.5	16380.9
211603_s_at	ETV4	23	948.2	1250.7	755.6	841.6	910.7	388.6	1941.8	1248.7	835.6	1221.2	1049.7	350.6	2803.4	3080	2412.4	3152.1	2367.9	296
204662_at	CP110	23	2207.9	1403.2	1397.2	935.7	1452.8	1080.2	1681.8	1739.8	882.6	1052.7	620.1	923.2	2579.9	2583.9	2823.9	1345.7	2417.9	1748.8
201275_at	FDPS	23	6317.6	5077.4	5925.6	5435.4	6454.7	2808	8716.5	7336.7	5098.8	4735.3	9916.8	4414.2	14131.1	15425	9123.9	7625.4	17019	5133.7
201277_s_at	HNRPAB	23	30341.3	21905.7	20655.2	20951.5	26575.4	20947.8	29664.5	22570.1	23720.4	23691.6	32543.4	11906.5	38703.8	38269.3	34221.7	37285.3	37197.6	16164.4
201292_at	TOP2A	23	3376.1	3599.1	3989.7	4484.8	4134.8	1760.3	10572.3	8357.3	6759.6	4636.3	5815.6	1750.8	20512.5	25920.8	14316.7	11913.2	13465.9	993.6
211933_s_at	hnRNPA3	23	10098.3	10066.7	7238.3	8029.4	10318.9	9230.2	12455.1	11224.8	10298.7	9638.7	11328.6	7364.2	15641.8	15579.6	13955.1	10497.4	10112.8	7869.1
200680_x_at	HMGB1	23	52920.2	25482.8	29527.3	21385.1	37325.8	16432	56849.1	57696.7	53009.7	49053.4	50508.2	32758.5	79269.3	93960	72249.4	82689	61276.3	31379.6
208795_s_at	MCM7	23	13546.9	8394.4	7434.8	6478.1	18130.8	5521	10385.2	8379.3	7070.2	5014.9	14347.6	3597.1	25528.3	28746.7	20024	17371.2	18532.8	3947.1
214710_s_at	CCNB1	23	15904.8	8901	5930.1	7377.7	11160	2091.9	13488.3	11081.8	8978	9105.1	19076	2102.4	17881.7	17131.3	13636.6	15289.8	19485.9	1396.2
200679_x_at	HMGB1	23	22597.9	5026.3	3598.6	3636.1	8489.6	2449.4	19961.4	17593.3	15163	12740.7	20468.2	7485.3	36332.4	37192.6	23986.6	29884.4	24337.8	11595.2
215722_s_at	SNRPA1	23	3536.6	3529.1	3609.1	2982	4173.8	2276.9	4463.8	3821.6	3485.1	2540.4	3878.2	2239.9	6385.4	4781.8	3236.5	3498.6	3345.6	1951.3
204441_s_at	POLA2	23	1717.3	1175.7	1210.2	1029.2	2083.9	989.7	3137	1676.8	1330.7	1346.7	3325.6	932.2	4300.6	4614.8	2987	4630.3	4909.4	273
211968_s_at	HSPCA	23	56196.8	54240.7	46331.3	47842	54697.5	37011.7	50862	48042.7	41742.9	37445.9	31733.3	23841.5	93794.4	113228	76580.6	61035.1	44620.4	52357.1
211954_s_at	KPNB3	23	10748.9	7905.3	8529	7123.2	10942	7952.4	12221.6	10524.2	10439.7	10864.9	12645.3	4510.3	12651.9	13835.8	13356.5	11876.2	12758.3	7489.1
213079_at	DT1P1A10	23	2295.9	2297.4	2461.9	1781.3	2582.5	1282.2	2868	2562.9	2032.3	2147.4	2852	2251.4	5864.9	4631.8	3489.5	3111.1	4860.4	3236
202532_s_at	DHFR	23	3796.2	2836.5	1246.7	918.2	3162.6	1292.7	3840.6	3155.5	1764.8	823.1	5835.6	1680.8	4426.2	4768.3	3589	2844	2937.5	1631.2
211935_at	ARL6IP	23	9520.2	8496.9	8287.5	7578.3	12128.2	5654.5	13826.3	12664.5	10456.2	12698.2	17513.2	11196.4	22255.8	20628.9	18294.8	18560.9	17911.7	11846.2
209208_at	MPDU1	23	4187.2	2850	1730.8	3871.2	3433.6	1348.7	3902.2	3205.5	3469.6	3092	4714.4	2680.4	7031	5697.9	5449.8	5805.1	5482.5	4203.1
211931_s_at	---	23	14069.9	11990.5	12081.7	11906.5	14072.6	7448.9	11747	14273.8	10490.7	8304.4	11472.1	4665.3	23894.1	20274.8	20895.2	14550.1	13935	9307.4
209172_s_at	CENPF	23	1794.3	925.7	680.1	676.6	986.7	373.1	1064.7	867.1	931.7	848.6	411.6	390.1	1839.3	2503.9	2391.4	1115.2	1858.8	25.5
204812_at	ZW10	23	3557.1	3447.1	3433.6	3419.6	3585.7	2126.4	5199.4	4247.7	3561.6	4209.7	3877.7	3063.5	4706.2	5706.9	4444.2	4077.7	4615.8	3030.9
202534_x_at	DHFR	23	6386.6	5828	4261.8	4188.7	7510.4	3789.7	7059.7	5250.3	4310.2	2623	12848.8	3557.6	9184.9	10397.2	7568.1	6011.1	10263.8	970.6
201267_s_at	PSMC3	23	8599	5861	6927.7	8984	11225.1	1782.8	7845.3	6387.5	6401.1	7518.8	8589.6	4085.2	13931.1	14742.9	9632.5	12285.2	12232.7	6419.4
214659_x_at	C14orf170	23	1037.7	864.1	1124.7	910.2	1231.2	902.7	1896.8	1790.8	1308.7	1303.2	1632.3	1204.7	1975.3	1960.8	2259.3	2296.9	1333.7	916.1
201014_s_at	PAICS	23	14492	6115.5	7508.8	6047.5	9738.3	5709	11863.5	9825.1	8137.8	8606.5	10170.3	3355.1	11111.7	14225.9	11173.7	11298.1	11261	5922.9
209189_at	FOS	23	336.6	586.6	127	147	602.1	36	1212.7	231	184	680.6	402.6	90	2518.9	3165.5	3061	2632.5	1794.3	46.5
203564_at	FANCG	23	5900	3397.6	3225.1	2779.5	5084.9	2351.9	3954.2	3629.6	2955	2611.9	5859.6	1804.8	6828	7587.8	7027.1	7028.3	6722.7	2752.9
211762_s_at	KPNA2	23	30041.7	23260.4	16493.4	23762.5	29932.5	11010.5	28298.3	22348.6	22791.3	22686.4	35730.5	7539.3	48897.8	63264.5	37533.2	38014.4	44703.4	16259.4
216969_s_at	---	23	1892.8	1267.7	976.2	1466.7	1725.8	891.2	1544.8	1380.7	1166.2	1127.7	1902.8	587.1	2653.4	2333.9	2361.9	1249.7	822.6	1446.2
208687_x_at	HSPA8	23	56200.3	64018.8	62323.6	59583	59800.5	50785.2	75028.1	58801.9	80316.8	68002.7	92107.2	41234.4	79901.9	107462	80663.2	106616	66830.8	49857.8
203145_at	SPAG5	23	3645.1	3024	2580	2365.4	4066.7	1310.7	3464.1	2750.4	1601.8	2763	5432.5	1110.2	4153.1	5148.4	3246.5	4342.8	4613.3	1141.7
202899_s_at	SFRS3	23	9405.6	9576.1	10313.3	8033.4	11866.2	5694.5	19900.3	19180.1	14651.4	15143.6	21896	7863.3	23998.6	27504.5	17304.1	16821.6	19321.4	8791.8
215942_s_at	GTSE1	23	1491.3	1752.8	915.2	1224.7	2037.4	435.1	1338.2	1247.2	877.1	674.1	1882.3	579.1	2653.4	2533.4	2088.3	1087.2	1194.7	1507.7
213573_at	KPNB1	23	3690.1	5382.9	2819	3186	4885.4	4184.8	5587.9	5621.4	4928.3	3733.6	6796.2	4590.3	7078.6	6127	6444	4659.8	7217.8	3409
209507_at	RPA3	23	6930.7	6170	5155.9	3608.6	8512.1	4012.7	9112.5	6910.1	5681.9	3397.1	13839.5	5322.4	13120	11466.9	10965.7	12306.7	13384.4	4059.6
205053_at	PRIM1	23	4141.2	3411.6	2456.9	2393.4	5104.9	2445.9	3827.1	3271.5	2653.4	1725.3	4371.8	1785.8	4973.7	5137.8	6064.4	4831.9	4667.3	3232
205339_at	SIL	23	5711	2942	2604	2677.5	3735.7	1569.8	3194.5	3049.5	2202.4	1860.3	3464.1	1360.7	6409	5180.9	5937.4	3364.1	4287.8	2045.8
209608_s_at	ACAT2	23	6210.6	3394.6	2412.4	2376.4	5096.4	1845.8	8818	6223.5	3180	3576.6	9141.2	3830.6	8736.8	15203	6345	7024.3	19442.4	3897.6
208672_s_at	SFRS3	23	19676.9	17900.5	19850.5	15916.2	16247.5	11734.6	26339.4	24356.4	22242.2	16425.8	26743.4	15516.6	30820.6	32967.9	26684.5	25678.7	23518.6	17651.1
205292_s_at	HNRPA2B1	23	42210.3	33253.1	31524.1	30872.2	34115.3	15453.8	38410.5	40337.9	35921.4	29332	40434.8	15408.6	60252.5	62019.2	48024.3	35756	38060.2	15913.3
211058_x_at	K-ALPHA-1	23	105243	81678.8	87747.7	61389.8	109846	69772.2	94473.9	86301.2	81650	95606.9	111451	48850.2	109661	135824	114115	101962	104772	86676.6
214141_x_at	SFRS7	23	21924.3	11375.9	14597.1	10444.3	15623.9	8894.6	16052.2	14911.9	11807.4	13672.8	20239.2	8500.4	20712.1	22671.7	14388.2	16042.9	17880.7	6945.5
207165_at	HMMR	23	4799.8	5204.4	3524.6	2866.5	6817.2	1306.2	5471.4	3870.6	3199.5	2292.4	1962.9	568.1	10740.1	11943	7449.1	5222.4	8682	168.5
209642_at	BUB1	23	4150.2	3352.1	2215.4	2550.4	3519.1	1083.2	3305.6	3707.6	2833.5	2839	3682.2	675.6	7091.6	8085.8	5538.3	5051.4	5402	637.1
208744_x_at	HSPH1	23	5918	5214.9	3192.6	4407.7	5985.6	2793	8559.9	5959.9	6848.6	7442.8	3869.2	3204	11945.8	14832.5	10299.6	15007.7	7160.3	6454.9
217834_s_at	SYNCRIP	23	10789.9	7460.3	6742.2	9637.6	7439.4	3134.6	8076.9	6597.6	8019.3	7878.9	5652	2567.9	12281.3	11760.4	13276	11238.5	11473	5333.3
210092_at	MAGOH	23	4078.2	3187	3970.2	3910.2	3382.1	2416.4	5929	4422.7	3568.6	3905.7	4037.7	2626.4	7093.6	6556.1	5178.8	5504	6320.1	4045.1
210074_at	CTSL2	23	2209.9	2274.4	2420.9	2143.9	3061.1	1376.3	2843.5	2173.3	1779.8	1466.3	3433.1	2331.4	4845.2	4890.3	3892.1	3954.7	5525.5	1864.3
209709_s_at	HMMR	23	2938.5	3531.6	2596	1905.3	4405.3	1165.2	4678.8	3631.1	2417.4	2845	2345.9	1191.7	8273.2	8702.9	4853.7	3345.1	5193.4	1284.2
209714_s_at	CDKN3	23	4518.3	4182.2	3823.7	4129.2	5304	2320.4	6860.7	4862.8	4388.7	3753.6	5201.4	2240.4	11575.2	9266.5	7708.2	7966.4	10969.9	3533.5
201090_x_at	K-ALPHA-1	23	94594.9	80875.7	65616.2	48972.2	123880	51109.3	92751.1	71627.4	70773.2	84407	100929	36566.6	99149.7	119759	112167	100980	97944.3	60683.3
202236_s_at	SLC16A1	23	5677.5	7204.7	8331	6721.6	6794.7	6837.7	12806.7	11359.3	11758.9	10009.2	9956.3	4228.7	20012.5	24385	12359.4	8490	20144.6	7480.6
209932_s_at	DUT	23	9600.2	6087.5	6494.2	4426.2	13568.5	6376.2	10056.7	7842.7	5928	3706.6	10823	5781.5	15877.9	15446.6	12548.9	14849.7	17974.2	6651
209891_at	AD024	23	1774.8	1370.7	1182.7	1120.7	1644.3	685.1	1263.2	1252.7	1150.2	610.1	2156.9	464.6	4557.7	4013.7	3102.5	3886.7	4158.7	63
202188_at	KIAA0095	23	4966.4	1648.3	1548.3	2061.3	2942.5	586.6	4450.7	2609.9	2473.9	2910	4745.9	1220.7	4908.2	4810.8	3979.6	4606.3	3983.2	3284
209421_at	MSH2	23	4883.3	5101.4	3324.6	3759.1	5404	3225.6	6041.5	5194.8	4186.7	2863.5	3904.7	3446.1	7569.6	7446.7	5189.8	5291.5	5636	3408.5
203358_s_at	EZH2	23	4722.8	3338.6	4082.2	2964	4120.3	1940.4	3722.6	3704.1	2561.4	2344.9	4490.3	2135.9	4662.7	5059.8	4539.2	4555.8	4411.8	2048.3
213334_x_at	TREX2	23	1435.2	1264.2	1331.2	1427.2	1637.8	1026.7	2543.9	2215.9	1908.3	1872.3	3339.6	877.6	5148.8	6305	4515.7	3486.1	2919.5	2942.4
203138_at	HAT1	23	4891.4	4715.8	4463.8	3605.6	4893.4	2930	9193.5	6841.1	6306.5	5403.4	2687.5	6060	11035.1	10340.7	8884.8	9646.8	8578	6160.9
211072_x_at	K-ALPHA-1	23	99979.4	78244.2	62937.2	55968.9	122738	57320.9	98451	77124.8	72843	89195.3	105426	34271.3	97892.1	126894	95815.5	103585	89875.9	79504.1
204768_s_at	FEN1	23	8805	6670.1	5694.5	4872.8	11370.6	3454.6	9669.6	6318	5313.9	5050.9	12186.7	3149.5	10253	11802.5	8752.8	5417.5	8982.1	2243.8
212020_s_at	MKI67	23	3914.7	2396.9	2122.4	1566.3	3607.7	762.6	3584.6	3778.1	2262.4	1940.8	4086.2	1304.7	4086.6	4312.7	4017.1	1664.3	2988	774.1
211040_x_at	GTSE1	23	3379.1	5014.3	4181.7	4149.7	5185	2358.4	4389.7	4736.8	3543.6	3326.1	4477.8	2836.5	9434.9	8268.4	6916	4228.3	4768.8	4115.6
204531_s_at	BRCA1	23	2116.4	1825.8	1656.3	1247.7	2374.9	1184.7	1894.3	1999.3	2034.3	1671.3	1488.8	625.1	2038.8	2578.4	2982.5	3322.6	2801	38.5
204822_at	TTK	23	2965.5	3426.6	2338.9	1998.8	3615.2	1202.2	2932.5	2659.4	2202.9	2123.4	1577.8	596.1	4552.7	5874	5139.3	4070.2	3190.1	545.1
202919_at	PREI3	23	3815.7	4136.2	3711.7	3076	3345.6	2853	4346.2	4021.1	3706.1	3586.6	3202.6	3489.1	6018.9	5483.9	3454.5	4434.3	3944.7	4490.7
210983_s_at	MCM7	23	12506.2	9665.6	8917.6	7558.8	12932.9	4887.4	11303.9	8066.8	5462.4	5678.5	15174.8	3198.5	19057.8	18666.1	10357.1	15179.3	15246.2	2186.3
203554_x_at	PTTG1	23	14536	13148.2	12733.8	10568.8	21847.5	6195.6	26263.9	21053.9	15599.1	21868.8	32692.9	7390.2	32650.9	39893.1	23506.6	34135.7	37984.7	6348.9
204887_s_at	STK18	23	1978.3	1702.3	1272.7	1650.3	2569.5	700.6	2312.4	2086.3	1350.7	1193.2	1012.7	153	3707.6	3245	2739.4	1539.8	1519.8	574.6
205393_s_at	CHEK1	23	1461.3	992.7	1176.7	970.7	1267.2	715.1	2420.9	1945.3	1583.8	1045.2	1908.3	439.6	3452.5	3641.1	3177	2250.4	2552.5	1012.1
202416_at	DNAJC7	23	4811.8	4347.7	2499.9	3261	4108.3	2256.4	5065.4	5099.3	5262.9	5712	5467	3408.1	6952.5	6024	6942.1	6896.8	5883.5	3433
210821_x_at	CENPA	23	2048.4	3183	2539.5	2468.4	2946.5	1656.8	2558.9	2910	3126	1838.8	3133.1	1019.7	4383.2	4636.3	2853.9	3862.7	4198.2	1529.7
202413_s_at	USP1	23	6580.1	6448.1	6361.6	5704.5	8264	5284.5	10963.3	9177.5	8846	7718.8	4572.8	4922.8	14301.6	15381.5	14857.2	13216.9	11297.5	7094.5
205167_s_at	CDC25C	23	1076.7	936.7	841.2	725.1	1135.7	620.6	1260.7	1277.7	807.6	1140.2	2822	569.1	2756.9	2831	2655.4	1848.3	2229.4	930.6
217815_at	SUPT16H	23	9497.2	7207.2	7517.3	5763.5	8099.5	6788.2	10036.7	8490.9	8197.4	7873.9	9872.8	6193	11868.3	12792.1	9224.4	9769.8	8482	7651.1
204946_s_at	TOP3A	23	1879.8	1696.3	1558.3	1318.7	1967.4	1059.7	1646.3	1773.8	1396.7	1352.7	2038.4	1701.3	2211.3	2226.4	1974.8	1719.3	2056.4	1391.2
213507_s_at	KPNB1	23	24700.3	25754.4	19113.9	23303.4	23590.8	21457.9	32892	31291.5	42669	22775.4	38957.6	17411.4	49704.4	45544	32265.4	37355.8	37487.1	21323.1
209464_at	AURKB	23	3256.6	2245.4	1349.2	2269.4	3153.6	407.6	3983.7	2911.5	2852	2920	6670.2	913.2	7324.1	6239.5	5731.9	4113.2	3674.1	1002.1
205394_at	CHEK1	23	2304.9	2021.8	2177.4	2117.9	2579	2005.4	3390.6	3428.5	2340.4	2153.4	3372.1	1239.2	4624.2	4759.3	4376.2	4227.3	3684.1	1131.2
204962_s_at	CENPA	23	4093.2	3478.1	2476.4	2850	4432.3	1389.3	4506.8	3452	2660.9	3076	4468.8	492.6	5550.3	6612.1	4380.7	6933.8	10256.8	232
204709_s_at	ANAPC7	23	1501.3	1632.3	920.7	1265.7	1916.4	485.1	2536.4	1974.3	1423.2	1397.7	2172.9	185	3080	2351.9	2583.4	2043.9	2317.4	286
204835_at	POLA	23	2134.9	1775.8	1537.8	1317.7	1686.8	931.2	1690.3	1915.3	1567.8	1109.2	1632.3	1181.7	3608.5	3909.1	2287.8	2521	3366.1	1071.7
204092_s_at	STK6	23	8800	4457.8	3720.2	2548.4	6833.8	1721.8	7024.2	5104.8	5652.9	5189.9	9077.1	1575.3	12821.9	13232.2	10605.1	8907.1	14954.1	1762.8
218039_at	NUSAP1	23	9059.1	8502.9	7068.3	6886.7	12108.2	3579.7	9897.2	9275.5	5707.9	6167.6	14409.6	2191.9	13735	14140.3	8682.8	8867.1	12556.7	1746.3
203057_s_at	PRDM2	23	1407.7	1360.7	1679.8	1530.3	1227.2	1231.7	1734.3	2127.8	1434.2	1317.2	1463.8	1444.7	2212.3	2172.4	2394.4	2014.9	2542.9	1459.7
200775_s_at	HNRPK	23	35389.2	24159.1	17640.1	24235.6	25521.2	20575.7	30271.6	29858.3	28640.2	25609.4	30971.6	21912.7	41726.7	35033.8	35131.8	35114.4	33625.4	23648.4
204146_at	PIR51	23	2218.9	2393.9	1360.2	1718.8	2301.4	1005.2	4381.2	2811.4	1284.2	1293.2	2307.4	526.1	4795.2	5868	4719.7	3984.2	4825.9	26
204162_at	HEC	23	1326.2	1991.3	1309.7	1383.2	2399.4	799.1	2949.5	2224.4	2092.8	1807.3	1697.3	460.6	5524.3	4656.8	4875.7	4409.8	5246.4	20
201663_s_at	SMC4L1	23	5230.4	5718	3886.7	3835.6	6323.7	1895.3	10271.2	9547.5	7088.2	6105	3133.1	2652.9	20656.1	28241.2	14708.2	13668	12483.7	2801.4
212206_s_at	H2AV	23	3014	2541.4	1783.8	1176.2	3048.6	1028.2	2167.9	1890.8	1288.7	1602.8	2790.5	1984.8	4012.6	4904.3	3163.5	2464.4	4643.8	1533.7
216548_x_at	---	23	1177.7	947.2	1302.7	627.6	1305.7	156.5	2859.5	1839.3	1221.2	1304.2	2194.4	206.5	2537.4	2407.4	2405.9	2413.4	1951.8	1264.7
200719_at	SKP1A	23	1240.7	1305.7	1074.7	792.6	1172.2	1142.7	1509.3	1293.2	1180.2	990.2	1755.3	1510.8	2376.4	2104.3	1869.3	1011.7	1965.8	1517.7
201664_at	SMC4L1	23	6557.6	6570.1	5266.4	5163.4	7408.9	3196.1	10692.8	8429.8	7044.7	7253.2	3769.7	3312.6	26612	29010.3	21715.3	12937.3	14046	4219.6
200892_s_at	SFRS10	23	11771	10388.3	10174.3	9243.1	7320.8	7877.4	10625.3	9796.1	8682.9	7094.2	10507.4	4686.3	14103.6	14702.4	14074.1	14116.1	12140.6	8270.7
208079_s_at	STK6	23	6043.6	4250.7	3312.1	3247.5	5246.5	813.6	7119.2	8197.3	5821.5	6202.6	11320.6	1794.3	17546.1	17881.5	8368.8	11090	19422.4	1846.8
204170_s_at	CKS2	23	16058.8	11738	6800.7	8074.9	13714.5	5715.5	18885.2	19046.5	15446	17200.5	26632.8	5974.5	28164.7	29292.3	22520.9	24774	29988.3	6407.9
208846_s_at	VDAC3	23	5059.4	5445.4	3853.2	4893.3	5097.4	4200.8	7081.2	5502.4	4869.3	4742.3	7889.4	4093.7	8266.2	9420.1	6860.5	9406.2	6834.7	6101.4
214938_x_at	HMGB1	23	54591	55151.8	35926.9	41285.4	58885.3	32302.4	59267.5	55478.8	53577.3	59169.7	49911.1	43686.8	90728.5	97872.7	77194.2	66979.2	60356.6	31538.6
212639_x_at	---	23	107586	69693.3	73084.5	63306.1	98821.6	56632.8	106555	84948	91963.2	85809.7	124202	32968	119453	138297	94731.8	107650	95218.8	73904.8
200043_at	ERH	23	27963.9	27992.2	26159.7	23255.4	27230	28052.6	30875.2	27077.8	22841.8	25761.4	33086.5	21666.1	39932.9	49711.2	39069.4	33413.6	36546.4	28948.7
212621_at	KIAA0286	23	1993.8	1373.7	1458.3	986.7	1501.3	701.6	3334.1	2888.5	2196.4	2888.5	4023.2	1120.2	3794.6	5089.8	3561.5	3779.7	4889.4	235
207828_s_at	CENPF	23	6622.7	3028	2079.4	1436.7	5465.5	1464.8	6543.1	5207.8	3190	3988.7	1877.3	915.7	9934	9195	6013.9	3431.1	4996.9	80
201589_at	SMC1L1	23	8288.4	6942.7	7336.8	5131.4	7372.9	4371.3	8923	8457.8	8367.9	5878.5	10240.4	4282.7	15499.8	16919.3	12411.4	10506.4	15652.3	7283.1
203082_at	BMS1L	23	7072.7	2796.5	3772.7	3341.6	3731.7	2775	4730.8	4805.3	5381.4	4691.8	2938.5	3128	6931.5	6459.6	6610.5	4457.8	5516.5	4275.1
201585_s_at	SFPQ	23	9656.2	6801.6	5831	5629.4	8089.5	3249.1	7769.8	7562.7	5708.4	4721.8	8136.5	3095.5	10984.1	12564.1	11166.7	6313.6	7068.7	5498.3
212205_at	H2AV	23	9041.1	7163.2	4954.4	5091.9	8600.6	3795.2	6024	5650.4	4144.7	2976.5	6497.7	5285.9	11597.2	13211.7	9522.9	7485.9	14635.6	5226.3
208955_at	DUT	23	1719.8	1764.3	1323.2	1195.2	1911.4	1042.2	2622.9	2128.8	1466.2	1342.7	4208.3	1545.8	3503.5	3403.1	3118.5	2760.5	3853.2	1754.8
208863_s_at	SFRS1	23	6006.5	7720.3	5710.5	7123.7	7726.4	3925.2	7510.3	5542.4	7050.7	5864	8779.1	2650.9	9028.8	10080.2	8003.7	6873.2	6746.7	4644.2
208828_at	POLE3	23	7722.3	6894.7	7011.8	7781.3	8549.1	4317.3	10390.2	9755.1	8984.5	7647.3	13127.4	5549.9	12057.8	11751.9	10364.1	11981.7	12152.1	5798.3
201476_s_at	RRM1	23	4308.2	3041.5	2016.9	2741.5	3513.6	1594.8	5453.9	4517.2	3796.1	2783.5	6260.1	1908.8	8774.8	8261.4	5828.4	6635.2	5460.5	2626.9
203744_at	HMGB3	23	7910.9	6535.6	4981.9	5175.9	9079.2	4364.3	15187.1	13465.1	11002.8	10626.8	25049.6	4537.3	18402.2	19149.2	14142.1	11292.6	17237.5	8866.3
203968_s_at	CDC6	23	7229.8	2743.5	1970.4	2175.9	3965.2	1258.2	7735.3	5492.9	4682.8	3662.6	4800.4	1453.2	7448.1	8200.9	5837.9	6053.6	6635.7	3343.5
204128_s_at	RFC3	23	2948	1684.3	1658.3	1123.2	2194.9	977.7	3023	2699.4	2566.4	1879.3	3011.5	940.7	4379.7	4634.8	3822.6	3785.2	3193.6	981.6
200016_x_at	HNRPA1	23	72043	60900.3	58280.9	45085.1	60788.1	48444.8	56320.5	53899.1	57479.5	52918.1	66630.6	57287.1	70031.4	78505.5	79790.1	67667.8	69237.7	59664.7
212030_at	RNPC7	23	2184.9	1973.8	1848.3	1858.3	1894.3	1544.3	2352.9	1606.8	1491.7	1588.8	1441.8	1487.7	2620.9	2728.5	2736.4	2020.9	1624.8	1402.2
212022_s_at	MKI67	23	8754	3540.1	3176.1	3984.2	4049.2	1438.3	6966.7	6123	3917.6	2567.9	4663.3	1185.2	11053.6	10296.2	10587.1	6645.7	6762.2	637.6
216508_x_at	---	23	9896.2	6085.5	4532.3	5025.8	3104.6	3183.1	10965.8	8721.9	5941.5	6469.6	7462.9	2328.4	18597.8	17515.9	19496.5	16027.9	10890.4	5102.2
204127_at	RFC3	23	4772.8	4282.7	4098.2	3918.2	5603.5	2718	7483.3	5740.9	5523.9	5733	5290	2233.4	9014.8	10210.2	8156.2	8695.6	6813.2	1636.2
215509_s_at	BUB1	23	1848.3	544.1	97	347.6	593.6	67	2314.4	1883.8	1534.3	1445.2	1806.3	216.5	2864.9	3147.5	2201.8	1142.7	1264.7	65.5
203967_at	CDC6	23	6859.2	2763.5	1803.8	2144.4	3911.7	1324.7	7948.3	5157.3	4322.7	4666.8	4403.3	925.7	7515.6	7141.7	5381.3	7886.9	7317.8	3453.5
201377_at	NICE-4	23	3902.7	1916.3	2372.9	2511.9	3055.1	1279.7	4255.2	2738.4	2542.4	2574.4	4364.8	2522.9	5731.4	5493.4	3424.5	3274.6	4039.7	2131.8
206364_at	KIF14	23	3796.2	3114.5	2439.9	1913.8	3396.1	646.1	4254.2	3411.5	2632.9	2103.4	1187.7	500.1	4748.7	4735.3	3350.5	2180.4	2066.9	752.1
212108_at	ETEA	23	4494.8	5895.5	4103.2	4236.2	3891.7	2544	6275.6	5552.4	5289.4	4374.8	5810.6	4783.8	7344.1	9000	6069.4	6057.6	9015.1	6859
203764_at	DLG7	23	4081.2	3653.6	2828	2910.5	4415.3	1040.2	3700.6	3298.5	2165.9	2265.9	2076.4	570.6	7274.1	6406.1	5393.3	3793.2	4734.8	674.1
212021_s_at	MKI67	23	10791.4	3884.2	3195.1	3577.6	6695.2	1528.3	8882	5720.9	4140.7	4438.3	6287.1	1960.3	11014.6	10506.2	6625.5	6308.6	7263.3	1433.7
201774_s_at	CNAP1	23	5457.9	3697.6	1797.8	1900.8	4936.9	872.7	3926.2	2678.4	2068.3	1918.8	6254.6	1543.8	6387.9	7368.2	4392.2	3535.1	6052.6	2405.4
208117_s_at	FLJ12525	23	3224.1	1727.8	1630.8	2243.4	2838	661.6	3653.1	3684.1	2330.9	3542.6	3772.7	1714.8	7003.5	6272.5	4076.1	6844.7	5884.5	1573.2
221549_at	GRWD1	23	2888	1936.8	1519.8	2045.8	1896.8	1109.7	1869.8	1879.3	1161.2	1830.8	1899.8	1013.2	3355.5	3547.6	3108	2669	3292.1	1708.2
219650_at	FLJ20105	23	1420.7	1195.2	767.6	1274.2	824.7	625.1	2077.8	1524.2	1436.7	984.7	1747.8	502.6	2865.9	2978.5	2756.4	1964.4	1785.8	243
48808_at	DHFR	23	4673.3	3525.6	1703.3	1559.3	3796.7	1234.2	4340.7	4965.8	2522.4	1151.7	9710.8	2231.9	6028.4	6344	4564.2	3928.2	6609.2	1293.2
221559_s_at	MIS12	23	2521.4	2529.9	2223.9	1732.3	1978.9	1665.3	3475.1	3199	2553.4	1939.3	2886.5	2308.9	2798.9	3836.6	4432.2	3213.1	3511.6	2868.4
219286_s_at	RBM15	23	3433.6	3895.2	4135.2	3422.1	4405.3	2921.5	4387.7	4356.7	4192.7	4194.2	4328.8	3689.1	5454.8	5227.9	5004.3	4729.9	3611.1	4467.1
219990_at	FLJ23311	23	1968.3	1307.2	922.7	913.2	1679.8	512.1	1299.2	833.1	557.6	498.6	1578.3	363.1	4337.1	3529.1	2270.3	2032.9	2513.4	167.5
218755_at	KIF20A	23	4030.2	2707	2583.5	2516.9	4647.4	1598.3	3783.6	2590.4	2229.9	2406.4	5180.9	739.1	8219.7	8182.4	3844.6	3525.1	6015.1	259
219918_s_at	ASPM	23	2025.9	2440.9	1397.7	1609.8	3173.6	504.1	6028	4664.7	3505.6	3650.1	1480.8	661.6	6944	8156.3	4880.7	2974.5	3407.1	53
218365_s_at	FLJ10514	23	1928.3	1959.3	2231.4	1547.3	2812.5	1520.8	2337.4	2345.9	2630.9	1961.8	2508	2124.4	3222	3386.1	2949.4	2282.4	2892	2168.3
222077_s_at	RACGAP1	23	6231.1	5253.4	5237.4	5021.3	6601.7	1997.4	5653.5	4819.8	4169.2	3852.2	9349.2	1810.3	12105.3	11985.5	10820.6	9748.3	12270.7	3891.1
219306_at	KNSL7	23	1258.7	1403.7	1041.7	1060.7	1567.3	717.6	1990.8	1931.3	1314.2	1206.7	1404.3	524.1	2882.9	2914	2810.4	1550.8	2240.4	119.5
219347_at	NUDT15	23	5203.9	4461.8	4141.2	4489.3	4643.4	3923.7	5974.5	5270.8	5294.9	6004	5578.5	1957.8	9321.4	8823	9016.9	7930.9	7140.3	3497
218355_at	KIF4A	23	3053.5	2508.9	1938.3	2054.3	4404.3	707.6	6120.5	4157.7	3322	3931.2	7242.8	1253.7	7437.1	8853.5	6434.5	5671	7789.4	169
219978_s_at	NUSAP1	23	1626.3	617.1	653.1	465.1	1290.2	110.5	3348.1	2816.4	1842.3	2364.4	3755.2	847.1	4956.2	5374.4	3124.5	2755.5	3195.1	709.1
218619_s_at	SUV39H1	23	3068	2072.9	2336.4	2460.4	2834	1390.8	2882	2921.5	3054	2195.4	3160.6	1964.3	4465.7	2946.5	3007	3254.1	3848.7	1669.7
52285_f_at	FLJ12542	23	1354.7	1342.7	1305.7	1323.7	1417.3	707.6	2637.4	2305.9	2303.9	2654.5	1885.8	1102.7	4375.2	3645.6	4464.7	4747.4	4030.7	1227.2
218774_at	DCPS	23	3197.6	2938	3131.1	3120	3269.1	2993	3584.6	2990	2258.4	2513.9	4283.3	2717	4993.2	4087.2	3898.6	3336.6	3012.5	2731.4
221247_s_at	WBSCR16	23	3719.1	3610.6	3238.1	2823.5	3458.1	2735.5	4461.7	3326.5	3422.6	2578.9	5760.5	3070	6059.4	6219	3756.6	4087.2	3955.7	3550
221685_s_at	FLJ20364	23	2677	1628.3	1267.2	1473.2	2305.9	454.1	2310.4	2142.3	1578.3	1619.8	1733.8	759.6	2228.8	3021.5	2263.8	1798.3	2730	1383.2
221676_s_at	CORO1C	23	10647.9	6608.6	6650.7	6130	5909.1	4670.3	11410.4	9025.4	11553.4	12475.6	10441.4	6063.5	15195.3	15280.5	8638.3	15802.4	12591.2	6279.9
