# Supplementary material for: Identification of Y-Box Binding Protein 1 As a Core Regulator of MEK/ERK Pathway-Dependent Gene Signatures in Colorectal Cancer Cells
Source: PLoS Genet. 2010 Dec 2;6(12):e1001231. doi: 10.1371/journal.pgen.1001231 (PMC2996331; doi:10.1371/journal.pgen.1001231)
Supplement: Table S4 — List of overrepresented Gene Ontology (GO) terms related to the products of clustered target genes. Columns indicate the cluster number, GO-identifier, GO-term and false discovery rate (FDR) calculated by the GOSSIP algorithm (Ref. 69; Blüthgen, N., Brand, K., Cajavec, B., Swat, M., Herzel, H., and Beule, D. [2005]. Biological profiling of gene groups utilizing gene ontology. Genome Inform 16: 106–115). In addition, the last four columns show the number of genes in each cluster corresponding to the GO-term, the number of genes with the GO-term not present in the cluster, genes without the GO-term in the cluster, and all genes without the GO-term, not present in the cluster. (0.04 MB XLS) [file pgen.1001231.s009.xls]

## Sheet: Tabelle1
Cluster	GO-Annotation	GO-Term	FDR	genes with GO-term in cluster	genes with GO-term not in cluster	genes in cluster without GO-term	genes not in cluster without GO-term
	GO:0008150	Biological Process
AM 00	GO:0008151	cell growth and/or maintenance	0.0154967	30	1201	33	3477
AM 00	GO:0046907	intracellular transport	0.0159172	12	256	51	4422
AM 02	GO:0006139	nucleobase, nucleoside, nucleotide and nucleic acid metabolism	0.00344191	70	1063	120	3488
AM 02	GO:0016070	RNA metabolism	0.0252073	20	187	170	4364
AM 02	GO:0007049	cell cycle	0.0292241	28	319	162	4232
AM 02	GO:0006220	pyrimidine nucleotide metabolism	0.0272692	5	10	185	4541
AM 04	GO:0019941	modification-dependent protein catabolism	0.00044129	13	55	183	4490
AM 04	GO:0006511	ubiquitin-dependent protein catabolism	0.00044129	13	55	183	4490
AM 09	GO:0007275	development	0.00299371	25	378	95	4243
AM 09	GO:0009653	morphogenesis	0.000889946	18	203	102	4418
AM 10	GO:0008151	cell growth and/or maintenance	0.0100497	51	1180	70	3440
AM 10	GO:0006913	nucleocytoplasmic transport	0.000108909	10	46	111	4574
AM 10	GO:0008283	cell proliferation	0.000356855	29	437	92	4183
AM 10	GO:0007049	cell cycle	2.2881e-06	28	319	93	4301
AM 10	GO:0000074	regulation of cell cycle	0.013738	15	180	106	4440
AM 10	GO:0000278	mitotic cell cycle	9.70135e-09	24	169	97	4451
AM 10	GO:0000279	M phase	0.00013555	12	74	109	4546
AM 10	GO:0000087	M phase of mitotic cell cycle	2.83461e-05	12	63	109	4557
AM 10	GO:0000280	nuclear division	0.000107339	12	72	109	4548
AM 10	GO:0007067	mitosis	2.61384e-05	12	62	109	4558
AM 10	GO:0006139	nucleobase, nucleoside, nucleotide and nucleic acid metabolism	0.0430297	46	1087	75	3533
AM 10	GO:0016070	RNA metabolism	0.00718515	16	191	105	4429
AM 10	GO:0006396	RNA processing	0.00406134	16	178	105	4442
AM 10	GO:0016071	mRNA metabolism	0.0309823	10	92	111	4528
AM 10	GO:0006397	mRNA processing	0.0157288	10	84	111	4536
AM 13	GO:0008152	metabolism	0.0203811	100	2374	49	2218
AM 13	GO:0006139	nucleobase, nucleoside, nucleotide and nucleic acid metabolism	0.000622962	60	1073	89	3519
AM 13	GO:0016070	RNA metabolism	0.00966172	18	189	131	4403
AM 13	GO:0006396	RNA processing	0.0125404	17	177	132	4415
AM 13	GO:0006259	DNA metabolism	0.000160641	24	236	125	4356
AM 13	GO:0007049	cell cycle	0.0231077	24	323	125	4269
AM 13	GO:0000278	mitotic cell cycle	0.00276563	18	175	131	4417
AM 13	GO:0000084	S phase of mitotic cell cycle	1.07067e-05	14	66	135	4526
AM 13	GO:0000067	DNA replication and chromosome cycle	5.1396e-06	16	83	133	4509
AM 13	GO:0006260	DNA replication	9.59968e-06	14	65	135	4527
AM 16	GO:0007154	cell communication	0.0148215	38	772	86	3845
AM 16	GO:0007160	cell-matrix adhesion	0.00712747	5	12	119	4605
AM 16	GO:0007229	integrin-mediated signaling pathway	0.0167425	4	7	120	4610
AM 17	GO:0006323	DNA packaging	0.0236957	10	68	142	4521
AM 17	GO:0006325	establishment and/or maintenance of chromatin architecture	0.0132136	10	64	142	4525
AM 17	GO:0006333	chromatin assembly/disassembly	0.000787327	9	34	143	4555
AM 17	GO:0006334	nucleosome assembly	5.88235e-06	9	17	143	4572
AM 18	GO:0019882	antigen presentation	0.00174967	4	2	146	4589
AM 18	GO:0019883	antigen presentation, endogenous antigen	0.000638	4	1	146	4590
AM 18	GO:0030333	antigen processing	0.00174967	4	2	146	4589
AM 18	GO:0019885	antigen processing, endogenous antigen via MHC class I	0.000638	4	1	146	4590
AM 23	GO:0050875	cellular physiological process	0.00123197	47	1364	44	3286
AM 23	GO:0008151	cell growth and/or maintenance	3.43222e-05	46	1185	45	3465
AM 23	GO:0009719	response to endogenous stimulus	0.0117231	10	110	81	4540
AM 23	GO:0006974	response to DNA damage stimulus	0.0117231	10	110	81	4540
AM 23	GO:0008283	cell proliferation	7.99782e-09	34	432	57	4218
AM 23	GO:0007049	cell cycle	7.99782e-09	34	313	57	4337
AM 23	GO:0000279	M phase	9.4078e-09	15	71	76	4579
AM 23	GO:0000278	mitotic cell cycle	7.99782e-09	30	163	61	4487
AM 23	GO:0006139	nucleobase, nucleoside, nucleotide and nucleic acid metabolism	0.0055666	39	1094	52	3556
AM 23	GO:0000280	nuclear division	3.49932e-08	14	70	77	4580
AM 23	GO:0000087	M phase of mitotic cell cycle	9.09672e-07	12	63	79	4587
AM 23	GO:0000086	G2/M transition of mitotic cell cycle	0.0174798	5	22	86	4628
AM 23	GO:0000084	S phase of mitotic cell cycle	1.58167e-07	13	67	78	4583
AM 23	GO:0006259	DNA metabolism	3.28463e-08	23	237	68	4413
AM 23	GO:0000067	DNA replication and chromosome cycle	7.99782e-09	19	80	72	4570
AM 23	GO:0000074	regulation of cell cycle	5.5655e-05	16	179	75	4471
AM 23	GO:0007126	meiosis	0.0228971	4	12	87	4638
AM 23	GO:0007067	mitosis	8.22313e-07	12	62	79	4588
AM 23	GO:0000075	cell cycle checkpoint	6.68681e-06	7	14	84	4636
AM 23	GO:0007088	regulation of mitosis	0.00164433	5	12	86	4638
AM 23	GO:0007093	mitotic checkpoint	0.041384	3	5	88	4645
AM 23	GO:0000090	mitotic anaphase	0.00283729	4	6	87	4644
AM 23	GO:0006260	DNA replication	1.31277e-07	13	66	78	4584
AM 23	GO:0006261	DNA-dependent DNA replication	0.0132332	6	35	85	4615
AM 23	GO:0007059	chromosome segregation	0.0115138	4	9	87	4641
AM 23	GO:0000070	mitotic chromosome segregation	0.00132481	4	4	87	4646
AM 23	GO:0006607	NLS-bearing substrate-nucleus import	0.0292707	3	4	88	4646
	GO:0003674	Molecular Function
AM 00	GO:0008536	RAN protein binding	0.00528493	3	3	60	4675
AM 00	GO:0004428	inositol/phosphatidylinositol kinase activity	0.0121559	4	16	59	4662
AM 08	GO:0003729	mRNA binding	0.0291132	11	60	196	4474
AM 08	GO:0003730	mRNA 3’-UTR binding	0.000564429	4	0	203	4534
AM 15	GO:0016655	oxidoreductase activity, acting on NADH or NADPH, quinone or similar compound as acceptor	0.031477	5	26	85	4625
AM 16	GO:0004895	cell adhesion receptor activity	0.00130351	5	8	119	4609
AM 18	GO:0003735	structural constituent of ribosome	0.00208394	15	120	135	4471
AM 18	GO:0030106	MHC class I receptor activity	0.000137353	4	0	146	4591
AM 19	GO:0004683	calmodulin regulated protein kinase activity	0.00726665	3	0	161	4577
AM 21	GO:0005198	structural molecule activity	0.000141378	29	233	173	4306
AM 21	GO:0003735	structural constituent of ribosome	9.81867e-08	24	111	178	4428
AM 21	GO:0016675	oxidoreductase activity, acting on heme group of donors	0.0361678	5	10	197	4529
AM 21	GO:0016676	oxidoreductase activity, acting on heme group of donors, oxygen as acceptor	0.0361678	5	10	197	4529
AM 21	GO:0015002	heme-copper terminal oxidase activity	0.0361678	5	10	197	4529
AM 21	GO:0004129	cytochrome-c oxidase activity	0.0361678	5	10	197	4529
AM 23	GO:0005488	binding	0.0340022	63	2357	28	2293
AM 23	GO:0003676	nucleic acid binding	0.0117953	40	1169	51	3481
AM 23	GO:0003677	DNA binding	0.011754	30	757	61	3893
AM 23	GO:0008139	nuclear localization sequence binding	0.0292707	3	4	88	4646
AM 23	GO:0030554	adenyl nucleotide binding	0.0180056	20	412	71	4238
AM 23	GO:0005524	ATP binding	0.0177806	20	411	71	4239
AM 26	GO:0007242	intracellular signaling cascade	0.0368397	16	292	78	4355
AM 29	GO:0048278	vesicle docking	0.0327875	3	2	131	4605
AM 29	GO:0006904	vesicle docking during the process of exocytosis	0.0327875	3	2	131	4605
	GO:0005575	Cellular Component
AM 03	GO:0046930	pore complex	0.0404122	6	30	120	4585
AM 03	GO:0005643	nuclear pore	0.0404122	6	30	120	4585
AM 04	GO:0005634	nucleus	0.00359186	77	1165	119	3380
AM 04	GO:0000502	proteasome complex (sensu Eukarya)	7.36402e-06	11	24	185	4521
AM 04	GO:0005839	proteasome core complex (sensu Eukarya)	1.74379e-05	8	9	188	4536
AM 09	GO:0005576	extracellular	0.000253445	15	127	105	4494
AM 09	GO:0005615	extracellular space	0.000321402	10	52	110	4569
AM 10	GO:0005622	intracellular	0.0049787	85	2397	36	2223
AM 10	GO:0005694	chromosome	0.00534297	10	74	111	4546
AM 10	GO:0005634	nucleus	2.10163e-06	60	1182	61	3438
AM 10	GO:0005635	nuclear membrane	0.00481904	8	43	113	4577
AM 10	GO:0046930	pore complex	0.0336671	6	30	115	4590
AM 10	GO:0005643	nuclear pore	0.0336671	6	30	115	4590
AM 12	GO:0005886	plasma membrane	0.0377071	28	344	149	4220
AM 13	GO:0005634	nucleus	0.027577	59	1183	90	3409
AM 13	GO:0005678	chromatin assembly complex	0.0194922	3	1	146	4591
AM 16	GO:0008305	integrin complex	0.0129505	4	6	120	4611
AM 17	GO:0000785	chromatin	0.0101029	8	37	144	4552
AM 17	GO:0000786	nucleosome	2.82362e-06	8	10	144	4579
AM 18	GO:0005840	ribosome	0.00949799	13	104	137	4487
AM 18	GO:0005830	cytosolic ribosome (sensu Eukarya)	6.52734e-05	12	53	138	4538
AM 18	GO:0015934	large ribosomal subunit	0.0378143	7	35	143	4556
AM 18	GO:0005842	cytosolic large ribosomal subunit (sensu Eukarya)	0.0208588	7	30	143	4561
AM 21	GO:0030529	ribonucleoprotein complex	0.00753498	21	173	181	4366
AM 21	GO:0016282	eukaryotic 43S preinitiation complex	0.00319783	9	30	193	4509
AM 21	GO:0016283	eukaryotic 48S initiation complex	9.3878e-05	9	18	193	4521
AM 21	GO:0005829	cytosol	0.0012609	21	153	181	4386
AM 21	GO:0005840	ribosome	1.13088e-06	21	96	181	4443
AM 21	GO:0005830	cytosolic ribosome (sensu Eukarya)	1.41343e-08	18	47	184	4492
AM 21	GO:0015935	small ribosomal subunit	0.000616892	10	30	192	4509
AM 21	GO:0015934	large ribosomal subunit	0.00673014	9	33	193	4506
AM 21	GO:0005843	cytosolic small ribosomal subunit (sensu Eukarya)	9.3878e-05	9	18	193	4521
AM 21	GO:0005842	cytosolic large ribosomal subunit (sensu Eukarya)	0.00239954	9	28	193	4511
AM 23	GO:0005634	nucleus	1.31963e-06	49	1193	42	3457
AM 23	GO:0005694	chromosome	3.92089e-05	11	73	80	4577
AM 23	GO:0000793	condensed chromosome	7.90224e-05	4	1	87	4649
AM 23	GO:0000775	chromosome, pericentric region	0.00676285	4	8	87	4642
AM 23	GO:0015630	microtubule cytoskeleton	0.00198831	9	70	82	4580
AM 23	GO:0005819	spindle	0.00216998	6	24	85	4626
