# Supplementary material for: Identification of Y-Box Binding Protein 1 As a Core Regulator of MEK/ERK Pathway-Dependent Gene Signatures in Colorectal Cancer Cells
Source: PLoS Genet. 2010 Dec 2;6(12):e1001231. doi: 10.1371/journal.pgen.1001231 (PMC2996331; doi:10.1371/journal.pgen.1001231)
Supplement: Table S6 — Differential gene expression in four colorectal cancers and matched normal tissues. SAM analysis of microarray data (Affymetrix HG-U95A), FDR <0.05, fold change >2. (0.23 MB XLS) [file pgen.1001231.s011.xls]

## Sheet: Tabelle1
Gene Symbol	Probeset ID	Score(d)	Numerator(r)	Denominator(s+s0)	Fold Change	q-value(%)
---	AFFX-CreX-5_at	31.5974	6.16975	0.195261	71.9911	0
---	AFFX-BioC-3_at	29.5331	4.72643	0.160038	26.4726	0
RPS15A	34317_g_at	26.347	2.38882	0.0906677	5.23728	0
NSEP1	32340_s_at	23.8174	1.90775	0.0800988	3.75223	0
---	AFFX-CreX-3_at	23.3543	5.1076	0.2187	34.4778	0
GANAB	37040_at	22.9185	1.5841	0.0691189	2.99821	0
LSM7	36846_s_at	21.4215	2.06823	0.0965494	4.19373	0
---	AFFX-BioDn-5_at	21.2716	4.04377	0.190102	16.4929	0
RPL14	31907_at	21.184	1.73881	0.0820812	3.33759	0
RPL4	33485_at	20.8218	2.66914	0.12819	6.36052	0
RPL7	36333_at	20.4787	2.67415	0.130582	6.38261	0
GNB2L1	34609_g_at	20.0284	2.29507	0.114591	4.90777	0
SND1	37730_at	19.8876	1.75724	0.0883581	3.3805	0
IARS	40827_at	19.0369	3.16271	0.166136	8.95509	0
CCT3	40774_at	19.0037	2.70206	0.142186	6.5073	0
DCTD	631_g_at	18.8995	2.07202	0.109634	4.20476	0
HAX1	39800_s_at	18.5836	1.38527	0.0745426	2.6122	0
RPL3	31722_at	18.1039	2.24943	0.124251	4.75494	0
LDHB	33819_at	17.9521	5.15604	0.287211	35.6551	0
GA17	35814_at	17.7787	3.51861	0.197912	11.4606	0
RPL13A	35119_at	17.211	1.93557	0.112461	3.8253	0
RPS3A	1653_at	16.9943	4.06905	0.239436	16.7844	0
NACA	39739_at	16.7746	2.89928	0.172838	7.46054	0
NAP1L1	571_at	16.3173	3.03911	0.186251	8.21985	0
PARK7	38974_at	15.9956	1.73015	0.108164	3.31762	0
PRDX4	38435_at	15.7581	3.37471	0.214157	10.3726	0
UCHL3	37244_at	15.5891	1.62655	0.104339	3.08775	0
RPL29	33674_at	15.1614	2.30892	0.15229	4.95514	0
SNRPE	38679_g_at	15.1603	2.64662	0.174576	6.26197	0
RPS17	34592_at	15.1591	2.24783	0.148283	4.74968	0
NOLC1	36597_at	15.1045	3.09884	0.20516	8.56729	0
RPS19	31330_at	14.9458	2.8093	0.187966	7.00945	0
LSM7	36847_r_at	14.915	1.49137	0.0999912	2.81156	0
DDX1	37663_at	14.8848	1.59967	0.10747	3.03074	0
PRKDC	40129_at	14.7526	2.61045	0.176948	6.10695	0
PAICS	39056_at	14.6747	4.17104	0.284233	18.0139	0
NDUFS5	38060_at	14.3141	1.21092	0.0845964	2.31485	0
---	32843_s_at	14.263	4.01532	0.28152	16.1708	0
ch-TOG	37293_at	14.195	1.35008	0.0951099	2.54927	0
RPL27A	32436_at	13.9902	1.99238	0.142413	3.97893	0
RPS2	31527_at	13.4093	2.96629	0.221212	7.81525	0
DR1	32621_at	13.2867	1.28216	0.096499	2.43203	0
TXNDC9	379_at	13.2862	1.3706	0.10316	2.58578	0
---	326_i_at	13.0971	1.92159	0.146718	3.7884	0
RPL28	31385_at	13.0398	1.86834	0.14328	3.65111	0
TCEAL4	32251_at	12.7563	1.74179	0.136543	3.3445	0
GTF3A	36188_at	12.5614	3.26972	0.260299	9.64458	0
RPL6	31952_at	12.4925	3.46832	0.277632	11.068	0
SLC36A2	33677_at	12.3448	2.11465	0.171299	4.33084	0
RPL21	32337_at	12.3314	2.83412	0.229829	7.1311	0
---	36104_at	12.3099	1.24031	0.100757	2.36249	0
PABPC1	31951_s_at	12.2498	2.15341	0.175792	4.44879	0
SLC7A1	39748_at	12.2209	2.09477	0.171408	4.27157	0
LBR	288_s_at	12.1837	3.40852	0.27976	10.6186	0
LAMR1	256_s_at	11.9044	3.10253	0.26062	8.58921	0
RPL17	32440_at	11.8987	2.36877	0.199077	5.16501	0
RPS7	34646_at	11.8888	2.68051	0.225464	6.41081	0
H2AFZ	39337_at	11.8863	2.61706	0.220175	6.13498	0
CCT2	35759_at	11.8541	2.9142	0.245838	7.5381	0
SEC61B	32564_at	11.7817	1.55453	0.131944	2.93738	0
RPS12	33116_f_at	11.708	1.73003	0.147765	3.31735	0
RPL31	33676_at	11.6447	1.83194	0.15732	3.56016	0
CEBPB	38354_at	11.606	1.48565	0.128007	2.80044	0
RPL32	32276_at	11.5983	2.00823	0.173149	4.0229	0
SNRPG	37337_at	11.546	1.94578	0.168524	3.85245	0
TCEA1	1073_at	11.4606	2.44831	0.213628	5.45778	0
---	38662_at	11.1443	1.87279	0.168049	3.66241	0
ILF3	40846_g_at	11.1389	1.37856	0.12376	2.60008	0
HNRPC	33666_at	11.1095	2.58475	0.23266	5.99911	0
CSE1L	38804_at	10.9832	3.65347	0.33264	12.5836	0
ODC1	36203_at	10.895	2.36997	0.217528	5.16929	0
PPP1R2	33180_at	10.734	2.05374	0.19133	4.1518	0
SQLE	35839_at	10.6925	2.31115	0.216146	4.9628	0
PSMD14	33247_at	10.6726	2.53645	0.237661	5.8016	0
HMGN2	41231_f_at	10.614	1.5679	0.14772	2.96473	0
NPM1	38542_at	10.6065	2.85786	0.269445	7.24938	0
GYG	40876_at	10.5592	1.74009	0.164794	3.34056	0
RPS17	34593_g_at	10.4154	2.61591	0.251158	6.13009	0
ATIC	38811_at	10.3659	2.002	0.193133	4.00555	0
ITGA6	41266_at	10.3301	2.39368	0.231718	5.25496	0
ARID5B	41690_at	10.2803	3.45263	0.335851	10.9483	0
KIF2	41474_at	10.2213	1.48369	0.145156	2.79663	0
EBNA1BP2	36135_at	10.2146	2.03726	0.199446	4.10465	0
TBL2	36090_at	10.2079	1.16274	0.113907	2.23883	0
HNRPA1	31463_s_at	10.1683	3.42712	0.33704	10.7564	0
MTHFD2	40074_at	10.1327	3.32388	0.328034	10.0135	0
TMEM4	37955_at	10.1099	2.80141	0.277096	6.97121	0
TMSB10	31481_s_at	10.0856	2.65845	0.263589	6.31355	0
C7orf24	41696_at	10.0265	1.78049	0.177578	3.43543	0
XAB1	41756_at	10.0236	1.79667	0.179244	3.47417	0
---	AFFX-BioC-5_at	9.98204	3.37502	0.33811	10.3749	0
KPNA2	40407_at	9.94017	2.51415	0.252928	5.7126	0
HRMT1L2	32825_at	9.90595	3.10956	0.313908	8.6312	0
LTA4H	38081_at	9.87614	1.97053	0.199525	3.91912	0
GCSH	37357_at	9.84803	2.88978	0.293437	7.41156	0
M6PR	32547_at	9.81918	1.12971	0.115051	2.18815	0
PABPC4	40506_s_at	9.68225	2.58301	0.266778	5.99188	0
C10orf7	38123_at	9.66111	1.71174	0.177178	3.27555	0
HSPCB	33984_at	9.60336	1.70784	0.177838	3.26672	0
---	AFFX-BioDn-3_at	9.57651	1.93507	0.202065	3.82398	0
RPS8	31583_at	9.56798	2.36084	0.246744	5.1367	0
STEAP	40297_at	9.54307	2.19169	0.229664	4.56842	0
NBS1	35153_at	9.47926	3.02266	0.318871	8.12667	0
CCT8	39767_at	9.46714	1.66318	0.175679	3.16714	0
CGI-01	32262_at	9.44247	1.36194	0.144236	2.57031	0
RPP40	37471_at	9.37195	1.14284	0.121943	2.20815	0
UBE2C	1651_at	9.33858	1.39732	0.149629	2.63412	0
RPS23	347_s_at	9.32781	2.65008	0.284105	6.27703	0
RPL11	41178_at	9.32577	1.37703	0.147659	2.59734	0
UBE2I	38480_s_at	9.32004	1.23764	0.132794	2.35813	0
NUP133	39390_at	9.23469	1.45982	0.15808	2.75074	0
NCL	32590_at	9.21971	2.43826	0.264462	5.41989	0
NME2	1980_s_at	9.17429	2.57549	0.280729	5.96074	0
RPLP0	31538_at	9.132	2.62126	0.287041	6.15286	0
EXOSC8	36968_s_at	9.09959	1.96807	0.216281	3.91244	0
MPHOSPH9	35970_g_at	9.0908	1.35272	0.148802	2.55394	0
---	31708_at	9.08475	2.27605	0.250535	4.84351	0
TRAP1	1468_at	9.08083	2.47944	0.273041	5.57681	0
NME1	1521_at	9.07212	2.4548	0.270588	5.48238	0
KARS	34336_at	9.04888	2.07619	0.229441	4.21691	0
RPL13	31509_at	9.02688	1.59978	0.177225	3.03098	0
IFITM3	41745_at	9.00266	2.67968	0.297654	6.40713	0
EEF2	36587_at	8.99851	1.41381	0.157116	2.6644	0
MIPEP	36830_at	8.99631	1.53923	0.171096	2.90639	0
---	32433_at	8.98887	1.64575	0.183088	3.12911	0
E2F5	1044_s_at	8.94579	2.03734	0.227743	4.10489	0
NUP205	38728_at	8.93886	1.97847	0.221334	3.94075	0
PGD	36963_at	8.91504	1.28249	0.143856	2.43258	0
PLS3	34793_s_at	8.88894	4.48766	0.504859	22.4347	0
HSPD1	37720_at	8.86906	3.47295	0.391581	11.1036	0
TRIP6	39341_at	8.84021	1.19445	0.135115	2.28857	0
ANXA5	37747_at	8.83832	2.66954	0.302041	6.36224	0
PSMA2	1446_at	8.83336	2.11371	0.239287	4.32803	0
RBMX	39731_at	8.82361	2.23139	0.252888	4.69586	0
ACTN1	39329_at	8.8067	2.74663	0.311879	6.71147	0
CCND1	38418_at	8.78905	2.64109	0.300497	6.23801	0
C15orf22	41163_at	8.76883	1.4904	0.169966	2.80967	0
LYRIC	33877_s_at	8.76881	2.72745	0.31104	6.62283	0
RPL15	32432_f_at	8.75174	2.97601	0.340047	7.86806	0
LAPTM4B	41188_at	8.75008	2.04163	0.233327	4.1171	0
KIAA0007	38250_at	8.73004	2.23346	0.255836	4.70261	0
EPHB2	2088_s_at	8.66473	1.74948	0.201908	3.36237	0
HMGB2	38065_at	8.64122	3.70566	0.428835	13.0471	0
---	31545_at	8.59227	2.08272	0.242394	4.23604	0
TRIP3	41251_at	8.58769	1.46468	0.170556	2.76002	0
HSPCB	1161_at	8.58663	1.45664	0.16964	2.74468	0
RAP1GDS1	32602_at	8.58264	1.84508	0.214978	3.59273	0
UMPS	33815_at	8.57938	1.88524	0.219741	3.69415	0
H2AFV	39092_at	8.56109	2.03248	0.237409	4.09107	0
EEF1D	41256_at	8.52824	2.1646	0.253815	4.48342	0
DKC1	34829_at	8.51419	1.75699	0.20636	3.37992	0
UREB1	34372_at	8.50991	1.30684	0.153566	2.47398	0
NME2	33415_at	8.48716	3.03688	0.35782	8.20711	0
HSBP1	31906_at	8.44609	1.70683	0.202086	3.26443	0
ATXN10	39685_at	8.39549	1.2106	0.144196	2.31433	0
DLEU1	33791_at	8.38233	3.1355	0.374061	8.78778	0
SNRPA	40842_at	8.37929	1.12956	0.134803	2.18791	0
HSPE1	39353_at	8.37762	3.51714	0.419826	11.4489	0
CETN3	35232_f_at	8.35529	1.83812	0.219995	3.57544	0
SNRPD2	35270_at	8.35071	2.27293	0.272184	4.83305	0
C20orf18	32203_at	8.34618	1.2614	0.151134	2.39728	0
PARP1	41146_at	8.30627	1.28605	0.154829	2.43859	0
TOP2B	36571_at	8.24855	1.51431	0.183585	2.85662	0
STK6	34852_g_at	8.24168	2.08129	0.252533	4.23186	0
XPOT	38753_at	8.22594	1.61981	0.196915	3.07334	0
EEF1E1	40587_s_at	8.21202	3.23521	0.393961	9.41663	0
RPS20	32438_at	8.21163	1.53106	0.18645	2.88998	0
DKFZP564B167	37000_at	8.20934	1.7476	0.21288	3.358	0
AHCY	40821_at	8.20475	1.33672	0.162921	2.52577	0
NCKAP1	33357_at	8.19333	2.10204	0.256555	4.29316	0
RPL10	2016_s_at	8.15341	2.26615	0.277939	4.81037	0
UPF2	35722_at	8.06805	1.10993	0.137571	2.15835	0
RPL18A	33614_at	8.02122	1.87043	0.233185	3.65641	0.0716941
RPL18	31546_at	7.98485	2.60886	0.326726	6.10021	0.0716941
SET	40189_at	7.9815	3.04427	0.381415	8.24928	0.0716941
SMAP	37389_at	7.96538	2.40327	0.301714	5.29	0.0716941
LOC157567	41604_at	7.95362	2.03626	0.256017	4.10182	0.0716941
KIAA0179	31863_at	7.95191	2.92026	0.36724	7.56984	0.0716941
GNB2L1 /// HOZFP	34608_at	7.93238	2.43936	0.307519	5.42401	0.0716941
RPL23A	32341_f_at	7.91189	2.53632	0.32057	5.80106	0.0716941
HNRPA1	40211_at	7.90632	3.37775	0.427222	10.3945	0.0716941
HPRT1	37640_at	7.90445	1.99614	0.252534	3.98931	0.0716941
NIFIE14	39088_at	7.89452	1.80363	0.228466	3.49098	0.0716941
RPS14	32412_at	7.87368	1.53991	0.195577	2.90777	0.0716941
U2AF1	36517_at	7.85811	2.26162	0.287807	4.79529	0.0716941
TOMM20	36198_at	7.85717	2.96485	0.377344	7.80746	0.0716941
CDC25B	1347_at	7.84319	1.81357	0.231228	3.5151	0.0716941
SFRS3	40457_at	7.8364	1.69224	0.215946	3.23157	0.0716941
SLC39A6	1798_at	7.83421	1.81844	0.232115	3.52699	0.0716941
HSF2	32087_at	7.82518	1.25401	0.160254	2.38504	0.0716941
MCM6	40117_at	7.81092	3.16461	0.405151	8.96688	0.0716941
UBE2N	1660_at	7.79873	1.47548	0.189195	2.78076	0.0716941
RPS9	31511_at	7.77386	2.02646	0.260676	4.07403	0.0716941
SSBP1	39086_g_at	7.76996	2.16466	0.278593	4.4836	0.0716941
PSMA1	38371_at	7.76539	1.30545	0.168111	2.4716	0.0716941
HTATSF1	32695_at	7.74631	2.0857	0.269251	4.24481	0.0716941
RPS25	31573_at	7.71338	1.51272	0.196116	2.85347	0.0716941
WDR18	35983_at	7.68562	1.62699	0.211693	3.08869	0.0716941
RPS16	38061_at	7.66255	1.39225	0.181695	2.62488	0.0716941
---	327_f_at	7.65934	1.70688	0.22285	3.26455	0.0716941
IMPDH2	36624_at	7.65546	2.04808	0.267532	4.13556	0.0716941
SRP72	31670_s_at	7.64908	2.05333	0.268442	4.15064	0.0716941
PPIA	33667_at	7.63078	1.48252	0.194281	2.79436	0.0716941
TCFL5	35614_at	7.62452	2.31397	0.303491	4.9725	0.0716941
IPO7	35255_at	7.57701	2.09592	0.276616	4.275	0.0716941
SIL	32767_at	7.56628	1.97218	0.260654	3.92361	0.0716941
HMGN3	37348_s_at	7.49376	3.15378	0.420854	8.89983	0.0716941
SCYE1	39734_at	7.45727	1.60132	0.214732	3.0342	0.0977823
RASA1	1675_at	7.39833	1.8078	0.244353	3.50108	0.0977823
POLE3	38702_at	7.39213	1.89135	0.255861	3.70983	0.0977823
NOL5A	34882_at	7.39031	1.265	0.17117	2.40328	0.0977823
ODC1	1081_at	7.36715	1.8516	0.251332	3.60901	0.0977823
GNAS	37448_s_at	7.2305	1.30219	0.180097	2.46603	0.0977823
PA2G4	41600_at	7.20835	1.3138	0.182261	2.48595	0.0977823
CGI-48	41824_at	7.19425	2.77473	0.385687	6.84349	0.0977823
RPS4X	34643_at	7.18891	2.12286	0.295297	4.35558	0.0977823
RPN2	36676_at	7.17968	2.28942	0.318875	4.88861	0.0977823
COPB2	36677_at	7.17158	1.6005	0.223173	3.03249	0.0977823
PTK2	36117_at	7.16811	1.46765	0.204747	2.76571	0.0977823
EIF3S6	38681_at	7.14109	3.01386	0.422046	8.07725	0.0977823
MYCBP2	39777_at	7.13111	2.06322	0.289326	4.17917	0.0977823
OAZIN	33367_s_at	7.12416	1.61156	0.22621	3.05582	0.0977823
CDC16	40404_s_at	7.09975	1.32736	0.186958	2.50942	0.0977823
HDAC2	34368_at	7.09494	1.88367	0.265494	3.69012	0.0977823
EDD	39035_at	7.07377	1.78205	0.251924	3.43914	0.0977823
CLNS1A	38732_at	7.05382	1.60177	0.227079	3.03516	0.0977823
PWP1	40816_at	7.01607	1.03674	0.147766	2.05159	0.0977823
SORD	38763_at	6.98959	2.94487	0.421322	7.70007	0.0977823
TINP1	38106_at	6.98854	2.25941	0.323302	4.78795	0.0977823
RAN	38708_at	6.97666	1.98095	0.283939	3.94752	0.0977823
TGIF	38805_at	6.97218	1.55516	0.223052	2.93866	0.0977823
SPAG7	38817_at	6.96853	1.18389	0.169891	2.27188	0.0977823
ZWINT	35995_at	6.93743	3.17387	0.457499	9.02463	0.0977823
RPS3	34645_at	6.9253	1.88209	0.27177	3.68608	0.0977823
PRNP	36159_s_at	6.92246	2.70308	0.39048	6.51191	0.0977823
RANBP5	39028_at	6.91642	2.06696	0.298849	4.19004	0.0977823
SYNCRIP	40122_at	6.90891	2.54277	0.368042	5.82707	0.0977823
PSMB4	33154_at	6.88885	1.50887	0.21903	2.84586	0.0977823
SFRS1	36098_at	6.88735	2.43121	0.352996	5.39346	0.0977823
PON2	40504_at	6.88225	1.40816	0.204607	2.65398	0.0977823
RPL27	39830_at	6.87198	1.53806	0.223816	2.90404	0.0977823
GTF2I /// GTF2IP1	35450_s_at	6.86236	1.7259	0.251503	3.30787	0.0977823
SOX9	33436_at	6.82893	2.86847	0.420047	7.30292	0.0977823
CBFB	41175_at	6.80877	2.01269	0.295603	4.03535	0.0977823
RPS5	32437_at	6.80512	2.91753	0.428725	7.55549	0.0977823
CBX3	38084_at	6.80485	2.27519	0.334349	4.84062	0.0977823
GARS	36581_at	6.78412	1.94069	0.286064	3.8389	0.0977823
---	35125_at	6.74472	2.35137	0.348624	5.10309	0.0977823
PPL	36890_at	6.73847	1.89075	0.280591	3.70829	0.0977823
R3HDM	36610_at	6.71623	2.06482	0.307437	4.18382	0.0977823
EIF3S3	35327_at	6.71601	2.18308	0.325055	4.54121	0.0977823
FEN1	41583_at	6.66114	2.3663	0.355239	5.15616	0.0977823
THEM2	41058_g_at	6.62541	1.79575	0.27104	3.47196	0.0977823
LOC56902	33720_at	6.62403	1.17638	0.177593	2.2601	0.0977823
PRKDC	1250_at	6.6112	1.37438	0.207887	2.59256	0.0977823
CD44	2036_s_at	6.60379	2.03804	0.308616	4.10687	0.0977823
DDX48	38031_at	6.59625	1.51823	0.230166	2.8644	0.0977823
GGH	37263_at	6.59152	2.47576	0.375597	5.56259	0.0977823
SFRS2	36111_s_at	6.59105	1.65504	0.251104	3.14932	0.0977823
NAB1	38692_at	6.57943	1.69803	0.258081	3.24457	0.0977823
RPL10A	36786_at	6.56787	2.29976	0.350153	4.92375	0.0977823
SNRPE	38678_at	6.5496	1.36675	0.208676	2.57888	0.0977823
DDOST	38791_at	6.53463	1.53384	0.234725	2.89555	0.0977823
C19orf2	38011_at	6.53246	2.79546	0.427933	6.94252	0.0977823
RPS24	32315_at	6.52152	1.06784	0.163741	2.09629	0.0977823
LIPA	38745_at	6.4929	1.89889	0.292456	3.72926	0.0977823
GARS	36582_g_at	6.48894	1.60237	0.246939	3.03643	0.0977823
XPA	1307_at	6.48647	1.19813	0.184712	2.29442	0.0977823
GMPS	36457_at	6.47213	2.09702	0.324008	4.27826	0.0977823
PAM	38465_at	6.4545	2.23126	0.34569	4.69543	0.0977823
TNRC9	37426_at	6.44915	1.74591	0.270719	3.35406	0.0977823
FNTA	1499_at	6.44617	1.36068	0.211083	2.56805	0.0977823
HRMT1L3	34998_at	6.43357	1.83059	0.284537	3.55682	0.181024
TOMM34	37050_r_at	6.42253	2.95393	0.459933	7.7486	0.181024
KIAA0103	31899_at	6.42251	1.28753	0.200472	2.4411	0.181024
TPX2	39109_at	6.42098	1.78877	0.278582	3.4552	0.181024
RAD21	38114_at	6.38842	2.04394	0.319944	4.1237	0.181024
CREB3L2	39692_at	6.38685	1.50249	0.235247	2.8333	0.181024
ZNF146	36928_at	6.34885	2.55776	0.40287	5.88793	0.181024
PSMA5	37046_at	6.3334	1.20977	0.191015	2.31301	0.181024
PORIMIN	40803_at	6.32673	2.15502	0.340622	4.45376	0.181024
RPS10	31568_at	6.31371	1.84497	0.292217	3.59247	0.181024
PPIB	35823_at	6.31327	1.40742	0.22293	2.65262	0.181024
---	39173_at	6.31013	2.06049	0.326538	4.17129	0.181024
GPI	39122_at	6.28997	1.15856	0.184191	2.23234	0.181024
MAC30	32791_at	6.28465	2.45992	0.391417	5.50187	0.181024
SLBP	36913_at	6.27817	2.01699	0.32127	4.04737	0.181024
RPL35	41765_at	6.26492	2.60307	0.415499	6.07578	0.181024
HRSP12	32173_at	6.26154	2.07038	0.33065	4.19997	0.181024
---	33368_at	6.26054	2.13064	0.340329	4.37912	0.181024
TP53BP2	34822_at	6.24779	1.08257	0.173273	2.11781	0.181024
BET1	33434_at	6.2452	1.03423	0.165604	2.04802	0.181024
CD81	35282_r_at	6.24476	1.32467	0.212125	2.50475	0.181024
MAPKAPK3	1637_at	6.24192	1.36549	0.218762	2.57664	0.181024
DPM1	34879_at	6.23201	1.94626	0.312301	3.85374	0.181024
RABGGTB	37703_at	6.22849	2.20499	0.354017	4.61071	0.181024
EIF4A1	1199_at	6.20858	2.13494	0.343869	4.39219	0.181024
CBX3	38085_at	6.20841	2.27423	0.366314	4.83739	0.181024
EIF3S7	35298_at	6.20222	1.48811	0.239932	2.80521	0.181024
MYC	37724_at	6.2018	2.64887	0.427114	6.27178	0.181024
UNG	37686_s_at	6.18417	2.13175	0.344711	4.38249	0.181024
CSTF1	32723_at	6.17885	1.33541	0.216126	2.52347	0.181024
PIGF	776_at	6.17678	1.15569	0.187102	2.2279	0.181024
SSB	38450_at	6.16096	2.0061	0.325615	4.01695	0.181024
RPLP1	31956_f_at	6.15008	1.31521	0.213853	2.48839	0.181024
XPO1	37729_at	6.14764	2.41896	0.393478	5.34786	0.181024
PSMA3	1448_at	6.12953	2.24732	0.366638	4.748	0.181024
RPL37A	31962_at	6.11081	1.35736	0.222125	2.56217	0.181024
NACA	39740_g_at	6.10159	1.97908	0.324356	3.94243	0.181024
PTDSS1	37320_at	6.09129	2.0787	0.341257	4.22426	0.181024
RASA1	36935_at	6.08713	1.2657	0.207931	2.40445	0.181024
SLC12A2	37423_at	6.08687	2.71947	0.446776	6.5863	0.181024
CKS2	40690_at	6.07923	2.7297	0.44902	6.63317	0.181024
LSM3	39009_at	6.07687	1.65366	0.272123	3.1463	0.181024
SMARCC1	40810_at	6.07089	1.66801	0.274755	3.17775	0.181024
---	37668_at	6.03196	2.40095	0.398038	5.2815	0.181024
RPL23	32395_r_at	6.0158	2.12637	0.353464	4.36617	0.181024
KNTC2	40041_at	6.01018	1.6427	0.27332	3.1225	0.181024
DKFZP564F0522	33433_at	6.00832	1.44496	0.240493	2.72255	0.181024
PSMD12	1192_at	6.00797	1.66437	0.277028	3.16976	0.181024
MKI67	419_at	6.00477	1.1962	0.199208	2.29135	0.181024
GPX1	37033_s_at	6.00187	1.59271	0.265369	3.01616	0.181024
RPL34	33657_at	5.99196	1.3677	0.228256	2.58058	0.181024
REV3L	38908_s_at	5.96111	1.65077	0.276923	3.14001	0.181024
PCBP2	35746_r_at	5.95358	1.24601	0.209288	2.37185	0.181024
SEC13L1	33423_g_at	5.95223	1.19066	0.200036	2.28257	0.181024
DUT	38368_at	5.95034	3.02917	0.509075	8.16338	0.181024
TXN	36992_at	5.94925	1.28176	0.215449	2.43135	0.181024
USP1	34383_at	5.93759	2.47591	0.41699	5.56319	0.181024
SCML2	38518_at	5.92322	1.35257	0.22835	2.55366	0.181024
ALDH5A1	41790_at	5.92091	3.03168	0.512029	8.17761	0.181024
C6orf130	33297_at	5.92043	1.45662	0.246032	2.74464	0.181024
TARDBP	32241_at	5.90864	1.32192	0.223727	2.49999	0.236591
SEC63	34349_at	5.90424	1.76992	0.29977	3.41034	0.236591
KIAA0493 /// FLJ23790	33761_s_at	5.88507	1.5384	0.261407	2.90472	0.236591
STK3	32142_at	5.877	1.40484	0.239041	2.64789	0.236591
RARS	549_at	5.87343	1.49463	0.254473	2.81792	0.236591
VBP1	171_at	5.87222	1.7858	0.304111	3.44811	0.236591
HSA9761	39884_g_at	5.8395	2.15358	0.368795	4.44931	0.236591
APPBP1	35364_at	5.83473	2.37302	0.406706	5.18024	0.236591
TCF7	32649_at	5.83469	1.42097	0.243538	2.67766	0.236591
---	1516_g_at	5.83069	2.0444	0.350628	4.12502	0.236591
MMD	37565_at	5.82044	1.48017	0.254306	2.78982	0.236591
HEBP2	41454_at	5.81617	2.19715	0.377766	4.58573	0.236591
MSH2	860_at	5.81026	2.17451	0.374253	4.51431	0.236591
ELOVL5	33821_at	5.79278	3.04878	0.526307	8.27511	0.236591
RPL12	33668_at	5.79043	2.49932	0.43163	5.65421	0.236591
LYPLA1	39396_at	5.78232	2.55622	0.442075	5.88163	0.236591
DDX5	34647_at	5.78213	1.42967	0.247257	2.69386	0.236591
ALG8	32051_at	5.76716	2.04861	0.35522	4.13707	0.236591
RPL5	33660_at	5.76364	2.56135	0.444398	5.90259	0.236591
SLC7A5	32186_at	5.76285	1.78629	0.309967	3.44928	0.236591
p44S10	34680_s_at	5.73691	1.6634	0.289947	3.16762	0.236591
ASXL1	34396_at	5.73171	1.46981	0.256435	2.76986	0.236591
PCNA	1884_s_at	5.70182	2.66161	0.466799	6.32738	0.236591
NEBL	34873_at	5.69704	2.63021	0.46168	6.19116	0.236591
---	35292_at	5.68756	2.3537	0.413834	5.11134	0.236591
SHFM1	38744_at	5.678	1.81141	0.319022	3.50984	0.236591
RPLP2	32487_s_at	5.67477	1.76775	0.311509	3.40521	0.236591
HNRPDL	40576_f_at	5.67314	1.94806	0.343383	3.85856	0.236591
ARPC3	35810_at	5.66771	1.12941	0.19927	2.18769	0.236591
RPA3	652_g_at	5.66512	1.16904	0.206357	2.24862	0.236591
CCT6A	38416_at	5.63593	1.42842	0.253448	2.69151	0.236591
KIAA0186	39677_at	5.62622	2.57965	0.458505	5.97796	0.236591
HSHIN1	38778_at	5.60458	1.73266	0.309151	3.3234	0.236591
COX11	34723_at	5.60104	1.56278	0.279016	2.95422	0.236591
ETF1	37318_at	5.58727	1.63533	0.292688	3.10658	0.236591
ACTL6A	41278_at	5.58698	2.30085	0.411824	4.92749	0.236591
PC4	36171_at	5.58164	2.35986	0.422791	5.13322	0.236591
MYB	2042_s_at	5.5787	2.28715	0.409979	4.88091	0.236591
DARS	32615_at	5.55415	1.62655	0.292853	3.08774	0.236591
PPT1	34774_at	5.53889	1.48436	0.267989	2.79793	0.236591
RPL9	36358_at	5.53852	1.03658	0.187159	2.05136	0.236591
DAP3	1356_at	5.53317	1.23971	0.224051	2.36151	0.236591
UBE2I	838_s_at	5.52846	1.09515	0.198094	2.13636	0.236591
IDH3B	40112_at	5.52276	1.46612	0.265468	2.76277	0.236591
ATP5O	37029_at	5.52055	1.17321	0.212516	2.25512	0.236591
TBCE	35159_at	5.51605	1.5507	0.281124	2.92959	0.236591
CCM1	34031_i_at	5.50572	1.12738	0.204765	2.18462	0.236591
PCCB	36561_at	5.50095	1.22126	0.222008	2.3315	0.236591
---	1151_at	5.49282	2.49309	0.453881	5.62982	0.236591
EPRS	35300_at	5.48595	1.47123	0.268182	2.77259	0.236591
PARP1	1287_at	5.46812	1.43212	0.261904	2.69844	0.236591
ILF2	36189_at	5.45112	1.17517	0.215584	2.2582	0.236591
GNAS	37449_i_at	5.42808	1.5964	0.294101	3.02388	0.272446
MDN1	37036_at	5.4223	1.98392	0.365882	3.95568	0.272446
ERH	39079_at	5.41721	1.17823	0.217498	2.26299	0.272446
BTG2	36634_at	5.40775	1.33952	0.247705	2.53068	0.272446
FARSLA	34291_at	5.40165	1.16671	0.215991	2.24499	0.272446
RPS15	39916_r_at	5.38642	1.52309	0.282765	2.87406	0.272446
Rif1	32954_at	5.38319	1.25598	0.233314	2.38829	0.272446
ASCC3L1	41224_at	5.37798	1.17938	0.219297	2.26479	0.272446
DDX21	40490_at	5.37349	2.31007	0.429901	4.95906	0.272446
ETS2	38739_at	5.37282	1.38834	0.258401	2.61778	0.272446
SPINK1	38582_at	5.37097	1.99792	0.371985	3.99424	0.272446
---	1676_s_at	5.35295	2.03227	0.379654	4.09048	0.272446
POLR2G	39747_at	5.33717	1.51981	0.284759	2.86753	0.272446
PABPC1	31950_at	5.32968	1.81007	0.339621	3.50659	0.272446
ITPA	35801_at	5.32483	1.04648	0.196529	2.06549	0.272446
PF4	1115_at	5.32431	1.0325	0.193923	2.04557	0.272446
PSMC5	37766_s_at	5.30919	1.02049	0.192213	2.02861	0.272446
MRPL3	37726_at	5.30366	2.9911	0.563969	7.9508	0.272446
EEF1B2	35748_at	5.29588	1.66882	0.315117	3.17954	0.272446
LSM5	34270_at	5.28256	1.28454	0.243167	2.43605	0.272446
LOC286148	40353_at	5.27713	1.66933	0.316333	3.18066	0.272446
UBA2	34814_at	5.25963	2.3603	0.448758	5.13478	0.272446
HIST1H4F	39969_at	5.24709	1.17159	0.223285	2.25261	0.272446
PRKRA	32205_at	5.2376	2.263	0.432069	4.79989	0.272446
PTPRK	1488_at	5.23644	2.05086	0.391651	4.14352	0.272446
RABGGTB	781_at	5.21942	1.47503	0.282604	2.77989	0.272446
TOPBP1	38834_at	5.21032	1.78444	0.342481	3.44484	0.272446
HNRPA2B1	36654_s_at	5.20277	2.2461	0.431712	4.74398	0.272446
DHX9	36153_at	5.20042	1.29828	0.249648	2.45935	0.272446
DDIT4	39827_at	5.1774	1.58549	0.306233	3.0011	0.272446
KIAA0152	41728_at	5.14755	1.77358	0.344549	3.41902	0.272446
MAGOH	40036_at	5.12399	1.48941	0.290675	2.80775	0.272446
SMARCA4	32579_at	5.1207	1.28339	0.250627	2.4341	0.272446
TCF3	1373_at	5.10874	1.2306	0.240882	2.34665	0.272446
LANCL1	39441_at	5.10403	1.37128	0.268666	2.587	0.272446
HMMR	36863_at	5.10353	1.21775	0.238609	2.32584	0.272446
SNRPB	38455_at	5.0998	2.71249	0.531882	6.55453	0.272446
TRAF5	35238_at	5.09697	1.79294	0.351767	3.46522	0.272446
KIF11	40726_at	5.09118	2.26972	0.445814	4.82229	0.272446
SLC39A8	40456_at	5.08571	2.40045	0.471998	5.27967	0.272446
EIF3S8	34841_at	5.08047	1.60912	0.316727	3.05066	0.272446
CRYZ	37902_at	5.07953	2.36418	0.465433	5.14861	0.272446
DSCR2	36088_at	5.07598	1.72701	0.340232	3.31041	0.272446
RPL8	31505_at	5.07352	1.6113	0.31759	3.05526	0.272446
LRBA	35371_at	5.07124	2.20884	0.435563	4.62304	0.272446
MGC35048	40238_at	5.06792	1.17139	0.231137	2.25228	0.272446
ANAPC13	38687_at	5.06109	1.61336	0.318777	3.05963	0.272446
HNRPU	38654_at	5.05704	1.96631	0.388826	3.90767	0.272446
GBAS	39793_at	5.03004	1.66735	0.331478	3.1763	0.272446
FLJ10326	36647_at	5.01289	2.03514	0.405982	4.09863	0.272446
MCFD2	38727_at	5.0127	1.95307	0.389625	3.87199	0.272446
SSBP1	38846_at	5.0107	1.31899	0.263236	2.49492	0.272446
TMF1	31801_at	5.00994	1.40768	0.280977	2.6531	0.272446
TRA2A	39344_at	5.00466	1.20009	0.239795	2.29754	0.272446
AOF2	41122_at	4.97034	1.35205	0.272023	2.55274	0.272446
ZZZ3	36456_at	4.96982	3.05118	0.613941	8.28888	0.272446
EPHB2	41678_at	4.96409	1.10858	0.22332	2.15634	0.272446
XRCC5	584_s_at	4.93874	1.08312	0.219311	2.11861	0.272446
HSPCA	32316_s_at	4.93653	1.66647	0.337579	3.17436	0.272446
CBX1	37304_at	4.93325	2.225	0.451021	4.6751	0.272446
TCERG1	39426_at	4.93229	1.79847	0.364631	3.4785	0.272446
SYPL	38075_at	4.92399	1.70706	0.346682	3.26495	0.272446
NME1	39073_at	4.92329	1.81802	0.369268	3.52596	0.272446
POLS	33380_at	4.91797	1.91587	0.389565	3.77341	0.272446
MRPS18B	32221_at	4.91302	1.18215	0.240617	2.26915	0.272446
MEP50	38987_at	4.90878	1.01142	0.206043	2.01589	0.272446
CORT	36015_at	4.90405	1.16166	0.236878	2.23715	0.272446
SARS	34849_at	4.86639	1.17562	0.24158	2.2589	0.272446
C1orf39	34739_at	4.82867	1.8067	0.374161	3.49842	0.272446
---	33844_at	4.82606	1.1649	0.241376	2.24217	0.272446
KIAA0101	38116_at	4.81731	2.60676	0.541123	6.09133	0.272446
EIF5B	40537_at	4.81606	1.87462	0.389243	3.66704	0.272446
PTPN11	38443_at	4.80874	2.1116	0.439118	4.32172	0.272446
COPS8	32539_at	4.79238	1.05783	0.220732	2.0818	0.272446
ACVR1	39764_at	4.79005	1.27226	0.265605	2.4154	0.272446
---	1814_at	4.78936	1.55825	0.325355	2.94495	0.272446
RPL36A	41152_f_at	4.78872	1.47009	0.30699	2.77039	0.272446
PPID	948_s_at	4.78537	1.68293	0.351681	3.21078	0.272446
PMS2L5	31600_s_at	4.78359	2.17581	0.454848	4.51838	0.272446
FTL	35083_at	4.77792	1.43612	0.300574	2.70592	0.272446
LRIG1	34800_at	4.76594	1.41435	0.296763	2.6654	0.272446
HNRPA0	37334_at	4.7654	2.39802	0.503215	5.2708	0.272446
CSPG6	34763_at	4.76519	1.63929	0.344014	3.11513	0.272446
---	1055_g_at	4.75289	2.22485	0.468104	4.67461	0.272446
TCTE1L	36921_at	4.75268	1.30204	0.273959	2.46577	0.272446
NFATC3	40822_at	4.75203	1.07579	0.226384	2.10787	0.272446
ANXA3	31792_at	4.75085	2.62177	0.551853	6.15505	0.272446
HNRPR	39792_at	4.73737	1.97374	0.416632	3.92785	0.272446
RPL22	33451_s_at	4.73523	2.02434	0.427507	4.06807	0.272446
FBXO21	32169_at	4.72831	1.67997	0.3553	3.20421	0.272446
ASNS	36671_at	4.72733	1.22164	0.25842	2.33211	0.272446
USP6	31526_f_at	4.71584	1.08907	0.230938	2.12736	0.272446
EIF3S2	32230_at	4.71046	1.0709	0.227345	2.10074	0.272446
ABCE1	39355_at	4.70112	1.45254	0.308978	2.7369	0.272446
CSDA	39839_at	4.7006	1.88273	0.40053	3.68773	0.272446
CCDC6	37162_at	4.69354	1.50596	0.320858	2.84014	0.272446
MCP	38441_s_at	4.69209	2.28022	0.485971	4.85753	0.272446
FDPS	37325_at	4.68534	1.49604	0.319303	2.82068	0.272446
PITRM1	34839_at	4.6851	1.08857	0.232347	2.12663	0.272446
ATR	37229_at	4.68422	2.36768	0.505459	5.16111	0.272446
C2F	39357_at	4.67659	1.63706	0.350054	3.11031	0.272446
CASP4	195_s_at	4.67638	2.24952	0.48104	4.75526	0.272446
DPYSL2	40607_at	4.67592	3.64408	0.779328	12.5019	0.272446
JARID2	34782_at	4.67322	1.27418	0.272657	2.41862	0.272446
CREG1	35311_at	4.6699	1.42969	0.306151	2.6939	0.272446
BUB3	41547_at	4.65833	2.09134	0.448947	4.26145	0.272446
TI-227H	33683_at	4.6503	1.04261	0.224204	2.05996	0.272446
HNRPA1	34987_s_at	4.64326	2.22092	0.47831	4.66189	0.272446
ZNF238	35824_at	4.64054	2.46143	0.530419	5.50763	0.272446
RPIA	38036_at	4.63201	1.47617	0.318688	2.78209	0.272446
ZNF318	36048_at	4.62711	1.49471	0.323032	2.81807	0.272446
GORASP2	35805_at	4.62535	1.0229	0.221152	2.03201	0.272446
EEF1A1	40887_g_at	4.61257	1.27204	0.275778	2.41503	0.272446
CASK	31854_at	4.59392	1.31361	0.285945	2.48562	0.272446
MYO1B	41439_at	4.58947	2.04553	0.445702	4.12826	0.272446
PSMC6	949_s_at	4.58838	1.47294	0.321015	2.77586	0.272446
CETN2	38410_at	4.57713	1.3299	0.290553	2.51385	0.272446
TKT	38789_at	4.57093	1.10727	0.242241	2.15437	0.272446
RPS21	32744_at	4.57089	1.74459	0.381675	3.35101	0.272446
DDX10	831_at	4.56456	1.15065	0.252083	2.22013	0.272446
ENSA	39012_g_at	4.55629	1.217	0.267103	2.32463	0.272446
AASDHPPT	35761_at	4.55189	2.42698	0.53318	5.37766	0.272446
HSPA8	40637_at	4.54383	1.93724	0.426345	3.82971	0.272446
LAMP2	38402_at	4.54154	1.51132	0.332777	2.85071	0.272446
LOC57149	41488_at	4.539	2.06489	0.454921	4.18401	0.272446
ACP1	36611_at	4.52278	1.10004	0.243222	2.14361	0.272446
DC8	41335_at	4.52133	1.72493	0.381509	3.30563	0.272446
---	1180_g_at	4.51023	1.2117	0.268656	2.3161	0.272446
SSRP1	37739_at	4.50358	1.16014	0.257603	2.23479	0.272446
USP24	35847_at	4.49785	1.0037	0.223151	2.00513	0.272446
IFITM1 /// IFITM2 /// IFITM3	676_g_at	4.49321	1.64339	0.365751	3.124	0.272446
BCLAF1	38050_at	4.48087	1.59011	0.354867	3.01073	0.272446
---	1179_at	4.47945	2.051	0.45787	4.14394	0.272446
KIAA0102	37359_at	4.47475	1.14368	0.255585	2.20944	0.272446
PSMB4	1311_at	4.4678	1.46731	0.32842	2.76507	0.272446
KIAA1199	36070_at	4.45091	3.22545	0.724671	9.35313	0.272446
TERF1	32255_i_at	4.44987	2.08749	0.469112	4.25007	0.272446
EDD	39036_g_at	4.44284	1.47195	0.331308	2.77396	0.272446
PRDX3	36631_at	4.44184	1.94635	0.438185	3.85397	0.272446
COG5	34737_at	4.4141	1.4357	0.325253	2.70513	0.272446
EXOSC7	33294_at	4.40377	1.33319	0.302739	2.5196	0.272446
RAD23B	1874_at	4.39029	1.327	0.302257	2.5088	0.272446
MELK	38847_at	4.39027	1.0429	0.237548	2.06037	0.272446
eIF3k	31492_at	4.38634	1.82969	0.417134	3.55461	0.272446
MIF	895_at	4.37333	2.60219	0.595014	6.07209	0.272446
SMC4L1	34878_at	4.36612	1.51823	0.34773	2.8644	0.272446
RPL19	32435_at	4.3598	1.85142	0.424658	3.60856	0.272446
IFITM1	675_at	4.3465	1.30798	0.300928	2.47595	0.272446
NDUFAB1	35297_at	4.34623	1.74091	0.400555	3.34245	0.272446
SRP9	36981_at	4.34519	2.15693	0.496394	4.45964	0.272446
SIAT1	41352_at	4.32258	1.85467	0.429066	3.61669	0.272446
GCLC	31850_at	4.31419	1.17683	0.272781	2.26079	0.272446
ADH5	37707_i_at	4.313	2.42939	0.56327	5.38665	0.272446
RUNX1	943_at	4.31168	1.59832	0.370696	3.02791	0.272446
PSMB2	1310_at	4.30887	1.53805	0.35695	2.90403	0.272446
STAT1	32860_g_at	4.30119	1.42092	0.330355	2.67756	0.272446
MTX2	35642_at	4.29976	1.10302	0.256532	2.14804	0.272446
REA	37364_at	4.28918	1.43765	0.335181	2.7088	0.272446
CTSH	37021_at	4.27066	1.60297	0.375345	3.03768	0.272446
ARL1	37296_at	4.27061	1.39835	0.327435	2.636	0.272446
ZNF9	32841_at	4.26701	1.59402	0.373567	3.01888	0.272446
ZCCHC11	41669_at	4.25803	1.63331	0.383584	3.10225	0.272446
NONO	38527_at	4.25783	1.29172	0.303375	2.44819	0.272446
UPF3A	39131_at	4.24297	1.95808	0.461487	3.88543	0.272446
BUB1B	35699_at	4.23161	2.19812	0.519452	4.58881	0.272446
DKFZP547E1010	33403_at	4.22355	1.1822	0.279906	2.26922	0.272446
TIMP1	1693_s_at	4.22166	1.43752	0.340511	2.70855	0.272446
PGAP1	39324_at	4.22164	2.59917	0.615678	6.05937	0.272446
PSMF1	36974_at	4.21149	1.33433	0.316831	2.52158	0.272446
TBCA	34773_at	4.20675	1.20782	0.287115	2.30988	0.272446
SURB7	34356_at	4.20502	1.17463	0.279339	2.25734	0.272446
PFKM	36196_at	4.20492	1.07629	0.255961	2.10861	0.272446
MTHFD1	674_g_at	4.19961	2.07468	0.494016	4.2125	0.272446
BACH1	31895_at	4.18981	1.30573	0.311644	2.47208	0.272446
SFRS7	32165_at	4.18291	2.19726	0.525294	4.58606	0.272446
FKBP9	38761_s_at	4.1787	1.24639	0.298271	2.37247	0.272446
EIF3S5	32576_at	4.17801	1.17747	0.281826	2.2618	0.272446
ESD	38375_at	4.17713	1.79704	0.430208	3.47505	0.272446
HNRPM	37717_at	4.15261	1.35445	0.326169	2.557	0.272446
TARS	38473_at	4.13927	1.83133	0.442427	3.55864	0.272446
POLR2L	35841_at	4.13896	1.03339	0.249675	2.04683	0.272446
PTPN4	1460_g_at	4.13874	1.55836	0.376531	2.9452	0.272446
ATP2C1	38684_at	4.13838	1.20948	0.29226	2.31255	0.272446
AXOT	35268_at	4.13559	1.56132	0.377532	2.95123	0.272446
NME1	1985_s_at	4.13536	2.12379	0.513567	4.35836	0.272446
RANBP1	41342_at	4.1319	1.59669	0.386431	3.02449	0.272446
ZFR	40610_at	4.12808	1.12166	0.271714	2.17597	0.376719
---	40386_r_at	4.12742	1.84975	0.448161	3.60438	0.376719
GPX2	35194_at	4.12632	2.32724	0.563998	5.01844	0.376719
KRT18	35766_at	4.12534	1.33676	0.324036	2.52583	0.376719
RNPS1	36186_at	4.12156	1.00139	0.242964	2.00193	0.376719
LMNB2	36987_at	4.11578	1.03269	0.250909	2.04583	0.376719
LIG3	1188_g_at	4.11534	1.03964	0.252625	2.05571	0.376719
---	1815_g_at	4.11457	2.08405	0.506504	4.23996	0.376719
PDCD6	37569_at	4.11249	1.76986	0.430362	3.41021	0.376719
EEF1A1	1288_s_at	4.11224	1.3652	0.331984	2.57612	0.376719
NCBP2	32789_at	4.09923	1.60706	0.392039	3.0463	0.376719
SFRS2	36112_r_at	4.09619	1.94568	0.474998	3.85219	0.376719
MEST	37749_at	4.0953	1.22787	0.299825	2.34221	0.376719
PFDN5	1817_at	4.09402	1.11501	0.27235	2.16596	0.376719
PPM1H	33358_at	4.08209	1.73679	0.425467	3.33294	0.376719
H3F3B	31510_s_at	4.07988	1.17139	0.287115	2.25229	0.376719
KIAA0776	36474_at	4.07622	1.95357	0.479259	3.87331	0.376719
---	324_f_at	4.07393	1.26785	0.31121	2.40802	0.376719
PEX3	36864_at	4.0707	1.08592	0.266765	2.12273	0.376719
FLJ10803	37610_at	4.06151	1.2253	0.301685	2.33804	0.376719
LASS6	38630_at	4.05278	1.45428	0.358835	2.74019	0.376719
PRPS2	41490_at	4.05116	1.82926	0.451541	3.55356	0.376719
10.Sep	38033_at	4.04527	1.76113	0.435356	3.38964	0.376719
PSMA4	1450_g_at	4.04157	1.57522	0.389754	2.97981	0.376719
PAIP1	38978_at	4.03871	2.04282	0.505811	4.12051	0.376719
PRIM2A	36898_r_at	4.03155	1.26625	0.314084	2.40535	0.376719
ZNF330	37520_at	4.03057	1.11644	0.276992	2.16811	0.376719
HSPA9B	41510_s_at	4.03017	1.75089	0.434445	3.36565	0.376719
UQCRB	39427_at	4.02827	1.43334	0.355822	2.70072	0.376719
---	34181_at	4.01935	1.50198	0.373686	2.8323	0.376719
EIF4B	39110_at	4.01047	1.24265	0.309853	2.36633	0.376719
TIAL1	41763_g_at	4.00574	1.64093	0.409644	3.11867	0.376719
ATP5J2	40134_at	4.00037	1.78242	0.445564	3.44003	0.376719
LEREPO4	35750_at	3.98586	1.11234	0.279071	2.16196	0.376719
CCND1	2020_at	3.98557	1.59053	0.399073	3.0116	0.376719
PSMC2	35353_at	3.98478	1.30224	0.326804	2.46612	0.376719
IMP4	38275_at	3.98473	1.3535	0.339672	2.55532	0.376719
PSMD10	37350_at	3.97297	1.09093	0.274589	2.13012	0.376719
ARPP-19	36872_at	3.96956	1.14619	0.288745	2.21329	0.376719
RPL23	32394_s_at	3.96844	1.35589	0.341669	2.55955	0.376719
TCP1	34791_at	3.96028	1.66344	0.42003	3.1677	0.376719
D8S2298E	31880_at	3.95362	1.08743	0.275047	2.12495	0.376719
SUMO1	457_s_at	3.9503	1.2952	0.327873	2.4541	0.376719
MTMR1	34654_at	3.94986	1.48218	0.37525	2.79371	0.376719
UBE2L3	223_at	3.94764	1.17392	0.297373	2.25624	0.376719
EPB41L2	32585_at	3.93657	1.43382	0.36423	2.70161	0.376719
BARD1	1801_at	3.93632	1.24191	0.3155	2.36511	0.376719
HBXIP	38054_at	3.9345	2.0159	0.512366	4.04434	0.376719
IBTK	36875_at	3.93131	1.06185	0.2701	2.0876	0.376719
B4GALT2	34177_at	3.91421	1.97552	0.504704	3.93269	0.376719
LRPPRC	41754_at	3.90946	2.08854	0.534228	4.25319	0.376719
ENC1	39542_at	3.907	1.49679	0.383105	2.82214	0.376719
ATXN2	36998_s_at	3.90034	1.03997	0.266635	2.05618	0.376719
CDK4	1942_s_at	3.89574	1.37446	0.35281	2.5927	0.376719
TM9SF2	34307_at	3.88042	1.15643	0.298016	2.22905	0.376719
TFAM	36191_at	3.87779	1.33998	0.345553	2.53148	0.376719
RPL37	33656_at	3.87582	1.03479	0.266987	2.04882	0.376719
BMI1	41562_at	3.87429	1.78636	0.461082	3.44944	0.376719
TPT1	31584_at	3.86436	1.12469	0.291042	2.18055	0.376719
---	40115_at	3.85529	1.41552	0.367162	2.66755	0.376719
AKAP11	34657_at	3.85344	1.69277	0.439289	3.23277	0.376719
PRDX2	39729_at	3.85239	2.00663	0.520879	4.01842	0.376719
RPA1	38481_at	3.8496	1.04056	0.270303	2.05702	0.376719
PSMD8	32584_at	3.84952	1.00933	0.262197	2.01298	0.376719
TRIP15	34323_at	3.84618	1.50771	0.392003	2.84359	0.376719
KIAA0746	41585_at	3.84447	1.20327	0.312989	2.30262	0.376719
MTMR6	38035_at	3.84293	1.04694	0.272434	2.06615	0.376719
---	37161_at	3.83656	1.94525	0.507031	3.85106	0.376719
HMGN1	306_s_at	3.83386	1.65521	0.431735	3.1497	0.376719
IRAK1BP1	38357_at	3.83354	2.00472	0.522943	4.01312	0.376719
SLC25A6	40435_at	3.83086	1.53383	0.400388	2.89553	0.376719
ACSL1	40082_at	3.82291	1.09797	0.287208	2.14053	0.376719
DNAJB6	41233_at	3.82192	1.16047	0.303635	2.2353	0.376719
XBP1	39756_g_at	3.8179	1.81032	0.474168	3.50721	0.376719
EIF1AX	34813_at	3.81669	1.15023	0.301369	2.2195	0.376719
---	723_s_at	3.81216	1.41988	0.37246	2.67563	0.376719
GPSM2	39102_at	3.81207	1.61248	0.422995	3.05778	0.376719
ALCAM	38642_at	3.81022	1.29501	0.339879	2.45379	0.376719
---	AFFX-HUMGAPDH/M33197_5_at	3.80823	1.64703	0.432493	3.13189	0.376719
SRPK1	1031_at	3.80557	1.81921	0.47804	3.52889	0.376719
H2AFY	36576_at	3.80534	1.39896	0.367631	2.63712	0.376719
ILF3	32751_at	3.80433	1.2486	0.328206	2.37611	0.376719
AHSA1	40979_at	3.79879	1.49352	0.393158	2.81576	0.376719
TGFBI	1385_at	3.7885	3.08041	0.813095	8.45855	0.376719
NEK4	665_at	3.78816	1.2328	0.325436	2.35023	0.376719
NCOA2	34312_at	3.78577	1.60741	0.424592	3.04704	0.376719
TRRAP	33810_at	3.78534	1.68996	0.446447	3.22647	0.376719
SNRPB2	38399_at	3.77993	1.05388	0.278809	2.0761	0.376719
---	37672_at	3.77642	1.98288	0.52507	3.95282	0.376719
ITGB3BP	38501_s_at	3.76243	1.34596	0.357737	2.54199	0.376719
CNIH	32803_at	3.75356	1.49319	0.397806	2.8151	0.376719
FPGT	38139_at	3.75332	1.8502	0.492951	3.60551	0.376719
TXNDC7	41750_at	3.74351	1.35369	0.361611	2.55565	0.376719
BECN1	39378_at	3.73851	1.34821	0.360627	2.54596	0.376719
SNRPF	41403_at	3.73734	1.6118	0.431269	3.05632	0.376719
TAF9	193_at	3.73671	1.2711	0.340165	2.41345	0.376719
FASN	38429_at	3.73662	1.28919	0.345014	2.44391	0.376719
EZH2	37305_at	3.7333	1.37496	0.368296	2.59361	0.376719
RSN	34350_at	3.73315	1.02398	0.274294	2.03352	0.376719
PAI-RBP1	40441_g_at	3.72199	1.24623	0.33483	2.37221	0.376719
ITGB5	39754_at	3.7216	1.13315	0.304479	2.19337	0.376719
METAP1	37619_at	3.71099	1.4148	0.381244	2.66622	0.478805
DCTN6	34781_at	3.70252	1.13112	0.305501	2.19029	0.478805
CTPS	32441_at	3.69715	1.09112	0.295124	2.13039	0.478805
DNAJA1	276_at	3.69683	1.03649	0.280374	2.05124	0.478805
MGC9084	35677_at	3.69606	1.23042	0.3329	2.34635	0.478805
UBE2J1	39039_s_at	3.69463	1.50739	0.407995	2.84296	0.478805
STRAP	34402_at	3.6928	2.05601	0.55676	4.15834	0.478805
HOXA9	37809_at	3.69131	2.42712	0.657522	5.37819	0.478805
HNRPA3	33817_at	3.68905	1.84301	0.49959	3.58758	0.478805
YAF2	38573_at	3.68637	1.27557	0.346024	2.42095	0.478805
CCNF	35907_at	3.68575	1.28391	0.348346	2.43499	0.478805
PLP2	37326_at	3.6819	1.44834	0.393366	2.72893	0.478805
CCNB1	34736_at	3.67688	2.23774	0.608598	4.71657	0.478805
HSPA5	36614_at	3.66738	1.59065	0.43373	3.01186	0.478805
AHR	40516_at	3.6583	1.0433	0.285186	2.06093	0.478805
SAS10	33150_at	3.65003	2.03822	0.558412	4.10739	0.478805
C1orf41	36032_at	3.63466	1.03678	0.285249	2.05165	0.478805
SVIL	40069_at	3.63456	1.21071	0.333109	2.31451	0.478805
MGC23401	35184_at	3.63296	1.39841	0.384922	2.6361	0.478805
FLJ11220	37828_at	3.62642	1.55035	0.427515	2.92888	0.478805
BAZ1A	37971_at	3.60981	1.15971	0.321266	2.23412	0.478805
EED	31853_at	3.60907	1.04917	0.290703	2.06933	0.478805
IF	35698_at	3.60708	1.0512	0.291428	2.07226	0.478805
POLD2	1470_at	3.60589	1.40791	0.390449	2.65353	0.478805
LAT1-3TM	41733_at	3.60181	1.25844	0.349391	2.39237	0.478805
RHEB	1659_s_at	3.60036	1.34449	0.373433	2.53941	0.478805
RRM1	34314_at	3.59685	1.34269	0.373296	2.53624	0.478805
LOC220594 /// USP32 /// USP6	34677_f_at	3.59574	1.54572	0.429877	2.91951	0.478805
PSMB7	1313_at	3.5952	1.09468	0.304484	2.13566	0.478805
JJAZ1	40957_at	3.5829	1.09557	0.305776	2.13697	0.478805
RPS12	33117_r_at	3.58234	1.26433	0.352933	2.40215	0.478805
DAF	39695_at	3.53679	1.25199	0.353991	2.3817	0.478805
RCHY1	36046_at	3.53283	1.27642	0.361303	2.42238	0.478805
PSMB5	37666_at	3.52307	1.30628	0.370779	2.47303	0.478805
15.Sep	38820_at	3.52229	1.0368	0.294355	2.05168	0.478805
---	41841_at	3.51614	1.34087	0.381347	2.53304	0.478805
DRG1	41606_at	3.51221	1.09631	0.312142	2.13807	0.478805
EHBP1	40423_at	3.50865	1.39318	0.397069	2.62656	0.478805
BTF3	31932_f_at	3.50084	1.08208	0.309092	2.11709	0.478805
ANKRD15	37225_at	3.4934	1.41225	0.404263	2.66152	0.478805
PSMA4	1449_at	3.49284	1.80006	0.515356	3.48234	0.478805
CDC5L	32041_r_at	3.48439	1.04423	0.299689	2.06227	0.478805
BRD8	32654_g_at	3.47688	1.36813	0.393493	2.58135	0.478805
---	32306_g_at	3.4668	1.72553	0.49773	3.30702	0.478805
CDK7	1969_s_at	3.4587	1.01488	0.293428	2.02073	0.478805
SON	39097_at	3.45432	1.11188	0.321881	2.16127	0.478805
YWHAE	1011_s_at	3.45237	1.01447	0.293846	2.02016	0.478805
MAPK9	38431_at	3.44566	1.01164	0.293598	2.0162	0.478805
ATF2	37575_at	3.42893	1.14279	0.33328	2.20808	0.478805
PRIM1	798_at	3.4224	1.13096	0.330458	2.19004	0.478805
ADH5	37708_r_at	3.41231	1.42589	0.417866	2.68679	0.478805
MORF4L2	40861_at	3.41174	1.17939	0.345687	2.26481	0.478805
---	41147_at	3.40106	1.52003	0.446927	2.86796	0.478805
ETS2	1519_at	3.40075	1.12452	0.330669	2.18029	0.478805
DNAJC9	41569_at	3.3922	1.58631	0.467635	3.00281	0.478805
CD44	1126_s_at	3.38379	1.04634	0.309222	2.06528	0.478805
---	33881_at	3.37868	1.46799	0.434487	2.76637	0.478805
PSMD7	40276_at	3.37635	1.29301	0.382961	2.45039	0.478805
ANP32B	38479_at	3.37008	1.46959	0.43607	2.76943	0.478805
RCN1	40556_at	3.36888	1.46897	0.436042	2.76825	0.478805
MCM7	947_at	3.36629	1.60196	0.475883	3.03555	0.478805
OLFM4	38615_at	3.36181	2.89055	0.859819	7.41551	0.478805
CEBPZ	32194_at	3.35866	1.16652	0.347317	2.2447	0.478805
CLASP2	38711_at	3.35364	1.8348	0.547106	3.56721	0.478805
TRA1	442_at	3.35006	1.82029	0.543361	3.53152	0.478805
PAPSS1	34411_at	3.34495	1.13298	0.338712	2.19311	0.478805
DLG7	37231_at	3.34144	1.03956	0.311112	2.0556	0.669628
MAD2L1	1721_g_at	3.32492	1.11235	0.334549	2.16197	0.669628
LPIN1	38098_at	3.31509	1.33235	0.401903	2.51812	0.669628
CANX	40125_at	3.31492	1.00522	0.303241	2.00725	0.669628
MAGED1	41139_at	3.31324	1.01511	0.30638	2.02106	0.669628
H2AFV	39046_at	3.30596	2.03155	0.614511	4.08843	0.669628
IKBKAP	34344_at	3.29911	1.0849	0.328847	2.12123	0.669628
BCAS2	34286_at	3.29754	1.00337	0.30428	2.00468	0.669628
HSPA8	33820_g_at	3.29283	1.24929	0.379396	2.37724	0.669628
POP5	39516_at	3.29194	1.03636	0.314817	2.05104	0.669628
KIAA1078	34688_at	3.2882	1.21278	0.368827	2.31784	0.669628
TCEB1	1399_at	3.28479	1.48022	0.450627	2.78991	0.669628
STAT1	AFFX-HUMISGF3A/M97935_3_at	3.26763	1.7338	0.530597	3.32602	0.669628
MRPS12	33214_at	3.2672	1.80924	0.55376	3.50458	0.669628
ATRX	818_s_at	3.26577	1.36055	0.41661	2.56784	0.669628
CCNB1	1945_at	3.26166	1.98732	0.609295	3.96499	0.669628
PMS1	525_g_at	3.25903	1.00818	0.30935	2.01137	0.669628
TIMM17A	32830_g_at	3.2436	1.18032	0.363893	2.26627	0.669628
ACSL3	33880_at	3.2312	1.66482	0.515232	3.17074	0.669628
BOP1	35615_at	3.22684	1.05689	0.327531	2.08044	0.669628
SAP18	41277_at	3.22405	1.05082	0.325933	2.07171	0.669628
IDH3B	40111_g_at	3.22345	1.21497	0.376917	2.32136	0.669628
RB1	2044_s_at	3.20909	1.32516	0.412939	2.5056	0.669628
RNPC2	39725_at	3.2022	1.20052	0.374906	2.29823	0.669628
OXA1L	39774_at	3.19989	1.06641	0.333264	2.09421	0.669628
HPRP8BP	41370_at	3.19462	1.0141	0.31744	2.01964	0.669628
PEX7	40654_at	3.18971	1.74845	0.548155	3.35998	0.669628
KIAA0663	41170_at	3.18615	1.09131	0.342518	2.13068	0.669628
TRIP13	36813_at	3.18087	1.20898	0.380078	2.31174	0.669628
CENPF	37302_at	3.17799	1.71283	0.538967	3.27804	0.669628
CGI-100	40931_at	3.17466	1.53605	0.483849	2.9	0.669628
UQCRFS1	34401_at	3.16904	1.07434	0.33901	2.10575	0.669628
LOC57228	34176_at	3.16885	1.02368	0.323043	2.03309	0.669628
CALU	37345_at	3.16752	1.20428	0.380198	2.30423	0.669628
KIAA0372	40517_at	3.1618	2.01077	0.635957	4.02997	0.669628
TSTA3	36936_at	3.15347	1.26066	0.39977	2.39606	0.669628
MCM2	35312_at	3.15285	1.12075	0.355471	2.1746	0.669628
MDC1	32662_at	3.13365	1.33234	0.425173	2.51811	0.669628
GTF2H1	38782_at	3.12419	1.05068	0.336306	2.07151	0.669628
TGFBR3	1897_at	3.11815	1.40776	0.451472	2.65324	0.669628
POLR2I	34828_at	3.11265	1.11474	0.358133	2.16556	0.669628
RAE1	32757_at	3.08808	1.09071	0.353201	2.12979	0.669628
DXS9879E	40891_f_at	3.08768	1.09986	0.356211	2.14335	0.669628
NFE2L2	853_at	3.08554	1.17157	0.379695	2.25256	0.669628
DOC1	31897_at	3.08319	1.14387	0.371002	2.20972	0.669628
ANKRD17	39380_at	3.08195	1.83497	0.595391	3.56763	0.669628
RNF6	35656_at	3.07628	1.88643	0.613218	3.69719	0.669628
NDUFA5	38462_at	3.07474	1.6257	0.528729	3.08592	0.669628
CROP	34397_at	3.07403	1.18608	0.385839	2.27533	0.669628
SFRS6	35808_at	3.06856	1.5449	0.50346	2.91783	0.669628
TYRO3	35246_at	3.06721	1.5199	0.495533	2.86772	0.669628
AMD1	36685_at	3.06597	1.36342	0.444693	2.57294	0.669628
GLO1	36201_at	3.04247	1.51781	0.498876	2.86357	0.669628
SPP1	34342_s_at	3.04008	2.42553	0.797849	5.37226	0.669628
PLAGL1	36943_r_at	3.03513	2.30535	0.759554	4.94287	0.669628
GCN1L1	36603_at	3.02537	1.0899	0.360255	2.1286	0.669628
CBR4	40349_at	3.01929	2.0306	0.67254	4.08574	0.669628
GPR49	41073_at	3.01769	2.21868	0.735223	4.65466	0.669628
NOX1	32972_at	3.01298	1.52948	0.507631	2.88682	0.669628
THUMPD1	40868_at	2.99314	1.27271	0.425209	2.41615	1.01433
PMS1	41461_at	2.99055	1.10699	0.370161	2.15395	1.01433
PLCB1	35980_at	2.9877	1.93176	0.646571	3.8152	1.01433
SIAHBP1	36145_at	2.98025	1.0073	0.337992	2.01015	1.01433
TUBA3	40567_at	2.97988	2.35567	0.790524	5.1183	1.01433
PROS1	35752_s_at	2.97678	1.01762	0.341853	2.02458	1.01433
PPP1R12A	40438_at	2.972	1.5837	0.532875	2.99738	1.01433
ATRX	39147_g_at	2.97037	1.42598	0.480067	2.68696	1.01433
CPNE3	39706_at	2.96574	1.31519	0.443462	2.48835	1.01433
EBP	32536_at	2.95531	1.07915	0.365156	2.11279	1.01433
BMP4	40333_at	2.94944	1.97393	0.669258	3.92838	1.01433
ST13	1640_at	2.94314	1.60931	0.546799	3.05105	1.01433
TOMM70A	32853_at	2.93935	1.44997	0.493295	2.73202	1.01433
CDK8	35140_at	2.93859	1.03421	0.351941	2.04799	1.01433
PSMC1	688_at	2.9361	1.01753	0.346558	2.02445	1.01433
KIAA0907	33885_at	2.92538	1.19685	0.409127	2.29239	1.01433
MAP3K5	1327_s_at	2.92522	1.26555	0.432634	2.40419	1.01433
C6orf111	41784_at	2.91791	1.27979	0.438598	2.42803	1.01433
CDKN3	1599_at	2.91622	1.50564	0.516299	2.8395	1.01433
ADNP	34394_at	2.91504	1.45815	0.500217	2.74756	1.01433
BHLHB2	40790_at	2.88527	1.33498	0.462689	2.52273	1.01433
SOSTDC1	39577_at	2.87419	1.60907	0.559834	3.05055	1.01433
TTC3	39065_s_at	2.8698	1.3217	0.460554	2.4996	1.01433
ARHGAP8	37117_at	2.86579	1.31531	0.458968	2.48855	1.01433
GLUL	40522_at	2.86429	1.15998	0.404981	2.23455	1.01433
---	572_at	2.86412	1.34377	0.469174	2.53814	1.01433
CCT5	40417_at	2.85781	1.46489	0.512592	2.76042	1.01433
KIAA1033	41651_at	2.85759	1.91307	0.669472	3.76611	1.01433
GSTP1	829_s_at	2.85582	1.10863	0.388202	2.15641	1.01433
ZNF198	41436_at	2.85079	1.20152	0.421468	2.29981	1.01433
NFYB	37928_at	2.84776	1.36467	0.479209	2.57517	1.01433
C19orf13	38400_at	2.82957	1.28053	0.452552	2.42928	1.01433
MAD2L1	37282_at	2.82562	1.25137	0.442866	2.38068	1.01433
TUBGCP3	38353_at	2.81563	1.00467	0.35682	2.00649	1.01433
YT521	39897_at	2.81481	1.48623	0.528004	2.80156	1.01433
AREG	34898_at	2.80505	2.07746	0.740614	4.22063	1.01433
CPOX	37999_at	2.80141	1.03031	0.367782	2.04246	1.01433
TM4SF1	892_at	2.7889	1.22933	0.440795	2.34459	1.01433
TYRO3	2086_s_at	2.77076	2.05634	0.742157	4.1593	1.01433
SFRS10	140_s_at	2.76743	1.161	0.419525	2.23613	1.01433
PSMD8	1312_at	2.76046	1.04788	0.379605	2.0675	1.01433
E2F3	41632_at	2.74613	1.03686	0.377572	2.05176	1.01433
JMJD1A	34786_at	2.74153	1.04382	0.380743	2.06168	1.01433
LOC113251	35180_at	2.73907	1.09539	0.399914	2.13671	1.01433
TACC1	40841_at	2.7387	1.74766	0.638133	3.35812	1.01433
HNRPA3	35916_s_at	2.7385	1.14376	0.41766	2.20957	1.01433
PCBP2	35745_f_at	2.73025	1.15582	0.423339	2.22811	1.01433
DDHD2	35177_at	2.72473	1.52489	0.559647	2.87764	1.01433
DKFZP564G2022	40437_at	2.72197	1.17615	0.432096	2.25973	1.01433
NUP155	34659_at	2.72112	1.26499	0.464878	2.40325	1.01433
HSD17B4	36626_at	2.70711	1.4229	0.525617	2.68124	1.01433
H41	40874_at	2.70505	1.21965	0.450879	2.3289	1.01433
TSNAX	41051_at	2.70453	1.2084	0.446804	2.31081	1.01433
VSNL1	34281_at	2.70397	1.2124	0.448377	2.31722	1.01433
SEC24B	35845_at	2.69067	1.58598	0.589436	3.00212	1.01433
NFE2L3	34282_at	2.68863	1.12517	0.418493	2.18128	1.01433
OSBPL8	41438_at	2.67634	1.20589	0.450573	2.30679	1.01433
---	31800_at	2.66845	1.02732	0.38499	2.03824	1.01433
OPA1	39745_at	2.66827	1.16036	0.434872	2.23513	1.01433
PSMB3	1309_at	2.66166	1.27891	0.480493	2.42655	1.01433
SLC29A1	33901_at	2.65618	1.34736	0.507256	2.54447	1.57568
SEMA3C	377_g_at	2.65096	1.05778	0.399019	2.08173	1.57568
---	958_s_at	2.63789	1.16462	0.441499	2.24175	1.57568
HMGA1	39704_s_at	2.63748	1.1115	0.421426	2.1607	1.57568
WFS1	35164_at	2.63473	1.25023	0.47452	2.37879	1.57568
---	37758_s_at	2.62939	1.0085	0.383547	2.01181	1.57568
CHSY1	41447_at	2.62622	1.27231	0.484465	2.41548	1.57568
UBE2N	36604_at	2.62527	1.09364	0.416581	2.13411	1.57568
DEGS	33337_at	2.61948	1.89124	0.721991	3.70954	1.57568
SLC11A2	35320_at	2.61742	1.07239	0.409715	2.10292	1.57568
PSIP1	39243_s_at	2.61665	1.58855	0.607094	3.00747	1.57568
BBX	31867_at	2.61158	1.14603	0.438829	2.21305	1.57568
PTPN12	1463_at	2.61066	1.04239	0.399284	2.05964	1.57568
KIAA0241	39761_at	2.60816	1.05502	0.404507	2.07775	1.57568
C5orf13	39710_at	2.60584	1.91554	0.735097	3.77256	1.57568
TGM2	38404_at	2.60558	1.51388	0.581014	2.85577	1.57568
PFDN4	41003_at	2.59735	1.04657	0.402936	2.06561	1.57568
STAT1	32859_at	2.59442	1.34767	0.519451	2.54502	1.57568
CCND2	36650_at	2.59421	2.65449	1.02324	6.29622	1.57568
HNRPC	32408_s_at	2.54674	1.1143	0.437537	2.16489	1.57568
FNBP2	36069_at	2.54451	1.01638	0.399442	2.02284	1.57568
CCNB2	32263_at	2.5444	1.19552	0.469864	2.29028	1.57568
PRKAR1A	41768_at	2.54153	1.02684	0.404027	2.03756	1.57568
CADPS	31848_at	2.53978	1.72932	0.680893	3.31571	1.57568
LAMC1	232_at	2.53798	1.20721	0.475659	2.30891	1.57568
GPR126	36014_at	2.52918	1.47977	0.585079	2.78904	1.57568
EIF4E	37752_at	2.52503	1.69556	0.671503	3.23904	1.57568
SCRN1	36192_at	2.51932	1.39866	0.555173	2.63656	1.57568
SERP1	37035_at	2.51368	1.26898	0.504827	2.4099	1.57568
WBSCR1	41212_r_at	2.5058	1.08398	0.432588	2.11987	1.57568
UBE1C	40066_at	2.48504	1.08759	0.437654	2.12518	1.57568
GPNMB	38379_at	2.48472	1.02028	0.410622	2.02831	1.57568
TM4SF9	40990_at	2.47017	1.02815	0.416226	2.0394	1.57568
BMP4	1114_at	2.46873	1.33562	0.541014	2.52384	1.57568
USP10	37683_at	2.46763	1.2104	0.490512	2.31402	1.57568
CUL4B	40141_at	2.4607	1.16488	0.473395	2.24215	1.57568
TIA1	33852_at	2.45967	1.43192	0.582159	2.69805	1.57568
DOCK4	41620_at	2.45774	1.12482	0.457664	2.18074	1.57568
PARG	38270_at	2.45304	1.23282	0.502569	2.35026	1.57568
ASCC3	36045_at	2.44737	1.03	0.420861	2.04202	1.57568
G3BP	41133_at	2.4427	1.26484	0.517804	2.403	1.57568
---	39625_at	2.44127	1.1354	0.465087	2.1968	1.57568
NAP1L1	34099_f_at	2.43531	1.41917	0.582746	2.67431	1.57568
---	39176_f_at	2.42672	1.70527	0.702704	3.26089	1.57568
RBL2	32597_at	2.42654	1.04214	0.429477	2.05928	1.57568
DJ971N18.2	38837_at	2.42069	1.04879	0.433262	2.0688	1.57568
PUM1	40048_at	2.4154	1.30071	0.538509	2.46351	1.57568
---	39799_at	2.41193	1.16136	0.481508	2.23669	1.57568
TSPYL4	33835_at	2.39857	1.39807	0.582875	2.63549	1.57568
GNG10	37735_at	2.37881	1.36829	0.5752	2.58165	1.57568
TRIM2	39382_at	2.3747	1.51194	0.636686	2.85192	1.57568
BZW1	40108_at	2.37361	1.01341	0.426948	2.01868	1.57568
NR2C1	582_g_at	2.36952	1.0727	0.45271	2.10337	1.57568
DICER1	38764_at	2.36112	1.29814	0.549798	2.45911	1.57568
ANP32A	37034_at	2.35004	1.25297	0.533172	2.38332	1.57568
S100A11	38138_at	2.34651	1.63392	0.696318	3.10355	1.57568
DJ971N18.2	40478_at	2.34191	1.19676	0.511019	2.29224	2.67554
PPP3CB	38277_at	2.34146	1.12011	0.478383	2.17364	2.67554
CYC1	35819_at	2.3405	1.16012	0.495672	2.23476	2.67554
STCH	38676_at	2.33744	1.05901	0.453064	2.0835	2.67554
OGT	39507_at	2.32357	1.47767	0.635952	2.785	2.67554
MAP3K7	36905_at	2.31573	1.02365	0.442042	2.03306	2.67554
IRS1	41049_at	2.31155	1.39646	0.604123	2.63255	2.67554
FTO	37242_at	2.30967	1.01084	0.437656	2.01509	2.67554
SFRS11	32183_at	2.29924	1.63891	0.712806	3.1143	2.67554
MLLT3	35975_at	2.29763	1.13381	0.49347	2.19438	2.67554
FLJ21439	40615_at	2.29701	1.35522	0.589991	2.55836	2.67554
SLC4A7	34936_at	2.29245	1.13834	0.496561	2.20128	2.67554
ANXA7	37670_at	2.28773	1.17105	0.511884	2.25176	2.67554
CFTR	36816_s_at	2.28508	1.51703	0.663883	2.86201	2.67554
FNBP4	35802_at	2.27067	1.07074	0.471552	2.10051	2.67554
ATP6V1G1	38814_at	2.26924	1.08845	0.479653	2.12645	2.67554
CLIC4	33891_at	2.26631	1.13817	0.502215	2.20102	2.67554
IDH1	39023_at	2.26038	1.01323	0.448258	2.01843	2.67554
MYO10	35362_at	2.25373	1.59556	0.707962	3.02211	2.67554
PNN	33543_s_at	2.25066	1.02414	0.455039	2.03374	2.67554
CDKN1B	33847_s_at	2.24582	1.65729	0.737943	3.15423	2.67554
LY75	38160_at	2.24471	1.3184	0.587336	2.49389	2.67554
RCOR1	37651_at	2.24094	1.23813	0.552503	2.35892	2.67554
TM4SF1	41531_at	2.22386	1.48066	0.665809	2.79077	2.67554
SRD5A1	589_at	2.21638	1.00352	0.452774	2.00488	2.67554
COPS5	1789_at	2.19072	1.29913	0.593015	2.4608	2.67554
TCF12	33348_at	2.16641	1.75683	0.810942	3.37954	2.67554
GRSF1	32595_at	2.15034	1.05701	0.491556	2.08062	2.67554
OAT	36636_at	2.1403	1.97351	0.922075	3.92723	2.67554
LRP4	36059_at	2.1273	1.17065	0.5503	2.25114	2.67554
FAM34A	34387_at	2.12714	1.00861	0.474163	2.01198	2.67554
RAPGEF2	34745_at	2.12625	1.42107	0.668345	2.67784	2.67554
CXCL2	37187_at	2.10266	1.3011	0.618791	2.46417	2.67554
SCC-112	34353_at	2.09245	1.31698	0.629396	2.49144	2.67554
DDX3Y	38355_at	2.09005	2.08397	0.997088	4.23971	2.67554
CYC1	1160_at	2.08082	1.19438	0.573993	2.28846	2.67554
PRKAR1A	227_g_at	2.07613	1.48685	0.716166	2.80277	2.67554
IRS1	851_s_at	2.0713	1.10356	0.532786	2.14884	2.67554
FLJ34588	38102_at	2.06237	1.39735	0.677545	2.63417	2.67554
PEX1	38365_at	2.05659	1.38538	0.673627	2.6124	2.67554
PRKCBP1	36957_at	2.05418	1.02408	0.498532	2.03366	2.67554
BAG5	36463_at	2.0434	1.12139	0.548784	2.17556	5.69345
RAI3	40079_at	-21.8221	-1.71773	0.0787153	0.304026	0
UGDH	35214_at	-21.6316	-2.54931	0.117852	0.170836	0
EPB41L3	41385_at	-20.7458	-4.77777	0.230301	0.0364543	0
GUCA2A	33995_at	-18.7811	-3.16231	0.168378	0.111699	0
SLC9A3R1	32174_at	-17.8984	-1.52282	0.0850812	0.348005	0
CA12	35275_at	-17.7172	-2.1483	0.121255	0.225578	0
---	988_at	-17.6343	-2.94472	0.166988	0.129882	0
CEACAM7	160035_at	-17.6336	-6.34717	0.359947	0.0122832	0
AQP8	33651_at	-17.23	-4.25332	0.246856	0.0524353	0
IL18	1165_at	-15.6372	-2.18425	0.139683	0.220026	0
CA12	36454_at	-13.4518	-3.03391	0.225538	0.122096	0
SLC17A4	35525_at	-13.3923	-1.32967	0.0992867	0.397858	0
EDN3	160040_at	-12.9274	-2.36196	0.18271	0.194526	0
TXNIP	31508_at	-12.7037	-2.28857	0.18015	0.204679	0
ZZEF1	38626_at	-12.7027	-1.24485	0.0979993	0.421951	0
ARF3	39336_at	-12.4455	-1.7777	0.142839	0.291648	0
CA4	40739_at	-11.9885	-4.65599	0.388372	0.0396649	0
SLC9A1	32681_at	-11.6839	-1.41304	0.12094	0.375519	0
CIB1	1020_s_at	-11.6212	-1.17715	0.101293	0.442225	0
KIAA0342	32660_at	-11.4155	-1.91418	0.167683	0.265322	0
BTEB1	40202_at	-10.9958	-1.40908	0.128148	0.376551	0
SULT1A1	31804_f_at	-10.0632	-1.40505	0.139622	0.377606	0
SLC22A5	32084_at	-9.86681	-2.69024	0.272655	0.154938	0
ATP6V0C	36994_at	-9.80736	-1.28878	0.131409	0.409298	0
MGLL	35792_at	-9.77382	-2.25315	0.230529	0.209766	0
SELENBP1	37405_at	-9.69955	-2.17083	0.223807	0.222083	0
JUND	41483_s_at	-9.69186	-1.81944	0.187728	0.283332	0
EDN3	37865_at	-9.65411	-1.87735	0.194462	0.272182	0
GNA11	564_at	-9.4983	-1.34984	0.142114	0.392335	0
UPP1	37351_at	-9.36411	-1.43504	0.153249	0.369837	0.0716941
PDE9A	33709_at	-9.30177	-1.77486	0.190809	0.292223	0.0716941
MYLK	32847_at	-9.30135	-1.16361	0.125102	0.446393	0.0716941
EMP1	37762_at	-9.28284	-2.38957	0.257418	0.190839	0.0716941
SLC25A5	37740_r_at	-9.18175	-1.41693	0.154321	0.374507	0.0716941
FTH1 /// FTHP1	31697_s_at	-9.11696	-1.44535	0.158534	0.367204	0.0716941
HSD17B2	38178_at	-9.09339	-4.51542	0.496561	0.0437243	0.0716941
SLC4A4	35285_at	-9.07743	-1.65274	0.182071	0.318035	0.0716941
SMPDL3A	39950_at	-8.84847	-2.17204	0.245471	0.221897	0.0716941
HIST1H3H	36757_at	-8.76334	-1.02343	0.116785	0.491946	0.0716941
KIAA0828	36066_at	-8.55175	-3.76467	0.440222	0.0735733	0.0716941
VCY1B	32677_at	-8.50069	-1.13332	0.13332	0.455867	0.0716941
MYH9	39738_at	-8.43978	-1.34777	0.159693	0.392898	0.0716941
KIAA0523	32110_at	-8.2929	-1.16732	0.140761	0.445249	0.119333
MYOM1	35137_at	-8.26595	-1.62453	0.196533	0.324316	0.119333
SECTM1	41045_at	-8.23562	-1.85041	0.224684	0.277313	0.119333
HSD11B2	39697_at	-8.08717	-2.52553	0.312288	0.173676	0.119333
---	33021_at	-8.06359	-1.01121	0.125404	0.49613	0.119333
JUND	1612_s_at	-8.04098	-1.49944	0.186475	0.353689	0.119333
PYY	36449_s_at	-8.01233	-1.01609	0.126816	0.494456	0.119333
SH3BP1	34046_at	-7.8682	-1.14847	0.145964	0.451102	0.119333
LRRN5	39583_at	-7.84634	-1.14702	0.146185	0.451557	0.119333
MAPRE3	40825_at	-7.78534	-1.37819	0.177024	0.3847	0.119333
SOD3	692_s_at	-7.66113	-1.08312	0.141379	0.472006	0.119333
GUCA2B	33512_at	-7.64675	-1.43533	0.187704	0.369763	0.119333
CEACAM1	36082_at	-7.59955	-2.6314	0.346257	0.161388	0.119333
HSF4	721_g_at	-7.43956	-1.10691	0.148787	0.464288	0.119333
FCGRT	31432_g_at	-7.42975	-1.77677	0.239142	0.291837	0.119333
---	40888_f_at	-7.40926	-1.02695	0.138604	0.490746	0.119333
RGS19IP1	35756_at	-7.30962	-1.07596	0.147198	0.474354	0.119333
ASAHL	33382_at	-7.27187	-1.60342	0.220497	0.329095	0.119333
G22P1	32274_r_at	-7.22262	-1.71839	0.237918	0.303888	0.119333
---	34194_at	-7.21777	-2.42662	0.336201	0.186	0.119333
SLC26A3	928_at	-7.1803	-5.87318	0.817958	0.0170607	0.119333
C20orf41 /// TNFRSF6B	33727_r_at	-7.15882	-1.13967	0.159199	0.453862	0.119333
LITAF	37024_at	-6.95946	-2.34962	0.337615	0.196198	0.181024
MAPK3	1000_at	-6.91998	-1.0177	0.147067	0.493903	0.181024
---	35601_at	-6.91624	-1.03377	0.14947	0.488433	0.181024
HMOX1	33802_at	-6.89831	-1.12506	0.163093	0.458482	0.181024
SULT1A1 /// SULT1A2 /// SULT1A3	32317_s_at	-6.84987	-2.58594	0.377516	0.166554	0.181024
VAPA	38801_at	-6.7751	-1.07921	0.159291	0.473288	0.181024
LOC283537	33168_at	-6.76583	-1.41044	0.208465	0.376197	0.181024
SCAM-1	35675_at	-6.74684	-1.12021	0.166034	0.460028	0.181024
CYP4F12	35492_at	-6.73345	-1.60773	0.238767	0.328115	0.181024
B2M	34644_at	-6.73083	-1.48616	0.220798	0.356962	0.181024
CD79A	38017_at	-6.72122	-1.02346	0.152273	0.491935	0.181024
PRSS8	634_at	-6.70178	-1.06557	0.158998	0.477785	0.181024
CAMK2G	32104_i_at	-6.66948	-1.04067	0.156034	0.486103	0.181024
SLC22A18	39992_at	-6.60219	-1.29957	0.196839	0.406248	0.181024
BRD4	39093_s_at	-6.55674	-1.2934	0.197262	0.407989	0.181024
MYC	1827_s_at	-6.52155	-1.57471	0.241463	0.33571	0.181024
ABCB1	1682_s_at	-6.50035	-1.1384	0.175129	0.454264	0.181024
ABCG2	33733_at	-6.49654	-2.68333	0.413039	0.155682	0.181024
MMP15	1167_s_at	-6.47738	-1.0762	0.166147	0.474277	0.181024
---	1967_f_at	-6.44997	-1.05445	0.163481	0.481482	0.181024
GNA11	41476_at	-6.4404	-1.299	0.201696	0.406407	0.181024
SLC26A2	39637_at	-6.38267	-4.02554	0.630698	0.0614033	0.181024
CASP7	38281_at	-6.34748	-1.0849	0.170918	0.471426	0.181024
FCGBP	39014_at	-6.34108	-3.47421	0.547889	0.0899829	0.181024
TNFRSF1A	1563_s_at	-6.32344	-1.19595	0.18913	0.436498	0.181024
PADI2	35674_at	-6.31854	-2.9002	0.458999	0.133953	0.181024
PTPRR	1658_g_at	-6.27079	-1.04082	0.16598	0.48605	0.181024
IQGAP2	37276_at	-6.22048	-1.09399	0.175869	0.468464	0.236591
LMTK2	34508_r_at	-6.21313	-1.2667	0.203875	0.415608	0.236591
PLA2G10	33052_at	-6.17812	-1.77275	0.286941	0.29265	0.236591
GNA11	40562_at	-6.16785	-1.47588	0.239286	0.359515	0.236591
PRH1	31634_at	-6.14973	-1.69411	0.275477	0.309046	0.236591
FOXH1	31912_at	-6.12235	-1.01707	0.166124	0.49412	0.236591
CYP3A5	38229_at	-6.07495	-1.47267	0.242416	0.360316	0.236591
UGT1A1 /// UGT1A10 /// UGT1A4 /// UGT1A6	32392_s_at	-6.03731	-4.13247	0.684489	0.0570168	0.236591
TAX1BP3	39416_at	-6.01989	-1.36304	0.226424	0.388761	0.236591
ANKRD12	35208_at	-5.99202	-1.13161	0.188854	0.456405	0.236591
---	335_r_at	-5.96235	-1.23546	0.207211	0.424706	0.236591
IL17R	36229_at	-5.95361	-1.00469	0.168754	0.498376	0.236591
---	732_f_at	-5.94005	-1.03457	0.174168	0.488163	0.236591
ADRBK1	38447_at	-5.88484	-1.18906	0.202054	0.43859	0.236591
PNPLA2	39854_r_at	-5.87422	-1.29262	0.220049	0.40821	0.236591
TNA	36569_at	-5.84353	-1.28507	0.219914	0.410351	0.236591
PSG11	33758_f_at	-5.82627	-1.03096	0.17695	0.489385	0.236591
NFIX	35691_r_at	-5.81606	-1.26286	0.217133	0.416717	0.236591
---	40288_r_at	-5.78373	-1.07018	0.185033	0.476259	0.236591
RIOK3	32835_at	-5.78127	-2.10415	0.36396	0.232587	0.236591
PCK1	33703_f_at	-5.72261	-3.04854	0.532717	0.120865	0.236591
LU	40094_r_at	-5.71747	-1.23212	0.2155	0.425692	0.236591
CA2	40095_at	-5.71603	-3.35463	0.586881	0.0977589	0.236591
ZG16	38848_at	-5.69751	-3.9874	0.699848	0.0630484	0.236591
SPINT1	33448_at	-5.64564	-1.08182	0.19162	0.472434	0.236591
RPS26	37382_at	-5.64372	-1.01411	0.179688	0.495134	0.236591
RAI3	33730_at	-5.59728	-1.27422	0.227651	0.413448	0.236591
FGFR1	424_s_at	-5.58475	-1.17746	0.210835	0.44213	0.236591
---	1662_r_at	-5.58285	-1.22785	0.219933	0.426952	0.236591
RSC1A1	31694_at	-5.54803	-1.01146	0.18231	0.496043	0.236591
IRS2	40180_at	-5.53848	-1.0363	0.187109	0.487577	0.236591
UBE3B	40622_r_at	-5.53612	-1.24617	0.225099	0.421565	0.236591
CXCR3	34077_at	-5.52246	-1.22803	0.22237	0.4269	0.289754
C6orf4	36139_at	-5.4976	-1.15745	0.210537	0.448304	0.289754
SYN1	32923_r_at	-5.49302	-1.39962	0.2548	0.379029	0.289754
CDKN1A	2031_s_at	-5.49017	-1.22046	0.222299	0.429146	0.289754
COPEB	37026_at	-5.47798	-1.13156	0.206565	0.456422	0.289754
---	38088_r_at	-5.45349	-1.48633	0.272547	0.35692	0.289754
GLRX	34311_at	-5.45056	-1.02118	0.187353	0.492713	0.289754
HIST1H2AD /// HIST1H3D	31693_f_at	-5.43927	-1.22871	0.225897	0.426697	0.289754
IL6R	160032_at	-5.4295	-1.00075	0.184317	0.499741	0.289754
LASP1	36181_at	-5.41397	-1.48663	0.27459	0.356846	0.289754
TM4SF2	38408_at	-5.37302	-1.99293	0.370914	0.251228	0.289754
UTF1	31393_r_at	-5.33723	-1.68834	0.316333	0.310283	0.289754
SLC20A1	1138_at	-5.3223	-2.13144	0.400474	0.22823	0.289754
CES2	40882_at	-5.32197	-1.30315	0.244863	0.405239	0.289754
MICAL2	40848_g_at	-5.31943	-1.32632	0.249335	0.398784	0.289754
KDELR1	37386_i_at	-5.30682	-1.27896	0.241003	0.412093	0.289754
EPOR	396_f_at	-5.29694	-1.41214	0.266595	0.375754	0.289754
COL9A1	35379_at	-5.28478	-1.17915	0.223123	0.44161	0.289754
MYL3	41731_g_at	-5.27094	-1.03585	0.196521	0.487728	0.289754
KCNK3	41325_at	-5.25604	-1.61341	0.306963	0.326825	0.289754
CCKAR	32998_at	-5.25601	-1.00521	0.191249	0.498199	0.289754
MYST1	35986_at	-5.23234	-1.31354	0.251042	0.402333	0.289754
MXI1	654_at	-5.21032	-1.92174	0.368834	0.263935	0.289754
---	36260_at	-5.19796	-1.13812	0.218956	0.45435	0.289754
AGXT	37880_at	-5.19564	-1.15802	0.222883	0.448127	0.289754
PYY	36450_at	-5.18315	-1.22993	0.237294	0.426338	0.289754
PTPRN	916_at	-5.17387	-1.0306	0.199193	0.489507	0.289754
SYNPO	36452_at	-5.17281	-1.32696	0.256526	0.398607	0.289754
USP9X	970_r_at	-5.17277	-1.05923	0.20477	0.479889	0.289754
SHOX2	31419_r_at	-5.13029	-1.39972	0.272835	0.379002	0.289754
PLCD1	37596_at	-5.12783	-1.18111	0.230334	0.441011	0.289754
KLK3	1804_at	-5.11759	-1.3268	0.259263	0.39865	0.289754
KIF1C	35941_f_at	-5.11638	-1.16498	0.227695	0.445972	0.289754
---	39560_at	-5.1037	-1.37586	0.269581	0.385322	0.289754
MXI1	39072_at	-5.08053	-1.97011	0.387777	0.255233	0.289754
KIAA0513	38735_at	-5.07484	-1.03154	0.203266	0.489187	0.289754
AP2A2	32228_at	-5.06385	-1.03164	0.203726	0.489155	0.289754
---	39501_f_at	-5.06206	-1.13974	0.225153	0.453842	0.289754
NDUFA1	36169_at	-5.05963	-1.02533	0.20265	0.491297	0.289754
CYP4B1	1667_s_at	-5.05704	-1.04813	0.207261	0.483595	0.289754
FGF8	1526_i_at	-5.04709	-2.32644	0.460947	0.199376	0.289754
CPM	36708_at	-5.03807	-1.03307	0.205053	0.488669	0.289754
---	39473_r_at	-5.03054	-1.04065	0.206867	0.486107	0.289754
PRB2	36775_f_at	-5.02131	-1.0593	0.210961	0.479865	0.289754
CACNA1E	33626_at	-4.98385	-1.04677	0.210032	0.484051	0.289754
BCL3	1796_s_at	-4.97821	-1.00512	0.201904	0.498228	0.289754
---	1280_i_at	-4.96714	-1.81529	0.365461	0.284146	0.289754
ACTB	AFFX-HSAC07/X00351_3_st	-4.94176	-1.34415	0.271998	0.393886	0.289754
ATP1B3	32563_at	-4.90806	-1.09084	0.222255	0.469488	0.289754
FETUB	32620_at	-4.90087	-1.01674	0.207462	0.494231	0.289754
GALNS	32100_r_at	-4.89903	-1.75134	0.357488	0.297025	0.289754
---	34032_at	-4.8668	-1.03177	0.212003	0.489108	0.289754
C1QL1	39920_r_at	-4.86027	-1.04887	0.215806	0.483345	0.289754
ILT7	33555_at	-4.83187	-1.3675	0.283016	0.387562	0.289754
EMILIN1	35740_at	-4.83096	-1.0877	0.225152	0.470511	0.289754
BENE	33331_at	-4.81951	-2.4017	0.498329	0.189241	0.289754
NFIX	41537_r_at	-4.80586	-1.32776	0.276279	0.398386	0.289754
MT1G	926_at	-4.74146	-2.5851	0.545211	0.166651	0.289754
IKBKG	36004_at	-4.73366	-1.0137	0.214147	0.495275	0.289754
EFNA2	33090_at	-4.72485	-1.4925	0.315882	0.355397	0.289754
PTCRA	36440_at	-4.72049	-1.06108	0.224782	0.479273	0.289754
CD59	39170_at	-4.7056	-1.52264	0.32358	0.348049	0.289754
---	31668_f_at	-4.69549	-1.52328	0.324413	0.347895	0.289754
GRIP2	33470_at	-4.69027	-1.06602	0.227283	0.477635	0.289754
ETHE1	36170_at	-4.67462	-1.44774	0.309702	0.366596	0.289754
PAPSS2	36233_at	-4.67215	-1.02601	0.219601	0.491066	0.289754
LOR	38851_at	-4.66622	-1.20237	0.257675	0.434561	0.289754
---	32140_at	-4.65082	-1.08772	0.233877	0.470505	0.289754
CLDN7	38482_at	-4.61774	-1.46143	0.316481	0.363134	0.289754
ACHE	35387_r_at	-4.61578	-1.46975	0.318418	0.361045	0.289754
DYRK2	760_at	-4.61223	-1.27987	0.277496	0.411832	0.289754
MAPK14	1671_s_at	-4.60869	-1.29946	0.281959	0.406279	0.289754
SFTPB	33383_f_at	-4.59576	-1.80346	0.392419	0.286486	0.289754
PDGFRA	1988_at	-4.58725	-1.41625	0.308736	0.374685	0.289754
MYO1C	32811_at	-4.58236	-1.11118	0.242492	0.462914	0.289754
CDK6	41545_at	-4.56416	-1.04113	0.228109	0.485948	0.289754
---	734_at	-4.55751	-1.09831	0.240988	0.467064	0.289754
TM4SF8	38612_at	-4.5553	-1.23983	0.272173	0.423424	0.289754
SFN	33323_r_at	-4.51941	-1.60618	0.355397	0.328466	0.289754
PTPRR	1657_at	-4.49644	-1.47043	0.327022	0.360874	0.289754
LOC91316	31596_f_at	-4.46143	-1.03687	0.232407	0.487384	0.289754
---	39480_s_at	-4.44577	-1.04216	0.234416	0.485601	0.289754
RFXANK	37396_at	-4.4367	-1.10161	0.248294	0.465997	0.289754
APLP2	33944_at	-4.43283	-1.38174	0.311707	0.383754	0.289754
EMX2	31983_at	-4.43213	-1.05586	0.238228	0.481011	0.289754
GPA33	37875_at	-4.41848	-2.17327	0.491859	0.221708	0.289754
---	38258_at	-4.41718	-1.0324	0.233724	0.488896	0.289754
NFATC4	37368_at	-4.39268	-1.13294	0.257916	0.455985	0.289754
ANPEP	39385_at	-4.3903	-2.0168	0.459377	0.247105	0.289754
EFNA3	34573_at	-4.38103	-1.58116	0.360911	0.334212	0.289754
FGA	38825_at	-4.3569	-2.09936	0.481849	0.233361	0.289754
ADM	34777_at	-4.32557	-1.46757	0.339279	0.36159	0.289754
PIM1	1779_s_at	-4.31943	-1.50825	0.349178	0.351537	0.289754
APOBEC3B	39230_at	-4.31681	-1.47343	0.341324	0.360125	0.289754
---	36226_r_at	-4.31618	-1.37671	0.318966	0.385095	0.289754
GYPA	38714_at	-4.29335	-1.54381	0.359582	0.342978	0.289754
OBRGRP	33829_at	-4.2823	-1.04508	0.244047	0.484618	0.289754
PTPRS	1246_at	-4.26376	-1.02798	0.241097	0.490396	0.289754
TRIM31	35064_at	-4.25561	-1.25791	0.29559	0.418148	0.289754
---	38080_at	-4.24524	-1.09431	0.257772	0.468362	0.289754
SEMA6A	36275_at	-4.24238	-1.69463	0.399451	0.308935	0.289754
TRIAD3	37477_at	-4.24078	-1.0364	0.244388	0.487544	0.289754
E2F4	38707_r_at	-4.23642	-1.08619	0.256393	0.471004	0.289754
DSC2	39302_at	-4.23098	-1.18149	0.279248	0.440895	0.289754
ACAA2	41530_at	-4.22424	-1.29505	0.306576	0.407522	0.289754
AKR1B10	37482_at	-4.21947	-1.33624	0.316684	0.396052	0.289754
NCF1	40159_r_at	-4.20971	-1.01088	0.240132	0.496242	0.289754
RB1	1672_f_at	-4.1779	-1.37971	0.330242	0.384295	0.289754
VDR	1388_g_at	-4.17438	-1.32376	0.317116	0.399491	0.289754
POU2F2	37417_at	-4.16306	-1.27152	0.305428	0.414224	0.289754
KCNC3	31341_at	-4.15712	-1.18795	0.285762	0.438927	0.289754
PTPRF	36204_at	-4.13887	-1.10197	0.266249	0.46588	0.289754
DEFB1	39660_at	-4.13741	-1.62891	0.393701	0.323333	0.289754
KRT20	40694_at	-4.10943	-3.02141	0.735237	0.123159	0.289754
PLOD2	34795_at	-4.08232	-3.02987	0.742193	0.122439	0.289754
LHFPL2	37542_at	-4.08076	-1.52954	0.374817	0.346389	0.289754
---	41125_r_at	-4.05747	-1.32629	0.326876	0.398792	0.289754
EPHA5	1604_at	-4.05165	-1.21343	0.299491	0.431242	0.289754
TSPAN-1	34775_at	-4.03556	-2.63119	0.652	0.161411	0.289754
PDGFA	35703_at	-4.03388	-1.60541	0.397982	0.328642	0.289754
---	1116_at	-3.99918	-1.19591	0.299038	0.436512	0.289754
---	31497_at	-3.96047	-1.64353	0.414984	0.320072	0.289754
SLC1A1	38267_at	-3.94973	-1.30362	0.330053	0.405108	0.289754
IGSF3	38086_at	-3.94684	-1.19082	0.301715	0.438054	0.289754
FGL2	39593_at	-3.9413	-2.0906	0.530435	0.234782	0.289754
SLC6A8	40926_at	-3.94103	-2.03027	0.515162	0.24481	0.289754
KIAA0931	32735_at	-3.93206	-1.67226	0.42529	0.31376	0.289754
SF3A2	37463_r_at	-3.91978	-1.22444	0.312375	0.427964	0.289754
MN7 /// LOC283755 /// MGC57820	40877_s_at	-3.91883	-1.5261	0.389426	0.347216	0.289754
---	35489_at	-3.91445	-3.39982	0.86853	0.0947442	0.289754
SCNN1A	35207_at	-3.91182	-1.25892	0.321825	0.417856	0.289754
HSD3B2	34002_at	-3.91095	-2.47522	0.632894	0.17984	0.289754
UGT2B17	33673_r_at	-3.90652	-3.38824	0.86733	0.0955075	0.289754
SFTPC	38691_s_at	-3.90604	-1.01614	0.260147	0.494436	0.289754
TST	36123_at	-3.90061	-1.17951	0.302391	0.441501	0.289754
FTH1	33943_at	-3.86444	-1.16034	0.300262	0.447406	0.289754
---	696_at	-3.85427	-1.07778	0.279632	0.473759	0.289754
---	39490_f_at	-3.84046	-1.27448	0.331856	0.413374	0.289754
GAK	40225_at	-3.81461	-1.10438	0.289513	0.465103	0.289754
---	31500_at	-3.81419	-1.04463	0.273881	0.484768	0.289754
SEPP1	34363_at	-3.78398	-1.97147	0.521006	0.254992	0.289754
PCK1	33702_f_at	-3.77953	-3.56737	0.943866	0.0843556	0.289754
FMO5	37874_at	-3.76815	-1.82982	0.485601	0.2813	0.376719
NDRG1	36933_at	-3.76298	-1.56563	0.416062	0.337829	0.376719
TNFAIP3	595_at	-3.75325	-1.12724	0.300337	0.457791	0.376719
EIF4EBP1	31597_r_at	-3.75239	-1.33846	0.356696	0.395441	0.376719
BMP2	1113_at	-3.74859	-1.27281	0.339543	0.413853	0.376719
---	34529_at	-3.72834	-1.17396	0.314875	0.443203	0.376719
POMC	33711_at	-3.72604	-1.14357	0.306912	0.452639	0.376719
P2RX4	38332_at	-3.72571	-1.08737	0.291857	0.470617	0.376719
---	36114_r_at	-3.68787	-1.01905	0.276325	0.493441	0.376719
PRDX6	39354_at	-3.6853	-1.06446	0.28884	0.478151	0.376719
ATP6V0D1	38686_at	-3.67874	-1.19385	0.324527	0.437135	0.376719
PRB4	32457_f_at	-3.62954	-1.00517	0.276941	0.498213	0.376719
MYO9B	40539_at	-3.60918	-1.13242	0.313761	0.45615	0.376719
PIM1	883_s_at	-3.59008	-1.15411	0.321473	0.449343	0.376719
ATP2B1	34188_at	-3.55771	-1.06878	0.300412	0.476723	0.376719
ABP1	37186_s_at	-3.52707	-2.18992	0.620888	0.219164	0.376719
ELF4	31845_at	-3.45327	-1.26413	0.366067	0.41635	0.376719
PLS1	39951_at	-3.44362	-1.3159	0.382126	0.401676	0.376719
SRI	39055_at	-3.40896	-2.57273	0.754696	0.168086	0.376719
HCRTR1	33070_at	-3.40335	-1.03277	0.303455	0.488772	0.376719
BMP2	40367_at	-3.38754	-1.00281	0.296027	0.499028	0.376719
SFN	33322_i_at	-3.32029	-1.17107	0.352701	0.444092	0.376719
BCAS1	37821_at	-3.3129	-2.1007	0.634097	0.233146	0.376719
---	32793_at	-3.30962	-1.11733	0.337602	0.460945	0.376719
CALM1	41143_at	-3.30881	-1.26457	0.382183	0.416222	0.376719
TRIO	40792_s_at	-3.29654	-1.10044	0.333815	0.466376	0.376719
GABARAPL1	35785_at	-3.25069	-1.05899	0.325775	0.479967	0.478805
PRSS22	34894_r_at	-3.24223	-1.0951	0.337761	0.468104	0.478805
LGALS4	765_s_at	-3.23096	-1.08175	0.334806	0.472457	0.478805
SDC4	35844_at	-3.23081	-1.18463	0.366667	0.439936	0.478805
MT1F	41446_f_at	-3.22832	-1.71185	0.530262	0.305268	0.478805
FABP1	38586_at	-3.20375	-3.92919	1.22644	0.0656443	0.478805
PPAP2A	34797_at	-3.20271	-2.27175	0.709321	0.207078	0.478805
CLDN8	33610_at	-3.17239	-1.31704	0.415157	0.401357	0.478805
UGT2B15	33069_f_at	-3.16428	-2.39122	0.755693	0.190621	0.478805
PTP4A1	33413_at	-3.15351	-1.36229	0.431991	0.388965	0.478805
VLDLR	36873_at	-3.12629	-1.93372	0.618534	0.261754	0.478805
HIS1	40220_at	-3.12292	-1.08664	0.347957	0.470856	0.478805
AZU1	33963_at	-3.11846	-1.08953	0.349382	0.469914	0.478805
FGFR2	1363_at	-3.0997	-1.39725	0.450771	0.379651	0.478805
MAFF	36711_at	-3.06108	-2.34523	0.766144	0.196796	0.478805
HMGCS2	35345_at	-3.05202	-1.19603	0.39188	0.436476	0.478805
SLC36A1	40923_at	-3.04605	-1.46762	0.481811	0.361578	0.478805
LMX1B	33020_at	-3.0403	-1.22671	0.403483	0.427291	0.478805
RNF103	40140_at	-3.01568	-1.09909	0.36446	0.46681	0.478805
SLC16A5	40762_g_at	-3.00411	-1.07625	0.358259	0.47426	0.478805
DKFZP564O0823	41402_at	-2.93891	-1.10793	0.376988	0.463958	0.478805
FXYD3	39087_at	-2.9172	-2.02979	0.695801	0.24489	0.478805
IGJ	37006_at	-2.91143	-1.11745	0.383816	0.460907	0.478805
GALIG	35367_at	-2.85527	-1.5583	0.545761	0.339552	0.478805
MT1F	31622_f_at	-2.85481	-1.59964	0.560333	0.329959	0.478805
MT1H	39594_f_at	-2.83166	-1.40249	0.495287	0.378277	0.478805
AP3S2	32030_at	-2.79807	-1.23068	0.439833	0.426115	0.669628
---	39081_at	-2.78154	-2.09424	0.752905	0.234192	0.669628
---	33162_at	-2.76547	-1.0471	0.378633	0.483941	0.669628
FUCA1	41814_at	-2.7599	-1.08463	0.392998	0.471512	0.669628
DUSP5	529_at	-2.71416	-1.38831	0.511504	0.382013	0.669628
STOM	40419_at	-2.67296	-1.51919	0.568354	0.348882	0.669628
DMBT1	41382_at	-2.66324	-1.23848	0.465029	0.423818	0.669628
CTSD	239_at	-2.64901	-1.10189	0.415964	0.465904	0.669628
MUC2	896_at	-2.64484	-2.02237	0.764646	0.246154	0.669628
C4A	40766_at	-2.63368	-1.07336	0.407553	0.47521	0.669628
ANK3	36965_at	-2.63289	-1.7929	0.680963	0.288592	0.669628
ATP8A1	33267_at	-2.61743	-1.10004	0.420275	0.466503	0.669628
CTNND1	40444_s_at	-2.61741	-1.00473	0.383866	0.498362	0.669628
MT1B	609_f_at	-2.55926	-1.13336	0.442849	0.455851	0.669628
UGT2B17	33068_f_at	-2.55515	-3.0535	1.19504	0.12045	0.669628
C3F	33710_at	-2.52139	-1.01055	0.400792	0.496357	0.669628
CAMTA2	41421_at	-2.45418	-1.02585	0.418001	0.491121	0.669628
DDT	374_f_at	-2.44068	-1.14587	0.469488	0.451916	0.669628
ADH1B	34637_f_at	-2.44049	-1.05257	0.431296	0.482108	0.669628
ATP6V1D	33854_at	-2.43728	-1.00685	0.413101	0.497633	0.669628
UGT2B17	33672_f_at	-2.43384	-3.49076	1.43426	0.0889563	0.669628
ACOX1	40459_at	-2.42212	-1.45871	0.602245	0.363818	0.669628
MT1E	36130_f_at	-2.38186	-1.80791	0.759031	0.285605	1.01433
NR3C2	33249_at	-2.33009	-1.42791	0.612815	0.371668	1.01433
CKB	40863_r_at	-2.22139	-1.40085	0.63062	0.378705	1.01433
CKB	40862_i_at	-2.21096	-1.26907	0.573992	0.414926	1.01433
---	AFFX-BioB-M_st	-2.18002	-1.17492	0.538947	0.442909	1.01433
ASS	40541_at	-2.14283	-1.2923	0.60308	0.4083	1.01433
HLA-F	37420_i_at	-2.11847	-1.38062	0.651705	0.384054	1.01433
---	AFFX-BioB-3_st	-2.08437	-1.47403	0.707186	0.359974	1.01433
LGALS2	37456_at	-2.07648	-1.06144	0.51117	0.479155	1.01433
DKFZP586A0522	38717_at	-2.06327	-1.18063	0.572214	0.441158	1.01433
IGKC	38194_s_at	-2.06098	-1.59276	0.772815	0.331537	1.01433
CEACAM6	36105_at	-2.03832	-1.91289	0.93846	0.265561	1.01433
PFN2	38840_s_at	-1.98486	-2.31459	1.16612	0.20102	1.57568
ABCB1	1575_at	-1.95986	-1.06156	0.541651	0.479113	1.57568
HPGD	32570_at	-1.95531	-1.30029	0.665004	0.406045	1.57568
MAOA	41771_g_at	-1.94321	-1.7139	0.881996	0.304835	1.57568
DDEF2	39410_at	-1.90964	-1.02763	0.53813	0.490514	1.57568
---	32052_at	-1.81911	-1.30723	0.718613	0.404095	1.57568
UGCG	40215_at	-1.81867	-1.1276	0.620012	0.457678	1.57568
EFNB2	34335_at	-1.74738	-1.21401	0.694761	0.431069	1.57568
HIST1H2BD	38576_at	-1.70733	-1.13384	0.664104	0.4557	1.57568
PRSS3	40043_at	-1.70512	-1.04847	0.614897	0.483481	1.57568
PPGB	39062_at	-1.68809	-1.02313	0.606087	0.492049	1.57568
MAOA	41770_at	-1.67293	-1.05748	0.632114	0.48047	1.57568
HLA-C	37383_f_at	-1.64784	-1.19541	0.725441	0.436663	1.57568
TTRAP	34825_at	-1.63882	-1.15692	0.705946	0.44847	1.57568
GLS	34719_at	-1.54342	-1.11307	0.72117	0.462311	2.67554
CLDN8	33611_g_at	-1.50717	-1.29121	0.856715	0.408607	2.67554
CLCA1	38884_at	-1.40555	-1.66551	1.18495	0.315233	2.67554
ANP32E	40347_at	-1.40343	-1.15835	0.825372	0.448025	2.67554
COL17A1	41618_at	-1.37019	-1.00658	0.734629	0.497725	2.67554
LAMP2	38403_at	-1.35322	-1.04041	0.768838	0.48619	2.67554
---	36247_f_at	-1.30574	-1.08251	0.829041	0.472205	2.67554
