# Supplementary material for: Identification of Y-Box Binding Protein 1 As a Core Regulator of MEK/ERK Pathway-Dependent Gene Signatures in Colorectal Cancer Cells
Source: PLoS Genet. 2010 Dec 2;6(12):e1001231. doi: 10.1371/journal.pgen.1001231 (PMC2996331; doi:10.1371/journal.pgen.1001231)
Supplement: Table S7 — Clinical data of tissue microarray study. Data collection and description of technique: Ref. 45; Knösel T, Emde A, Schlüns K, Chen Y, Jürchott K, Krause M, Dietel M, Petersen I. (2005). Immunoprofiles of 11 biomarkers using tissue microarrays identify prognostic subgroups in colorectal cancer. Neoplasia. 7:741–747. Columns of table: T, TNM stage; N, nodal status; M, metastasis, 0, no metastasis, 1, metastatic tumor; G, grade. Immunohistochemical detection of YBX1 protein in cytoplasm and nucleus; 0, no staining; 1, weak, 2 intermediate, 3, strong staining (see Figure 8D for an example). Death: 0, patient alive at the time of analysis; 1, patient deceased. Survival time indicated in weeks. (0.03 MB XLS) [file pgen.1001231.s012.xls]

## Sheet: TMA
type	T	N	M	G	YBX1 cytoplasm	YBX1 nucleus	death	survival time (weeks)
primary tumor	3	0	0	1	0	0	0	706
primary tumor	3	1	0	1	1	0	0	379
primary tumor	3	0	not known	0	1	0	1	291
primary tumor	2	0	0	2	1	1	0	192
primary tumor	3	0	0	2	1	2	1	253
primary tumor	2	2	0	2	0	0	0	278
primary tumor	2	1	0	1	0	0	0	499
primary tumor	3	1	0	2	1	2	0	372
primary tumor	3	3	0	1	1	0	0	32
primary tumor	2	3	0	3	1	1	1	2
primary tumor	4	3	0	2	2	1	0	378
primary tumor	3	3	0	3	1	1	0	369
primary tumor	3	1	0	2	1	1	0	2
primary tumor	4	3	1	2	2	1	0	49
primary tumor	4	2	1	2	1	2	1	100
primary tumor	3	0	0	2	1	2	0	355
primary tumor	3	2	0	2	1	1	0	80
primary tumor	3	3	0	2	1	1	0	365
primary tumor	3	1	0	2	1	2	0	393
primary tumor	3	2	1	2	1	2	1	40
primary tumor	3	3	0	3	1	2	0	110
primary tumor	3	3	0	3	1	2	0	110
primary tumor	3	2	0	2	1	2	0	383
primary tumor	3	3	0	2	1	2	1	172
primary tumor	3	3	1	2	1	2	0	13
primary tumor	3	1	0	2	1	2	0	237
primary tumor	3	1	1	2	1	2	0	2
primary tumor	4	0	1	1	1	1	0	377
primary tumor	3	3	1	3	1	2	0	13
primary tumor	3	2	1	2	1	2	0	3
primary tumor	3	1	0	2	1	2	0	60
primary tumor	4	3	1	3	1	3	1	188
primary tumor	4	0	1	2	1	2	1	3
primary tumor	3	3	1	3	0	1	0	45
primary tumor	4	2	0	3	1	1	1	73
primary tumor	3	0	0	2	1	2	0	309
primary tumor	3	0	0	3	1	3	1	136
primary tumor	2	1	0	2	1	2	0	526
primary tumor	3	1	1	3	2	2	1	275
primary tumor	3	3	1	2	2	1	1	157
primary tumor	2	1	0	2	1	2	0	421
primary tumor	3	not known	0	1	0	2	0	365
primary tumor	3	1	0	3	1	2	0	408
primary tumor	3	2	0	2	0	1	0	361
primary tumor	3	0	1	2	1	2	1	39
primary tumor	3	1	0	2	1	2	0	397
primary tumor	3	3	0	1	2	0	0	44
primary tumor	3	3	1	2	2	0	1	39
primary tumor	3	0	1	2	1	0	1	39
primary tumor	2	0	1	2	1	1	1	39
primary tumor	2	0	0	2	1	2	0	317
primary tumor	3	3	0	3	1	1	0	395
primary tumor	3	1	0	3	1	1	0	62
primary tumor	3	0	1	2	2	1	0	79
primary tumor	4	1	1	2	2	1	1	35
primary tumor	3	1	0	2	2	1	0	2
primary tumor	3	2	1	2	1	1	1	19
primary tumor	3	0	0	2	1	1	0	297
primary tumor	4	3	0	2	1	1	1	94
primary tumor	3	0	1	2	2	1	1	103
primary tumor	3	2	1	3	2	1	1	24
primary tumor	2	3	0	2	1	0	1	40
primary tumor	3	3	0	3	1	2	0	52
primary tumor	3	3	1	3	1	1	0	26
primary tumor	4	2	1	3	1	2	1	5
primary tumor	3	3	1	3	1	2	0	36
primary tumor	3	3	1	2	1	2	0	4
primary tumor	3	3	1	2	1	1	0	1
primary tumor	3	3	1	2	1	2	1	22
primary tumor	3	3	1	2	1	2	1	135
primary tumor	3	2	0	3	1	2	0	2
primary tumor	3	2	0	2	1	1	0	23
primary tumor	2	3	1	3	2	1	1	20
primary tumor	3	2	1	3	2	1	1	9
primary tumor	2	3	1	2	1	2	0	7
primary tumor	4	3	0	2	1	1	0	273
primary tumor	4	3	1	2	2	1	0	1
primary tumor	3	1	0	2	1	0	0	269
primary tumor	3	3	0	4	2	0	1	2
primary tumor	3	2	1	2	1	1	1	2
primary tumor	3	0	1	2	2	1	1	59
primary tumor	3	1	0	2	1	2	1	1
primary tumor	3	1	0	3	1	1	0	273
primary tumor	3	3	1	3	1	2	1	20
primary tumor	3	1	0	2	3	1	0	214
primary tumor	4	1	1	4	1	1	0	23
primary tumor	2	0	0	1	1	2	0	261
primary tumor	4	1	1	2	1	2	0	49
primary tumor	3	0	1	2	0	1	1	66
primary tumor	4	3	1	2	1	0	0	5
primary tumor	3	1	0	2	1	1	1	110
primary tumor	4	2	1	3	1	0	0	43
primary tumor	1	0	1	2	1	0	0	120
primary tumor	3	0	0	2	1	0	1	204
primary tumor	1	0	0	2	1	2	0	495
primary tumor	3	0	0	2	1	2	0	309
primary tumor	2	1	0	2	1	2	0	105
primary tumor	2	2	0	3	2	2	0	213
primary tumor	2	1	1	2	1	2	0	254
primary tumor	3	1	0	1	2	1	0	175
primary tumor	3	0	0	2	1	2	0	160
primary tumor	2	1	0	2	2	0	0	351
primary tumor	3	0	0	1	1	2	0	440
pulmonary metastases	3	1	1	2	0	1	0	220
pulmonary metastases	4	0	1	1	1	2	1	66
pulmonary metastases	3	1	1	2	1	2	1	121
pulmonary metastases	2	1	1	2	1	3	1	127
pulmonary metastases	not known	not known	1	2	1	1	0	29
pulmonary metastases	3	2	1	2	1	1	0	66
pulmonary metastases	3	0	1	2	1	1	1	114
pulmonary metastases	4	3	1	2	1	2	0	17
pulmonary metastases	3	3	1	2	1	0	0	12
pulmonary metastases	3	0	1	2	2	0	1	145
pulmonary metastases	3	1	1	2	1	1	1	238
pulmonary metastases	3	1	1	2	1	1	1	213
pulmonary metastases	3	1	1	2	1	2	1	19
pulmonary metastases	4	0	1	2	0	3	1	17
pulmonary metastases	3	0	1	2	1	2	1	94
